# Supplementary material for: Trypanosomatid parasite dynamically changes the transcriptome during infection and modifies honey bee physiology
Source: Commun Biol. 2020 Jan 31;3:51. doi: 10.1038/s42003-020-0775-x (PMC6994608; doi:10.1038/s42003-020-0775-x)
Supplement: Supplementary file 2 — Supplementary Data 1 [file 42003_2020_775_MOESM2_ESM.xlsx]

## Sheet: Sheet1
Sample	Mapping rate to L. passim genome	Mapping rate to A. mellifera genome
I-7-A	0.012	0.9552
I-7-B	0.0005	0.9613
I-7-C	0.2051	0.7432
I-7-D	0.0149	0.9419
I-7-E	0.0307	0.928
I-7-F	0.0078	0.9545
I-12-A	0.2421	0.6923
I-12-B	0.1552	0.789
I-12-C	0.2678	0.6643
I-12-D	0.1658	0.778
I-12-E	0.1753	0.7664
I-12-F	0.1766	0.7659
I-20-A	0.3457	0.5828
I-20-B	0.4466	0.4689
I-20-C	0.374	0.5491
I-20-D	0.357	0.5609
I-20-E	0.192	0.7447
I-20-F	0.3694	0.5396
I-27-A	0.4588	0.4447
I-27-B	0.4489	0.4493
I-27-C	0.3572	0.5534
I-27-D	0.5121	0.3754
I-27-E	0.5249	0.3687
I-27-F	0.5	0.3918
Cultured-A	0.8733
Cultured-B	0.8761
Cultured-C	0.8764
Cultured-D	0.8793
Cultured-E	0.8747
Cultured-F	0.8757
C-7-A		0.9647
C-7-B		0.962
C-7-C		0.9619
C-7-D		0.9592
C-7-E		0.9585
C-7-F		0.9635
C-12-A		0.9607
C-12-B		0.9616
C-12-C		0.9633
C-12-D		0.96
C-12-E		0.9592
C-12-F		0.9609
C-20-A		0.9528
C-20-B		0.4855
C-20-C		0.9344
C-20-D		0.9555
C-20-E		0.9575
C-20-F		0.9525
C-27-A		0.9491
C-27-B		0.955
C-27-C		0.9448
C-27-D		0.9565
C-27-E		0.7033
C-27-F		0.9524
