# Supplementary material for: Trypanosomatid parasite dynamically changes the transcriptome during infection and modifies honey bee physiology
Source: Commun Biol. 2020 Jan 31;3:51. doi: 10.1038/s42003-020-0775-x (PMC6994608; doi:10.1038/s42003-020-0775-x)
Supplement: Supplementary file 3 — Supplementary Data 2 [file 42003_2020_775_MOESM3_ESM.xlsx]

## Sheet: PI 7 Lpassim up
L. passim genes up-regulated at day 7 PI					GO terms enriched with L. passim genes up-regulated at day 7 PI
Gene ID	Annotation	P-value	FDR		GO ID	GO Name	GO Category	P-value	FDR
Lp_000171300.1	hypothetical protein, conserved	6.59891e-38	4.28929e-35		GO:0005730	nucleolus	CELLULAR_COMPONENT	2.21e-18	1.22e-14
Lp_000452400.1	hypothetical protein, conserved	3.57641e-30	1.46821e-27		GO:0032040	small-subunit processome	CELLULAR_COMPONENT	2.36e-07	4.83e-05
Lp_000356900.1	AAA domain containing protein, putative	8.10367e-22	1.31685e-19		GO:0030686	90S preribosome	CELLULAR_COMPONENT	3.41e-07	6.51e-05
Lp_300006700.1	Yip1 domain containing protein, putative	5.01225e-19	6.0147e-17		GO:0003723	RNA binding	MOLECULAR_FUNCTION	2.54e-06	0.000424
Lp_000370600.1	ATP-dependent RNA helicase, putative	3.48629e-18	3.67474e-16		GO:0003724	RNA helicase activity	MOLECULAR_FUNCTION	5.26e-06	0.000786
Lp_360013500.1	aldehyde dehydrogenase, putative	9.593e-17	8.70062e-15		GO:0000176	nuclear exosome (RNase complex)	CELLULAR_COMPONENT	1.33e-05	0.00175169
Lp_280023900.1	Nucleotidyl transferase, putative	1.65135e-16	1.44725e-14		GO:0000467	exonucleolytic trimming to generate mature 3'-end of 5.8S rRNA from tricistronic rRNA transcript (SSU-rRNA, 5.8S rRNA, LSU-rRNA)	BIOLOGICAL_PROCESS	3.69e-05	0.00346375
Lp_350027500.1	hypothetical protein, conserved	1.87725e-16	1.62695e-14		GO:0071035	nuclear polyadenylation-dependent rRNA catabolic process	BIOLOGICAL_PROCESS	3.69e-05	0.00346375
Lp_000394400.1	Asparaginase, putative	2.89745e-16	2.42222e-14		GO:0071038	nuclear polyadenylation-dependent tRNA catabolic process	BIOLOGICAL_PROCESS	3.69e-05	0.00346375
Lp_000455700.1	hypothetical protein, conserved	5.21483e-16	4.15058e-14		GO:0008235	metalloexopeptidase activity	MOLECULAR_FUNCTION	8.43e-05	0.00647525
Lp_330006300.1	trans-splicing factor, putative	2.50704e-15	1.68577e-13		GO:0000463	maturation of LSU-rRNA from tricistronic rRNA transcript (SSU-rRNA, 5.8S rRNA, LSU-rRNA)	BIOLOGICAL_PROCESS	0.000186	0.0122497
Lp_300012100.1	Spc97 / Spc98 family, putative	5.28002e-15	3.26859e-13		GO:0016646	oxidoreductase activity, acting on the CH-NH group of donors, NAD or NADP as acceptor	MOLECULAR_FUNCTION	0.000188	0.0122497
Lp_360020300.1	dipeptidyl-peptidase 8-like serine peptidase	5.46506e-15	3.35649e-13		GO:0000177	cytoplasmic exosome (RNase complex)	CELLULAR_COMPONENT	0.000188	0.0122497
Lp_000220900.1	hypothetical protein, conserved	2.38716e-14	1.35911e-12		GO:0006406	mRNA export from nucleus	BIOLOGICAL_PROCESS	0.000305	0.018113
Lp_000402400.1	hypothetical protein, conserved	3.90332e-14	2.11257e-12		GO:0009451	RNA modification	BIOLOGICAL_PROCESS	0.000376	0.0216552
Lp_280023600.1	dolichyl-lipid chaperone, putative	4.142e-14	2.21285e-12		GO:0006508	proteolysis	BIOLOGICAL_PROCESS	0.000564	0.0311884
Lp_000387100.1	hypothetical protein, conserved	5.48106e-14	2.79427e-12		GO:0030687	preribosome, large subunit precursor	CELLULAR_COMPONENT	0.000715	0.0373115
Lp_190006300.1	hypothetical protein, conserved	6.55883e-14	3.25853e-12		GO:0034473	U1 snRNA 3'-end processing	BIOLOGICAL_PROCESS	0.000787	0.0385091
Lp_000214500.1	brix domain containing-like protein	8.46109e-14	4.17699e-12		GO:0071042	nuclear polyadenylation-dependent mRNA catabolic process	BIOLOGICAL_PROCESS	0.000787	0.0385091
Lp_000062500.1	N-terminal region of Chorein, a TM vesicle-mediated sorter/Protein of unknown function (DUF1162), putative	9.59222e-14	4.67621e-12		GO:0007032	endosome organization	BIOLOGICAL_PROCESS	0.000787	0.0385091
Lp_000275500.1	Nop14-like family, putative	1.24939e-13	5.94223e-12		GO:0034476	U5 snRNA 3'-end processing	BIOLOGICAL_PROCESS	0.000787	0.0385091
Lp_360011000.1	hypothetical protein, conserved	1.86285e-13	8.59779e-12		GO:0030689	Noc complex	CELLULAR_COMPONENT	0.000787	0.0385091
Lp_320023900.1	chaperone protein DNAj, putative	2.0895e-13	9.58711e-12		GO:0043928	exonucleolytic catabolism of deadenylated mRNA	BIOLOGICAL_PROCESS	0.000933	0.0448814
Lp_360044500.1	hypothetical protein, conserved	3.7598e-13	1.62025e-11		GO:0004177	aminopeptidase activity	MOLECULAR_FUNCTION	0.000987	0.0466456
Lp_000116900.1	hypothetical protein, conserved	5.74937e-13	2.38538e-11
Lp_300006500.1	alkyldihydroxyacetonephosphate synthase	1.40622e-12	5.42995e-11
Lp_000458000.1	Nodulin-like, putative	1.41615e-12	5.44137e-11
Lp_100008500.1	hypothetical protein	1.63215e-12	6.24057e-11
Lp_160011500.1	Nucleolar protein,Nop52, putative	1.77626e-12	6.69315e-11
Lp_000253100.1	Pyridoxal-dependent decarboxylase conserved domain/Beta-eliminating lyase, putative	1.7726e-12	6.69315e-11
Lp_000166600.1	hypothetical protein, conserved	2.07399e-12	7.77746e-11
Lp_040007700.1	chaperone protein DNAj, putative	2.49036e-12	9.29415e-11
Lp_000533700.1	spermidine synthase	2.79214e-12	1.0273e-10
Lp_080010400.1	hypothetical protein, conserved	3.99516e-12	1.43605e-10
Lp_000532300.1	hypothetical protein, conserved	4.9774e-12	1.75673e-10
Lp_350024800.1	Importin 1	5.06937e-12	1.78113e-10
Lp_110009100.1	tubulin-tyrsoine ligase-like protein	6.62253e-12	2.2656e-10
Lp_280013900.1	Archaic translocase outer mitochondrial membrane 46 kDa subunit, putative	7.07082e-12	2.39793e-10
Lp_250017100.1	pumillio protein 8, putative	7.27654e-12	2.45701e-10
Lp_000515800.1	WASH complex subunit 7, N-terminal/WASH complex subunit 7/WASH complex subunit 7, C-terminal, putative	8.86414e-12	2.94214e-10
Lp_000443300.1	amino acid permease, putative	1.05816e-11	3.49731e-10
Lp_000440400.1	Noc2p family, putative	1.58483e-11	5.10813e-10
Lp_100008400.1	dehydrogenase-like protein	1.73304e-11	5.54005e-10
Lp_000207100.1	flavoprotein monooxygenase, putative	1.84553e-11	5.86045e-10
Lp_100005800.1	isocitrate dehydrogenase [NADP], mitochondrial precursor, putative	2.08092e-11	6.57131e-10
Lp_300005400.1	hypothetical protein	2.29806e-11	7.14139e-10
Lp_170011400.1	Methyltransferase domain containing protein, putative	2.42234e-11	7.46809e-10
Lp_350035800.1	hypothetical protein, conserved	2.63806e-11	8.10114e-10
Lp_000151200.1	nitrilase, putative	3.25044e-11	9.75131e-10
Lp_000207600.1	hypothetical protein, conserved	3.34226e-11	9.95024e-10
Lp_000293800.1	Domain of unknown function (DUF947), putative	3.4842e-11	1.02554e-09
Lp_030007000.1	NADP-dependent alcohol dehydrogenase, putative	3.83107e-11	1.10675e-09
Lp_000278500.1	DNA polymerase sigma-like protein	3.82163e-11	1.10675e-09
Lp_000198200.1	hypothetical protein, conserved	4.47519e-11	1.27396e-09
Lp_330005900.1	hypothetical protein, conserved	4.79943e-11	1.35146e-09
Lp_000284700.1	peptidase m20/m25/m40 family-like protein	6.30512e-11	1.75017e-09
Lp_000080200.1	hypothetical protein, conserved	6.62796e-11	1.82036e-09
Lp_000430400.1	Saccharopine dehydrogenase, putative	1.01965e-10	2.74252e-09
Lp_000033000.1	Periodic tryptophan protein 2 homolog, putative	1.03215e-10	2.76658e-09
Lp_000127800.1	Beta-lactamase superfamily domain containing protein, putative	1.06435e-10	2.84313e-09
Lp_000333400.1	ATP-dependent zinc metallopeptidase, putative	1.24797e-10	3.25558e-09
Lp_340026100.1	hypothetical protein, conserved	1.54208e-10	3.94367e-09
Lp_320018800.1	kinteoplast poly(A) polymerase complex 1 subunit, putative	1.6839e-10	4.27832e-09
Lp_000043200.1	hypothetical protein, conserved	1.72914e-10	4.34588e-09
Lp_000400200.1	Scavenger mRNA decapping enzyme C-term binding/HIT domain containing protein, putative	1.89269e-10	4.70828e-09
Lp_350027400.1	cystathione gamma lyase, putative	2.00362e-10	4.94563e-09
Lp_360040200.1	hypothetical protein, conserved	2.02359e-10	4.96351e-09
Lp_360022900.1	VRR-NUC domain containing protein, putative	2.08137e-10	5.07238e-09
Lp_000219700.1	Metallopeptidase family M24, putative	2.19843e-10	5.30891e-09
Lp_000021700.1	Leucine rich repeat N-terminal domain/Leucine Rich Repeat, putative	2.23872e-10	5.38952e-09
Lp_240006400.1	ATP-dependent DEAD/H RNA helicase, putative	2.39616e-10	5.66365e-09
Lp_000516600.1	hypothetical protein, conserved	2.49847e-10	5.88764e-09
Lp_360037400.1	Uncharacterized protein family UPF0029, putative	2.52395e-10	5.92977e-09
Lp_000296600.1	aminopeptidase, putative	5.29994e-10	1.18113e-08
Lp_000341500.1	hypothetical protein, conserved	5.68131e-10	1.25893e-08
Lp_000317200.1	TPR repeat, putative	6.77984e-10	1.48966e-08
Lp_000345500.1	WD40 repeat-containing protein	7.27931e-10	1.59044e-08
Lp_320016900.1	hypothetical protein, conserved	7.64641e-10	1.66134e-08
Lp_120005300.1	Mitochondrial SSU ribosomal protein 29, putative	7.87253e-10	1.70572e-08
Lp_030007100.1	Alcohol dehydrogenase GroES-like domain containing protein, putative	8.25413e-10	1.78344e-08
Lp_000246100.1	DEAD-box helicase-like protein	8.53409e-10	1.83884e-08
Lp_320009400.1	ATP-dependent DEAD/H RNA helicase, putative	9.04592e-10	1.92257e-08
Lp_000207900.1	N-terminal region of Chorein, a TM vesicle-mediated sorter, putative	1.11291e-09	2.31601e-08
Lp_030008500.1	Zinc-binding dehydrogenase, putative	1.14183e-09	2.36241e-08
Lp_190008500.1	Ankyrin repeats (3 copies)/Ankyrin repeats (many copies)/Ankyrin repeat, putative	1.25314e-09	2.57224e-08
Lp_000338200.1	hypothetical protein, conserved	1.36999e-09	2.79007e-08
Lp_000283400.1	NOL1/NOP2/sun family, putative	1.57727e-09	3.15455e-08
Lp_000110900.1	spermidine synthase	1.5878e-09	3.16747e-08
Lp_000434900.1	mismatch repair protein, putative	1.67212e-09	3.32718e-08
Lp_350035000.1	ATP-dependent RNA helicase, putative	1.83286e-09	3.63773e-08
Lp_000431400.1	hypothetical protein, conserved	1.8646e-09	3.68199e-08
Lp_000077800.1	ATP-dependent RNA helicase, putative	1.88668e-09	3.71619e-08
Lp_000378200.1	Hsp33 protein, putative	2.1992e-09	4.23549e-08
Lp_000382000.1	hypothetical protein, conserved	2.45291e-09	4.68938e-08
Lp_000196100.1	Acetyltransferase (GNAT) family/Acetyltransferase (GNAT) domain containing protein, putative	2.78525e-09	5.26027e-08
Lp_000241900.1	ATP synthase regulation protein NCA2, putative	3.28667e-09	6.13302e-08
Lp_050013100.1	cytochrome c oxidase VIII (COX VIII), putative	3.32455e-09	6.17417e-08
Lp_000150800.1	protein kinase, putative	3.54211e-09	6.56259e-08
Lp_350011700.1	Tetratricopeptide repeat/TPR repeat, putative	3.90004e-09	7.15772e-08
Lp_000290200.1	hypothetical protein, conserved	4.51668e-09	8.23133e-08
Lp_140012800.1	hypothetical protein, conserved	4.54675e-09	8.26681e-08
Lp_000372100.1	ATP-dependent RNA helicase, putative	5.26044e-09	9.43251e-08
Lp_000341100.1	DEAD box RNA helicase, putative	5.6524e-09	1.0043e-07
Lp_000160500.1	ATP-dependent RNA helicase, putative	7.137e-09	1.24818e-07
Lp_000230600.1	helicase-like protein	7.41245e-09	1.29056e-07
Lp_000273200.1	Concanavalin A-like lectin/glucanases superfamily/Beige/BEACH domain containing protein, putative	7.56706e-09	1.31455e-07
Lp_130008600.1	long-chain-fatty-acid-CoA ligase, putative	7.84622e-09	1.357e-07
Lp_000498600.1	serine peptidase, Clan S-, family S54, putative	8.18408e-09	1.40608e-07
Lp_000178800.1	PIF1-like helicase/AAA domain/Part of AAA domain containing protein, putative	8.43613e-09	1.43986e-07
Lp_000364100.1	GRIP domain containing protein, putative	9.41707e-09	1.5899e-07
Lp_000425000.1	hypothetical protein, conserved	1.02685e-08	1.71876e-07
Lp_000429900.1	rrp44p homologue, putative	1.0526e-08	1.751e-07
Lp_000353200.1	hypothetical protein, conserved	1.2111e-08	1.97214e-07
Lp_000289000.1	glutamamyl carboxypeptidase, putative	1.24593e-08	2.02042e-07
Lp_300013800.1	ferric reductase transmembrane protein, putative	1.29346e-08	2.0845e-07
Lp_000391400.1	hypothetical protein, conserved	1.46021e-08	2.33393e-07
Lp_280011200.1	Ankyrin repeats (many copies)/Ankyrin repeats (3 copies)/Ankyrin repeat, putative	1.53805e-08	2.43838e-07
Lp_030011000.1	hypothetical protein	1.63634e-08	2.5681e-07
Lp_000113800.1	RNase H, putative	1.6419e-08	2.57165e-07
Lp_000036600.1	hypothetical protein, conserved	1.64697e-08	2.57443e-07
Lp_360049300.1	hypothetical protein, conserved	1.6742e-08	2.60653e-07
Lp_000274700.1	inhibitor of cysteine peptidase	1.83859e-08	2.8511e-07
Lp_000479800.1	MYND zinc finger (ZnF) domain-like protein	1.91809e-08	2.96847e-07
Lp_000068900.1	C2 domain containing protein, putative	1.92539e-08	2.97387e-07
Lp_000521900.1	NADH:flavin oxidoreductase / NADH oxidase family, putative	1.96665e-08	3.03159e-07
Lp_000332900.1	mitochondrial intermediate peptidase, putative	2.13269e-08	3.26816e-07
Lp_330020200.1	hypothetical protein, conserved	2.22818e-08	3.40114e-07
Lp_210008000.1	methionyl-tRNA synthetase	2.58677e-08	3.92545e-07
Lp_000026500.1	Phosphatidylethanolamine-binding protein, putative	2.60921e-08	3.95182e-07
Lp_000038400.1	neutral sphingomyelinase activation associated factor-like protein	2.74082e-08	4.13508e-07
Lp_000389000.1	hypothetical protein, conserved	2.85524e-08	4.29939e-07
Lp_280024300.1	hypothetical protein, conserved	2.88005e-08	4.32007e-07
Lp_000065700.1	exosome subunit rrp6p homologue, putative	3.00399e-08	4.48013e-07
Lp_330018800.1	hypothetical protein, conserved	3.06022e-08	4.54661e-07
Lp_000399400.1	Protein-L-isoaspartate(D-aspartate) O-methyltransferase (PCMT)/tRNA (Uracil-5-)-methyltransferase/Methyltransferase small domain/Methyltransferase domain/Conserved hypothetical protein 95/RNA cap guanine-N2 methyltransferase, putative	3.27124e-08	4.84168e-07
Lp_330006000.1	hypothetical protein, conserved	3.46232e-08	5.11479e-07
Lp_000361400.1	hypothetical protein, conserved	3.5611e-08	5.25077e-07
Lp_050011700.1	metallo-peptidase, Clan M-, Family M49	3.70549e-08	5.42266e-07
Lp_000460900.1	kinesin, putative	3.73096e-08	5.44972e-07
Lp_000529400.1	hypothetical protein, conserved	4.09766e-08	5.95191e-07
Lp_000445500.1	hypothetical protein, conserved	4.13945e-08	5.9903e-07
Lp_350021600.1	hypothetical protein, conserved	4.47456e-08	6.41573e-07
Lp_230005800.1	pentamidine resistance protein 1	4.53652e-08	6.47323e-07
Lp_000156100.1	hypothetical protein	4.52835e-08	6.47323e-07
Lp_360029600.1	2-oxoglutarate dehydrogenase subunit, putative	4.59293e-08	6.53739e-07
Lp_000426200.1	serine peptidase, clan SC, family S9A-like protein	4.6672e-08	6.59496e-07
Lp_150007800.1	hypothetical protein, conserved	4.75081e-08	6.68886e-07
Lp_000405400.1	amidohydrolase, putative	4.90896e-08	6.89908e-07
Lp_000474000.1	hypothetical protein, conserved	4.92244e-08	6.9044e-07
Lp_240007700.1	Ribosome 60S biogenesis N-terminal, putative	4.93045e-08	6.9044e-07
Lp_330008100.1	hypothetical protein, conserved	4.99743e-08	6.97316e-07
Lp_350011800.1	vacuolar ATP synthase subunit d, putative	5.10168e-08	7.10591e-07
Lp_000039700.1	nuclear transport factor 2 protein, putative	5.86502e-08	8.06829e-07
Lp_360040100.1	hypothetical protein, conserved	6.37042e-08	8.67177e-07
Lp_000150500.1	hypothetical protein, conserved	6.67631e-08	9.04084e-07
Lp_270014400.1	mRNA export factor MEX67	6.72198e-08	9.08691e-07
Lp_000327000.1	calcium-transporting ATPase, putative	6.87824e-08	9.25005e-07
Lp_000111700.1	ATP-binding region containing protein, putative	7.01719e-08	9.37228e-07
Lp_360043700.1	isoleucyl-tRNA synthetase, putative	7.3725e-08	9.81323e-07
Lp_240006500.1	hypothetical protein, conserved	7.43096e-08	9.8574e-07
Lp_000517100.1	chaperonin HSP60, mitochondrial precursor	7.78822e-08	1.03138e-06
Lp_350010700.1	hypothetical protein, conserved	7.973e-08	1.05227e-06
Lp_340017900.1	hypothetical protein, conserved	8.08512e-08	1.06422e-06
Lp_000343000.1	RNA-binding protein-like protein	8.09081e-08	1.06422e-06
Lp_110009700.1	hypothetical protein, conserved	8.38213e-08	1.09699e-06
Lp_000208200.1	AIG1 family/50S ribosome-binding GTPase/Elongation factor Tu GTP binding domain/Dynamin family, putative	8.62776e-08	1.12724e-06
Lp_000245200.1	Region in Clathrin and VPS, putative	8.73725e-08	1.13908e-06
Lp_000531200.1	Eukaryotic protein of unknown function (DUF914)/Triose-phosphate Transporter family, putative	8.89415e-08	1.15432e-06
Lp_150012600.1	hypothetical protein, conserved	9.15604e-08	1.1824e-06
Lp_200012200.1	hypothetical protein, conserved	9.83067e-08	1.26117e-06
Lp_360035500.1	mitochondrial RNA binding complex 1 subunit, putative	1.00882e-07	1.29208e-06
Lp_030007300.1	hypothetical protein, conserved	1.08033e-07	1.36573e-06
Lp_000303000.1	hypothetical protein, conserved	1.2377e-07	1.5521e-06
Lp_360042300.1	mitochondrial chaperone BCS1, putative	1.25149e-07	1.56254e-06
Lp_290005600.1	proteasome regulatory non-ATPase subunit, putative	1.32845e-07	1.64214e-06
Lp_000446200.1	pre-mRNA splicing factor ATP-dependent RNA helicase, putative	1.39717e-07	1.71621e-06
Lp_270011900.1	hypothetical protein, conserved	1.4198e-07	1.74033e-06
Lp_000360800.1	hypothetical protein, conserved	1.43509e-07	1.7545e-06
Lp_000320800.1	delta-6 fatty acid desaturase	1.47549e-07	1.79545e-06
Lp_000443200.1	amino acid permease, putative	1.61944e-07	1.95536e-06
Lp_000146100.1	exosome-associated protein 2, putative	1.62269e-07	1.95625e-06
Lp_270015300.1	metallo-peptidase, Clan MF, Family M17	1.63999e-07	1.97407e-06
Lp_000526100.1	sre-2/carboxylate carrier-like protein	1.73341e-07	2.07054e-06
Lp_000513300.1	hypothetical protein, conserved	2.0284e-07	2.35439e-06
Lp_000373800.1	60S acidic ribosomal protein, putative	2.02753e-07	2.35439e-06
Lp_180009000.1	hypothetical protein, conserved	2.11913e-07	2.44568e-06
Lp_000330500.1	hypothetical protein, conserved	2.148e-07	2.46751e-06
Lp_000494500.1	hypothetical protein, conserved	2.22945e-07	2.54236e-06
Lp_190007700.1	Domain of Unknown Function (DUF1042), putative	2.24877e-07	2.55597e-06
Lp_000070000.1	hypothetical protein, conserved	2.25122e-07	2.55597e-06
Lp_000034200.1	hypothetical protein, conserved	2.31472e-07	2.62424e-06
Lp_000513500.1	modification methylase-like protein	2.33619e-07	2.64474e-06
Lp_330019700.1	ras-like small GTPases, putative	2.47849e-07	2.79367e-06
Lp_300016300.1	Stabilization of polarity axis, putative	2.49038e-07	2.80051e-06
Lp_000457600.1	Ribosomal protein L4/L1 family, putative	2.5216e-07	2.83e-06
Lp_000426400.1	Rio2, N-terminal/RIO1 family/Phosphotransferase enzyme family, putative	2.58254e-07	2.89008e-06
Lp_000185100.1	ATPase family associated with various cellular activities (AAA)/AAA domain containing protein, putative	2.59899e-07	2.90431e-06
Lp_360043600.1	Nuclease-related domain containing protein, putative	2.67564e-07	2.97717e-06
Lp_000078400.1	hypothetical protein, conserved	2.69407e-07	2.99341e-06
Lp_270015700.1	carboxypeptidase, putative	2.87946e-07	3.16335e-06
Lp_280005900.1	propionyl-coa carboxylase beta chain, putative	2.90986e-07	3.19226e-06
Lp_330009500.1	hypothetical protein, conserved	2.985e-07	3.25636e-06
Lp_000506400.1	Pyridoxal-dependent decarboxylase, pyridoxal binding domain/Pyridoxal-dependent decarboxylase, C-terminal sheet domain containing protein, putative	2.97971e-07	3.25636e-06
Lp_280024200.1	MRP protein-like protein	3.10064e-07	3.37779e-06
Lp_000322300.1	hypothetical protein, conserved	3.42957e-07	3.68975e-06
Lp_360037700.1	hypothetical protein	3.44993e-07	3.70654e-06
Lp_000298000.1	hypothetical protein, conserved	3.47156e-07	3.72464e-06
Lp_000483500.1	Nrap protein, putative	3.90881e-07	4.15378e-06
Lp_000280000.1	Uncharacterised conserved protein, putative	4.00253e-07	4.23031e-06
Lp_000058700.1	hypothetical protein, conserved	4.14627e-07	4.3645e-06
Lp_310007700.1	calpain-like cysteine peptidase, putative	4.7219e-07	4.94373e-06
Lp_240007900.1	ubiquitin carboxyl-terminal hydrolase, putative	4.79003e-07	5.00834e-06
Lp_070008600.1	RAVE protein 1 C terminal, putative	4.80093e-07	5.01302e-06
Lp_360007400.1	dolicholphosphate-mannose synthase, putative	4.85557e-07	5.0633e-06
Lp_280024700.1	heat shock protein 70, putative	5.02398e-07	5.21798e-06
Lp_000471800.1	ABC transporter family-like protein	5.0333e-07	5.22071e-06
Lp_000347400.1	hypothetical protein, conserved	5.24762e-07	5.41421e-06
Lp_180006200.1	60S ribosomal protein L7, putative	5.53392e-07	5.67955e-06
Lp_040007000.1	Pescadillo N-terminus/BRCA1 C Terminus (BRCT) domain containing protein, putative	5.57579e-07	5.715e-06
Lp_000052500.1	hypothetical protein, conserved	5.7679e-07	5.881e-06
Lp_320018900.1	hypothetical protein, conserved	5.82424e-07	5.93069e-06
Lp_000026700.1	pumilio/PUF RNA binding protein 7, putative	5.90006e-07	5.99225e-06
Lp_170005400.1	VID27 cytoplasmic protein, putative	6.26214e-07	6.31884e-06
Lp_340008500.1	hypothetical protein, conserved	6.32465e-07	6.37368e-06
Lp_000190800.1	hypothetical protein, conserved	6.54679e-07	6.58903e-06
Lp_000090800.1	nuclear transmembrane protein, putative	6.96719e-07	6.97614e-06
Lp_330007100.1	POT family, putative	6.98942e-07	6.98942e-06
Lp_000378300.1	Protein of unknown function (DUF1077), putative	7.01486e-07	7.00588e-06
Lp_000038100.1	hypothetical protein, conserved	7.07991e-07	7.0618e-06
Lp_000050500.1	transcription factor-like protein	7.37902e-07	7.3041e-06
Lp_000296300.1	3'-nucleotidase/nuclease precursor, putative	7.40126e-07	7.31683e-06
Lp_000516900.1	Cation efflux family, putative	7.80363e-07	7.68539e-06
Lp_250017200.1	adenylate kinase, putative	7.91267e-07	7.76338e-06
Lp_000189700.1	RNA binding protein, putative	7.98242e-07	7.81216e-06
Lp_000505400.1	RNA recognition motif (a.k.a. RRM, RBD, or RNP domain)/RNA recognition motif. (a.k.a. RRM, RBD, or RNP domain), putative	8.29353e-07	8.08619e-06
Lp_000147400.1	Peptidase family M20/M25/M40/Peptidase dimerisation domain containing protein, putative	8.38378e-07	8.16285e-06
Lp_270009000.1	WD domain, G-beta repeat, putative	8.41927e-07	8.17812e-06
Lp_000379400.1	hypothetical protein, conserved	9.02582e-07	8.71305e-06
Lp_360039100.1	hypothetical protein, conserved	9.18617e-07	8.85688e-06
Lp_000435800.1	Mitochondrial SSU ribosomal protein, putative	9.23577e-07	8.88521e-06
Lp_000397100.1	Dopey, N-terminal, putative	9.35631e-07	8.97654e-06
Lp_280021100.1	A/G-specific adenine glycosylase, putative	9.41648e-07	9.02316e-06
Lp_280022400.1	histone acetyltransferase, putative	9.52259e-07	9.10247e-06
Lp_290010000.1	hypothetical protein	1.04554e-06	9.88355e-06
Lp_000170700.1	WD domain, G-beta repeat, putative	1.04664e-06	9.88355e-06
Lp_330015700.1	nucleolar GTP-binding protein, putative	1.05359e-06	9.9371e-06
Lp_000207400.1	hypothetical protein, conserved	1.08477e-06	1.02065e-05
Lp_270011700.1	hypothetical protein	1.09264e-06	1.02558e-05
Lp_000274200.1	endoribonuclease L-PSP (pb5), putative	1.09768e-06	1.02908e-05
Lp_000121200.1	hypothetical protein, conserved	1.15702e-06	1.08341e-05
Lp_050006200.1	hypothetical protein, conserved	1.16723e-06	1.09166e-05
Lp_000473900.1	hypothetical protein, conserved	1.2883e-06	1.19344e-05
Lp_330014800.1	hypothetical protein, conserved	1.34746e-06	1.24087e-05
Lp_170005500.1	hypothetical protein, conserved	1.35938e-06	1.2489e-05
Lp_160007700.1	hypothetical protein, conserved	1.36957e-06	1.25384e-05
Lp_000050300.1	SET domain containing protein, putative	1.45753e-06	1.32657e-05
Lp_320023800.1	hypothetical protein, conserved	1.53179e-06	1.38287e-05
Lp_070006900.1	tRNA-methyl transferase, putative	1.72175e-06	1.54898e-05
Lp_000427200.1	methylenetetrahydrofolate reductase, putative	1.74042e-06	1.56217e-05
Lp_330005700.1	hypothetical protein, conserved	1.74399e-06	1.56358e-05
Lp_000050900.1	tubulin folding cofactor D, putative	1.79175e-06	1.60271e-05
Lp_000509700.1	KIF-1 binding protein C terminal, putative	1.80321e-06	1.61112e-05
Lp_000148500.1	Elongation factor G 2, mitochondrial, putative	1.82383e-06	1.62767e-05
Lp_360014200.1	DEAD box RNA helicase, putative	1.84572e-06	1.64345e-05
Lp_140006600.1	hypothetical protein, conserved	1.86629e-06	1.65798e-05
Lp_330019200.1	ATP synthase regulation protein NCA2, putative	1.87411e-06	1.65926e-05
Lp_000315900.1	WD domain, G-beta repeat/Utp21 specific WD40 associated putative domain containing protein, putative	1.93788e-06	1.7099e-05
Lp_360018600.1	mitochondrial RNA binding complex 1 subunit	1.94067e-06	1.71042e-05
Lp_280025100.1	cytosolic malate dehydrogenase	2.076e-06	1.82557e-05
Lp_000371100.1	hypothetical protein, conserved	2.13306e-06	1.86733e-05
Lp_210009700.1	hypothetical protein, conserved	2.14581e-06	1.87638e-05
Lp_360027700.1	hypothetical protein, conserved	2.19411e-06	1.91433e-05
Lp_240017600.1	cullin-like protein-like protein	2.26509e-06	1.96526e-05
Lp_000437800.1	hypothetical protein, conserved	2.31575e-06	2.00476e-05
Lp_000028900.1	hypothetical protein, conserved	2.32304e-06	2.00661e-05
Lp_000356300.1	hypothetical protein, conserved	2.48375e-06	2.14069e-05
Lp_350021100.1	60S ribosomal protein L5, putative	2.50429e-06	2.15601e-05
Lp_050016200.1	hypothetical protein, conserved	2.50974e-06	2.15832e-05
Lp_000303200.1	Scaffold protein Nfu/NifU N terminal/NifU-like domain containing protein, putative	2.7152e-06	2.32476e-05
Lp_000034700.1	hypothetical protein, conserved	2.74705e-06	2.34688e-05
Lp_000475700.1	thymine-7-hydroxylase, putative	2.80906e-06	2.38938e-05
Lp_340016300.1	hypothetical protein, conserved	2.85514e-06	2.4227e-05
Lp_000452900.1	ferrochelatase-like protein	3.03344e-06	2.56347e-05
Lp_000319700.1	RNA ligase/6-phosphofructo-2-kinase/NACHT domain/AAA domain containing protein, putative	3.12482e-06	2.63214e-05
Lp_000441000.1	cyclosporin 16, putative	3.18562e-06	2.68045e-05
Lp_250015300.1	DnaJ domain/Zinc-finger of C2H2 type/Zinc-finger double-stranded RNA-binding, putative	3.22398e-06	2.69528e-05
Lp_300014700.1	ferric reductase transmembrane protein-like protein	3.34132e-06	2.78146e-05
Lp_000431500.1	Putative esterase, putative	3.41417e-06	2.83605e-05
Lp_360048400.1	hypothetical protein, conserved	3.68191e-06	3.03904e-05
Lp_000177100.1	hypothetical protein, conserved	3.71749e-06	3.06516e-05
Lp_350023100.1	kinesin, putative	3.7251e-06	3.06819e-05
Lp_270017500.1	hypothetical protein, conserved	3.78715e-06	3.11601e-05
Lp_360027100.1	hypothetical protein, conserved	3.91496e-06	3.21439e-05
Lp_360014600.1	Nucleolar complex-associated protein/CBF/Mak21 family, putative	3.98949e-06	3.2687e-05
Lp_000160800.1	U5 small nuclear ribonucleoprotein component, putative	4.01588e-06	3.28343e-05
Lp_360013100.1	neurobeachin/beige protein, putative	4.07405e-06	3.32401e-05
Lp_000264100.1	SET domain containing protein, putative	4.13662e-06	3.36451e-05
Lp_340009500.1	nuclear cap binding complex subunit CBP110, putative	4.31451e-06	3.49462e-05
Lp_340028000.1	small nuclear ribonucleoprotein, putative	4.42178e-06	3.56669e-05
Lp_000447800.1	Region in Clathrin and VPS, putative	4.51425e-06	3.62628e-05
Lp_270014300.1	hypothetical protein, conserved	4.70004e-06	3.75618e-05
Lp_290014000.1	NOL1/NOP2/sun family/FtsJ-like methyltransferase, putative	4.72407e-06	3.76767e-05
Lp_360041400.1	Glutathione S-transferase, C-terminal domain containing protein, putative	4.77633e-06	3.79671e-05
Lp_360021100.1	chromatin assembly factor 1 subunit b-like protein	4.83934e-06	3.83996e-05
Lp_000288600.1	metallo-peptidase, Clan MF, Family M17	4.85583e-06	3.84913e-05
Lp_180007300.1	DNA-directed RNA polymerase II/III subunit, putative	4.92618e-06	3.89303e-05
Lp_000200400.1	hypothetical protein, conserved	5.01443e-06	3.95876e-05
Lp_000470400.1	GP63, leishmanolysin	5.25059e-06	4.11191e-05
Lp_000230900.1	O-sialoglycoprotein endopeptidase, putative	5.24932e-06	4.11191e-05
Lp_000252800.1	AAA family ATPase-like protein	5.43519e-06	4.23945e-05
Lp_340008800.1	hypothetical protein, conserved	5.52198e-06	4.28572e-05
Lp_050015100.1	hypothetical protein, conserved	5.68849e-06	4.39745e-05
Lp_000117000.1	Leucine Rich repeat, putative	5.83223e-06	4.4952e-05
Lp_000041600.1	Nop53 (60S ribosomal biogenesis), putative	5.92453e-06	4.55733e-05
Lp_050007900.1	hypothetical protein, conserved	6.0326e-06	4.63011e-05
Lp_000381100.1	hypothetical protein, conserved	6.32066e-06	4.82871e-05
Lp_000162700.1	Elongation factor G1, mitochondrial, putative	6.39803e-06	4.8735e-05
Lp_000116200.1	hypothetical protein, conserved	6.38658e-06	4.8735e-05
Lp_000418700.1	tb-292 membrane associated protein-like protein	6.49917e-06	4.94089e-05
Lp_000396700.1	hypothetical protein	6.78101e-06	5.14512e-05
Lp_260012200.1	hypothetical protein, conserved	6.80056e-06	5.15494e-05
Lp_000142800.1	hypothetical protein, conserved	7.14071e-06	5.38661e-05
Lp_310007300.1	hypothetical protein, conserved	7.19228e-06	5.42027e-05
Lp_000295000.1	5'-3' exoribonuclease C, putative	7.32493e-06	5.51491e-05
Lp_000230400.1	cyclophilin 5, putative	7.54197e-06	5.66192e-05
Lp_000253300.1	hypothetical protein, conserved	7.57099e-06	5.67824e-05
Lp_000034500.1	hypothetical protein, conserved	7.99218e-06	5.9769e-05
Lp_120007300.1	glyoxalase II, putative	8.02357e-06	5.99462e-05
Lp_210009100.1	T-complex protein 1, delta subunit, putative	8.19836e-06	6.10766e-05
Lp_000491900.1	Fcf1, putative	8.2093e-06	6.10997e-05
Lp_210007600.1	hypothetical protein, conserved	8.27488e-06	6.15291e-05
Lp_360042800.1	hypothetical protein, conserved	8.32598e-06	6.17913e-05
Lp_010005700.1	BSD domain containing protein, putative	8.42331e-06	6.23949e-05
Lp_300015400.1	hypothetical protein, conserved	8.48122e-06	6.27048e-05
Lp_000042600.1	hypothetical protein, conserved	8.7501e-06	6.43876e-05
Lp_270019300.1	NLI interacting factor-like phosphatase, putative	9.12593e-06	6.69006e-05
Lp_000307300.1	long-chain-fatty-acid-CoA ligase, putative	9.2804e-06	6.77782e-05
Lp_000501500.1	hypothetical protein, conserved	9.55319e-06	6.96401e-05
Lp_360007500.1	20S proteasome subunit	9.86543e-06	7.14488e-05
Lp_160015600.1	DNA polymerase I alpha catalytic subunit, putative	1.02544e-05	7.4128e-05
Lp_220005300.1	hypothetical protein, conserved	1.08225e-05	7.76254e-05
Lp_240007800.1	SNF2 family protein	1.09422e-05	7.83018e-05
Lp_000367500.1	dihydrouridine synthase (Dus), putative	1.11841e-05	7.98796e-05
Lp_000114600.1	hypothetical protein, conserved	1.16079e-05	8.26107e-05
Lp_000398100.1	DnaJ domain containing protein, putative	1.18054e-05	8.394e-05
Lp_000412500.1	hypothetical protein, conserved	1.24007e-05	8.78525e-05
Lp_340009300.1	Translation factor GUF1, mitochondrial, putative	1.27602e-05	9.02356e-05
Lp_000189000.1	palmitoyl acyltransferase 9, putative	1.29405e-05	9.10972e-05
Lp_090005500.1	DNA replication licensing factor MCM4, putative	1.32989e-05	9.34515e-05
Lp_000069200.1	MatE, putative	1.33646e-05	9.38291e-05
Lp_000348500.1	hypothetical protein, conserved	1.3599e-05	9.53032e-05
Lp_000400600.1	vesicular-fusion protein nsf, putative	1.38836e-05	9.72104e-05
Lp_000280200.1	Protein of unknown function (DUF962), putative	1.40766e-05	9.84734e-05
Lp_000333600.1	exosome component CSL4, putative	1.45039e-05	0.00010119
Lp_030005900.1	delta-1-pyrroline-5-carboxylate dehydrogenase, putative	1.47042e-05	0.000102404
Lp_000290300.1	Reverse transcriptase (RNA-dependent DNA polymerase), putative	1.49079e-05	0.000103546
Lp_350027600.1	replication factor C, subunit 3, putative	1.49732e-05	0.000103907
Lp_000520600.1	hypothetical protein, conserved	1.51183e-05	0.000104791
Lp_000488100.1	hypothetical protein, conserved	1.53619e-05	0.000106132
Lp_000385200.1	Protein of unknown function (DUF3184), putative	1.53895e-05	0.000106228
Lp_000333900.1	Tob55, putative	1.56182e-05	0.000107712
Lp_260009600.1	hypothetical protein	1.6766e-05	0.000115321
Lp_000479100.1	pentamidine resistance protein 1	1.70639e-05	0.000116998
Lp_160005100.1	hypothetical protein, conserved	1.70696e-05	0.000116998
Lp_000151000.1	Uroporphyrinogen-III synthase HemD, putative	1.71227e-05	0.000117258
Lp_320016800.1	hypothetical protein, conserved	1.71941e-05	0.000117644
Lp_280016600.1	hypothetical protein, conserved	1.72219e-05	0.000117731
Lp_000395000.1	aspartate carbamoyltransferase, putative	1.74656e-05	0.000119292
Lp_000446000.1	eukaryotic translation initiation factor 6 (eIF-6), putative	1.74892e-05	0.000119349
Lp_350028500.1	Tetrapyrrole (Corrin/Porphyrin) Methylases, putative	1.76465e-05	0.000120107
Lp_350005700.1	Trk system potassium uptake protein	1.77698e-05	0.000120736
Lp_000097700.1	mitochondrial chaperone, putative	1.8124e-05	0.000122928
Lp_000301800.1	DNA mismatch repair protein MSH2, putative	1.84776e-05	0.000125109
Lp_000514700.1	WD domain, G-beta repeat, putative	1.85313e-05	0.000125364
Lp_000362700.1	C-1-tetrahydrofolate synthase, cytoplasmic, putative	1.85578e-05	0.000125434
Lp_280013800.1	hypothetical protein, conserved	1.86931e-05	0.00012613
Lp_260011600.1	peroxisomal membrane protein 4, putative	1.89728e-05	0.000127686
Lp_000494400.1	hypothetical protein, conserved	1.95612e-05	0.00013108
Lp_060009200.1	carbonic anhydrase family protein, putative	1.98043e-05	0.000132482
Lp_220008100.1	farnesyl pyrophosphate synthase	2.16281e-05	0.000143451
Lp_350029700.1	structural maintenance of chromosome (SMC) family protein, putative	2.17171e-05	0.000143919
Lp_000502000.1	palmitoyl acyltransferase 2, putative	2.21152e-05	0.000146309
Lp_270006300.1	reductase, putative	2.2364e-05	0.00014783
Lp_000466400.1	sphingosine 1-phosphate lyase	2.27522e-05	0.000149718
Lp_350021900.1	UBX domain containing protein, putative	2.29487e-05	0.000150674
Lp_320013500.1	hypothetical protein, conserved	2.30907e-05	0.000151351
Lp_340016200.1	pyroglutamyl-peptidase I (C15 family)	2.31834e-05	0.000151831
Lp_360037300.1	Got1/Sft2-like family, putative	2.33185e-05	0.000152587
Lp_340008400.1	hypothetical protein, conserved	2.37928e-05	0.00015543
Lp_240011400.1	adaptor complex AP-3 small subunit, putative	2.38611e-05	0.000155616
Lp_000167600.1	heat shock 70-related protein 1, mitochondrial precursor, putative	2.43262e-05	0.000158457
Lp_150009300.1	FAD-linked sulfhydryl oxidase, putative	2.45877e-05	0.00015982
Lp_120006800.1	dolichyl-P-Man:GDP-Man5GlcNAc2-PP-dolichyl alpha-1,2-mannosyltransferase, putative	2.47332e-05	0.000160498
Lp_000115500.1	ribosomal protein L3-like protein	2.47913e-05	0.000160741
Lp_030008600.1	quinone oxidoreductase, putative	2.49205e-05	0.000161445
Lp_000351900.1	hypothetical protein, conserved	2.58136e-05	0.00016654
Lp_000166700.1	hypothetical protein, conserved	2.60809e-05	0.000168074
Lp_350021200.1	ribosomal protein L15, putative	2.66276e-05	0.000171084
Lp_000418800.1	tb-292 membrane associated protein-like protein	2.67572e-05	0.000171633
Lp_000289100.1	Peptidase dimerisation domain/Peptidase family M20/M25/M40, putative	2.69452e-05	0.000172697
Lp_360019200.1	Glyceraldehyde 3-phosphate dehydrogenase, NAD binding domain/Glyceraldehyde 3-phosphate dehydrogenase, C-terminal domain containing protein, putative	2.71049e-05	0.000173578
Lp_250006300.1	hypothetical protein, conserved	2.74908e-05	0.000175617
Lp_270013800.1	hypothetical protein, conserved	2.81986e-05	0.000179112
Lp_000417700.1	hypothetical protein, conserved	2.86248e-05	0.000181376
Lp_000339500.1	cytoplasmic l-asparaginase i-like protein	2.8739e-05	0.000181826
Lp_000489100.1	hypothetical protein, conserved	2.88866e-05	0.000182589
Lp_000268100.1	cytosolic leucyl aminopeptidase	2.9095e-05	0.000183758
Lp_040006100.1	hypothetical protein, conserved	2.9179e-05	0.000184139
Lp_000082800.1	hypothetical protein, conserved	2.97007e-05	0.000186526
Lp_050008000.1	monothiol glutaredoxin, putative	3.05384e-05	0.000191325
Lp_000068200.1	Metallopeptidase family M24, putative	3.05834e-05	0.000191453
Lp_240007200.1	UDP-galactose transporter, putative	3.07559e-05	0.000192224
Lp_000444600.1	GTP-binding protein, putative	3.17011e-05	0.000197499
Lp_000334000.1	Vesicle coat protein involved in Golgi to plasma membrane transport, putative	3.19252e-05	0.000198578
Lp_000027200.1	deoxyhypusine synthase, putative	3.25302e-05	0.000202003
Lp_000481100.1	TROVE domain/WD domain, G-beta repeat, putative	3.31185e-05	0.000204857
Lp_000405200.1	WD domain, G-beta repeat, putative	3.35503e-05	0.000207199
Lp_290008300.1	U3 small nucleolar ribonucleoprotein protein MPP10, putative	3.49059e-05	0.000214721
Lp_000398200.1	autophagy protein 10 (ATG10)	3.53947e-05	0.000217385
Lp_360039400.1	hypothetical protein, conserved	3.5836e-05	0.000219749
Lp_000515700.1	DNAJ-domain protein, putative	3.62707e-05	0.00022224
Lp_000312100.1	hypothetical protein	3.63155e-05	0.00022234
Lp_270010100.1	vesicular transport protein (CDC48 homologue), putative	3.64695e-05	0.000223107
Lp_270015800.1	NUC173 domain containing protein, putative	3.68073e-05	0.000224822
Lp_000038500.1	Nucleoside 2-deoxyribosyltransferase, putative	3.71276e-05	0.000226423
Lp_000014100.1	hypothetical protein, conserved	3.74837e-05	0.000228416
Lp_000362500.1	aminopeptidase-like protein	3.77822e-05	0.000229876
Lp_350040900.1	polyadenylate-binding protein 1	3.81119e-05	0.000231702
Lp_250012900.1	enoyl-CoA reductase, putative	3.89147e-05	0.000236214
Lp_000520700.1	Oligosaccharyl transferase STT3 subunit, putative	4.19867e-05	0.000253089
Lp_100006800.1	Part of AAA domain containing protein, putative	4.21951e-05	0.000254148
Lp_260006100.1	Glucosidase II beta subunit-like/Glucosidase II beta subunit-like protein, putative	4.2417e-05	0.000255287
Lp_000201500.1	Poly A polymerase regulatory subunit, putative	4.28823e-05	0.000257889
Lp_250011500.1	cyclin	4.41934e-05	0.000264957
Lp_350006600.1	hypothetical protein, conserved	4.42832e-05	0.000265088
Lp_000016800.1	Symplekin tight junction protein C terminal, putative	4.45523e-05	0.000266289
Lp_000435000.1	kinesin, putative	4.57041e-05	0.000272547
Lp_000350200.1	ATP-dependent DEAD/H RNA helicase, putative	4.57992e-05	0.000272906
Lp_000387200.1	cop9 signalosome complex subunit, putative	4.68465e-05	0.000278721
Lp_000402700.1	hypothetical protein, conserved	4.7312e-05	0.000281275
Lp_000379200.1	thimet oligopeptidase, putative	4.75457e-05	0.000282323
Lp_250012000.1	hypothetical protein, conserved	4.87734e-05	0.000289082
Lp_000171200.1	glutamamyl carboxypeptidase, putative	4.89546e-05	0.000289716
Lp_130012400.1	Leucine Rich repeat/Leucine Rich repeats (2 copies), putative	4.98512e-05	0.000294352
Lp_000278200.1	hypothetical protein	5.08455e-05	0.000299769
Lp_000240400.1	DnaJ domain containing protein, putative	5.23102e-05	0.000307707
Lp_000388200.1	hypothetical protein, conserved	5.38174e-05	0.000315858
Lp_000047300.1	exosome complex exonuclease RRP40, putative	5.42496e-05	0.000318156
Lp_000298100.1	Domain of unknown function (DUF1935), putative	5.44124e-05	0.000318799
Lp_000491000.1	Methyltransferase TRM13, putative	5.64314e-05	0.000329218
Lp_000253200.1	heat shock 70-related protein 1, mitochondrial precursor, putative	5.67719e-05	0.00033071
Lp_000171100.1	Flagellar Member 3	5.69062e-05	0.000331245
Lp_000240600.1	Protein of unknown function (DUF3522), putative	5.80031e-05	0.000337378
Lp_000195200.1	hypothetical protein, conserved	6.00921e-05	0.000348569
Lp_000360900.1	CBF/Mak21 family, putative	6.01525e-05	0.000348581
Lp_330007000.1	hypothetical protein, conserved	6.13704e-05	0.000354848
Lp_000498800.1	Protein of unknown function (DUF563), putative	6.15781e-05	0.000355521
Lp_190008600.1	Vacuolar protein sorting protein 36 Vps36/EAP30/Vps36 family, putative	6.44384e-05	0.000371211
Lp_000151700.1	WD repeat and HMG-box DNA-binding protein, putative	6.68109e-05	0.000382899
Lp_180005100.1	hypothetical protein	6.81122e-05	0.000389498
Lp_000210800.1	hypothetical protein, conserved	6.84563e-05	0.000391179
Lp_000443500.1	isopentenyl-diphosphate delta-isomerase (type II), putative	6.95325e-05	0.000395879
Lp_350024000.1	hypothetical protein, conserved	7.12714e-05	0.000404598
Lp_000363500.1	hypothetical protein, conserved	7.37873e-05	0.000417536
Lp_000242700.1	hypothetical protein, conserved	7.38127e-05	0.000417536
Lp_240016200.1	hypothetical protein, conserved	7.46928e-05	0.000422176
Lp_000141700.1	palmitoyl acyltransferase 3, putative	7.69242e-05	0.000433846
Lp_280011000.1	hypothetical protein, conserved	7.79772e-05	0.000439397
Lp_000394100.1	Acyltransferase, putative	7.89053e-05	0.000442778
Lp_230006000.1	pentamidine resistance protein 1	8.10256e-05	0.000453697
Lp_000218200.1	hypothetical protein, conserved	8.45445e-05	0.00047137
Lp_000436600.1	Scavenger mRNA decapping enzyme C-term binding/HIT domain containing protein, putative	8.45114e-05	0.00047137
Lp_270022500.1	protein kinase, putative	8.50731e-05	0.000473979
Lp_210013300.1	GPI transamidase component GAA1, putative	8.55099e-05	0.000475733
Lp_000204300.1	hypothetical protein, conserved	8.54573e-05	0.000475733
Lp_070010600.1	Vacuolar sorting protein 39 domain 2, putative	8.68372e-05	0.000481742
Lp_160005000.1	anti-silencing protein a-like protein	8.70252e-05	0.000482443
Lp_000028600.1	hypothetical protein, conserved	8.73073e-05	0.000483663
Lp_360014400.1	Ribosomal protein S5, C-terminal domain containing protein, putative	8.85314e-05	0.000489748
Lp_000222100.1	hypothetical protein, conserved	8.89018e-05	0.000491448
Lp_000027800.1	pseudouridine synthase A-like protein, putative	9.0192e-05	0.000497875
Lp_000181400.1	exosome complex exonuclease RRP45 homolog, putative	9.09305e-05	0.000500888
Lp_300017000.1	Eukaryotic protein of unknown function (DUF872), putative	9.14964e-05	0.00050294
Lp_000436400.1	hypothetical protein, conserved	9.70599e-05	0.000529788
Lp_000150300.1	long-chain-fatty-acid-CoA ligase, putative	9.83003e-05	0.00053545
Lp_280017900.1	Cell division control protein 48, putative	0.000103421	0.000562543
Lp_000186300.1	pteridine reductase 1	0.000104803	0.000569663
Lp_000447500.1	RET2, RNA editing complex MP57	0.000110137	0.00059588
Lp_000383800.1	CNH domain/Vacuolar sorting protein 39 domain 1/Vacuolar sorting protein 39 domain 2, putative	0.000110238	0.00059588
Lp_000165200.1	hypothetical protein, conserved	0.000113039	0.000609333
Lp_160014200.1	hypothetical protein, conserved	0.00011527	0.000617943
Lp_350011900.1	Endonuclease/Exonuclease/phosphatase family, putative	0.000115829	0.000620218
Lp_000410600.1	Alcohol dehydrogenase GroES-like domain/Zinc-binding dehydrogenase, putative	0.000118802	0.000634694
Lp_000288500.1	Cytosol aminopeptidase family, catalytic domain containing protein, putative	0.000119608	0.000638127
Lp_000349600.1	inositol polyphosphate phosphatase, putative	0.00012199	0.000648617
Lp_000087000.1	hypothetical protein, conserved	0.000122937	0.000653208
Lp_000284800.1	hypothetical protein, conserved	0.000124128	0.000659088
Lp_050016300.1	hypothetical protein, conserved	0.00012816	0.000679111
Lp_040007200.1	tyrosine phospatase-like protein	0.000128741	0.00068126
Lp_000402500.1	MA3 domain containing protein, putative	0.000130268	0.000688874
Lp_000463800.1	hypothetical protein, conserved	0.000131261	0.000693657
Lp_000269400.1	Rtr1/RPAP2 family, putative	0.000139695	0.000733961
Lp_350011400.1	RING finger protein, conserved	0.000141074	0.00074
Lp_000477100.1	hypothetical protein, conserved	0.000143761	0.000752576
Lp_000270100.1	conserved protein, unknown function	0.000149536	0.000781233
Lp_340029000.1	dynein heavy chain, putative	0.000150143	0.000783493
Lp_000329000.1	tryparedoxin 3, putative	0.000150169	0.000783493
Lp_280014000.1	oxidoreductase-like protein	0.000153766	0.000799051
Lp_000022400.1	ATP synthase, epsilon chain, putative	0.000154715	0.000802911
Lp_360020900.1	hypothetical protein, conserved	0.000156598	0.000811602
Lp_240009300.1	hypothetical protein, conserved	0.00016124	0.00083319
Lp_000121900.1	hypothetical protein, conserved	0.000167306	0.000863088
Lp_360020200.1	Cullin protein neddylation domain containing protein, putative	0.000169476	0.000873127
Lp_240016800.1	60S ribosomal protein L12, putative	0.000170216	0.000876359
Lp_360027600.1	Enoyl-CoA hydratase/isomerase family, putative	0.00017036	0.00087652
Lp_000015100.1	ATP-dependent RNA helicase FAL1, putative	0.00017049	0.000876611
Lp_360045100.1	glutamamyl carboxypeptidase, putative	0.000172508	0.000884656
Lp_000370300.1	serine/threonine phosphatase, putative	0.000174319	0.000892185
Lp_000110100.1	hypothetical protein	0.000175472	0.000897496
Lp_000062700.1	hypothetical protein, conserved	0.000175651	0.000897823
Lp_000062200.1	hypothetical protein, conserved	0.000175776	0.000897873
Lp_000282000.1	ribosomal RNA-processing protein 8, putative	0.000176629	0.000901641
Lp_300009900.1	ribosome biogenesis regulatory protein (RRS1), putative	0.000176811	0.000901981
Lp_000045900.1	beta-galactofuranosyltransferase-like protein	0.00017768	0.000904635
Lp_000311900.1	Signal peptidase subunit, putative	0.000177798	0.000904647
Lp_000468900.1	hypothetical protein, conserved	0.00017921	0.00091124
Lp_050009200.1	hypothetical protein, conserved	0.000185571	0.000942351
Lp_270006700.1	Ubiquitin-2 like Rad60 SUMO-like/Ubiquitin family/Ubiquitin-like domain/Ribosomal L40e family, putative	0.000186153	0.000944693
Lp_300017100.1	hypothetical protein, conserved	0.000188615	0.000955945
Lp_000422600.1	hypothetical protein, conserved	0.00019184	0.000971243
Lp_000138700.1	queuine tRNA-ribosyltransferase, putative	0.000192731	0.000974905
Lp_000224400.1	hypothetical protein, conserved	0.000194916	0.000984678
Lp_120005200.1	proteasome beta-1 subunit, putative	0.000195065	0.000984796
Lp_000500300.1	hypothetical protein, conserved	0.000195198	0.000984826
Lp_000485100.1	hypothetical protein, conserved	0.000198307	0.000997287
Lp_000379700.1	Pyridoxal-dependent decarboxylase conserved domain containing protein, putative	0.000198245	0.000997287
Lp_230009400.1	hypothetical protein, conserved	0.000201949	0.0010143
Lp_000140400.1	cyclophilin 10, putative	0.000208981	0.00104826
Lp_000447100.1	Vps52 / Sac2 family, putative	0.000210141	0.00105341
Lp_300012700.1	protein kinase, putative	0.00021255	0.0010648
Lp_000348000.1	DnaJ domain containing protein, putative	0.000216178	0.00108089
Lp_000438400.1	pentamidine resistance protein 1	0.000216887	0.00108374
Lp_260011100.1	hypothetical protein, conserved	0.00021842	0.00109001
Lp_360049000.1	Cytochrome b5-like Heme/Steroid binding domain containing protein, putative	0.000222677	0.001107
Lp_060010700.1	hypothetical protein, conserved	0.00022375	0.00111162
Lp_000316900.1	hypothetical protein, conserved	0.000224448	0.00111438
Lp_300013200.1	SNF2 family N-terminal domain/Helicase conserved C-terminal domain containing protein, putative	0.000226544	0.00112265
Lp_130007200.1	MOZ/SAS family acetyltransferase, putative	0.000234304	0.00115742
Lp_000489000.1	3',5'-cyclic nucleotide phosphodiesterase, putative	0.0002363	0.00116587
Lp_000442100.1	Surp module, putative	0.000240499	0.00118428
Lp_000132200.1	hypothetical protein, conserved	0.000240888	0.00118544
Lp_000330400.1	hypothetical protein, conserved	0.000241686	0.00118862
Lp_360020100.1	lactate/malate dehydrogenase, NAD binding domain/lactate/malate dehydrogenase, alpha/beta C-terminal domain containing protein, putative	0.000246273	0.00120965
Lp_050015600.1	GIPL galf transferase, putative	0.000247615	0.00121319
Lp_310008700.1	emp24/gp25L/p24 family/GOLD, putative	0.000247474	0.00121319
Lp_160005500.1	DEAD/DEAH box helicase/Helicase conserved C-terminal domain containing protein, putative	0.000247472	0.00121319
Lp_170011300.1	hypothetical protein, conserved	0.000248689	0.00121768
Lp_090005400.1	cysteine peptidase, Clan CA, family C19, putative	0.000255121	0.00124294
Lp_320016100.1	Microtubule-binding protein MIP-T3, putative	0.000256973	0.0012504
Lp_000365800.1	thiosulfate sulfurtransferase, mitochondrial, putative	0.000261011	0.00126733
Lp_000292600.1	isovaleryl-coA dehydrogenase, putative	0.000261102	0.00126733
Lp_000055000.1	DnaJ domain containing protein, putative	0.000264066	0.00127853
Lp_000115600.1	transcription factor-like protein	0.000268064	0.00129548
Lp_000015400.1	Protein of unknown function (DUF423), putative	0.000268877	0.0012978
Lp_000069900.1	hypothetical protein, conserved	0.000268861	0.0012978
Lp_360040900.1	endonuclease/exonuclease protein-like protein	0.000273673	0.00131503
Lp_130008300.1	hypothetical protein, conserved	0.000274777	0.00131893
Lp_170006800.1	hypothetical protein, conserved	0.000277277	0.00132929
Lp_000079700.1	surface antigen protein, putative	0.000281148	0.0013462
Lp_110005200.1	SNF2/RAD54 related DNA helicase, putative	0.000283697	0.00135425
Lp_000301900.1	hypothetical protein	0.000286276	0.00136572
Lp_050006700.1	hypothetical protein, conserved	0.000288525	0.00137561
Lp_000398000.1	phosphoglycan beta 1,3 galactosyltransferase 5	0.000292602	0.00139255
Lp_330023900.1	cation transporter, putative	0.000292614	0.00139255
Lp_000222900.1	hypothetical protein, conserved	0.000293473	0.00139579
Lp_050012900.1	hypothetical protein, conserved	0.000296137	0.00140588
Lp_270012100.1	CBF/Mak21 family, putative	0.000300334	0.00142321
Lp_000098100.1	hypothetical protein, conserved	0.000303141	0.00143564
Lp_060009900.1	hypothetical protein, conserved	0.000308278	0.00145909
Lp_000408500.1	DNA photolyase, putative	0.000318017	0.00150063
Lp_000323300.1	carboxypeptidase, putative	0.000321871	0.00151606
Lp_340010000.1	hypothetical protein, conserved	0.00032464	0.00152818
Lp_000496600.1	hypothetical protein, conserved	0.000325031	0.0015291
Lp_000058000.1	hypothetical protein, conserved	0.000326371	0.00153355
Lp_270013000.1	Diacylglycerol acyltransferase, putative	0.000330824	0.00155074
Lp_240010200.1	Inhibitor of apoptosis-promoting Bax1, putative	0.000333938	0.00156229
Lp_000014200.1	helicase-like protein	0.000340085	0.00158368
Lp_060008900.1	hypothetical protein, conserved	0.000343759	0.00159888
Lp_000124200.1	hypothetical protein, conserved	0.000348595	0.00161944
Lp_000490200.1	Subtilase family/CUB domain containing protein, putative	0.000348921	0.00161999
Lp_000447200.1	hypothetical protein, conserved	0.000350293	0.00162484
Lp_080007800.1	Repeat of unknown function (DUF1126), putative	0.00035041	0.00162484
Lp_000277100.1	acetylornithine deacetylase-like protein	0.000350825	0.00162496
Lp_000396600.1	chloride channel protein, putative	0.000354667	0.00163984
Lp_000401200.1	ATP-dependent RNA helicase, putative	0.000357398	0.00164855
Lp_170007700.1	Acyltransferase, putative	0.000363987	0.00167597
Lp_350006400.1	hypothetical protein, conserved	0.000365947	0.00168301
Lp_320016200.1	hypothetical protein, conserved	0.000374532	0.00171945
Lp_000237600.1	hypothetical protein, conserved	0.000381112	0.00174555
Lp_340024700.1	Programmed cell death protein 2, C-terminal putative domain containing protein, putative	0.000386399	0.00176666
Lp_360019800.1	hypothetical protein, conserved	0.000388471	0.00177509
Lp_000125500.1	SET domain containing protein, putative	0.000395511	0.00180409
Lp_000525600.1	hypothetical protein, conserved	0.000396391	0.00180631
Lp_000303100.1	hypothetical protein, conserved	0.000396461	0.00180631
Lp_000352800.1	RNA editing associated helicase 2, putative	0.000404987	0.00183957
Lp_000206300.1	ATP-dependent DNA DEAD/DEAH box helicase, putative	0.000404929	0.00183957
Lp_350011500.1	hypothetical protein, conserved	0.000413099	0.00187335
Lp_000251900.1	dephospho-CoA kinase, putative	0.000414867	0.00187919
Lp_000075300.1	Triple RNA binding domain protein 3	0.000423571	0.00191085
Lp_070005300.1	FAD dependent oxidoreductase/NAD(P)-binding Rossmann-like domain containing protein, putative	0.000425158	0.0019169
Lp_300013700.1	hypothetical protein	0.0004376	0.00196958
Lp_300019400.1	hypothetical protein, conserved	0.000438895	0.00197427
Lp_000158400.1	Mitochondrial protein 81	0.000440141	0.00197792
Lp_000197500.1	3-hydroxyisobutyryl-coenzyme A hydrolase, putative	0.000440811	0.00197946
Lp_000514800.1	tRNA pseudouridine synthase, putative	0.000451017	0.00202064
Lp_000040000.1	hypothetical protein, conserved	0.000451596	0.00202091
Lp_340009900.1	hypothetical protein, conserved	0.000454342	0.00202855
Lp_000053500.1	Peptidase family M20/M25/M40/Peptidase dimerisation domain containing protein, putative	0.000456596	0.00203511
Lp_000061600.1	OsmC-like protein, putative	0.000473136	0.00210402
Lp_320016400.1	hypothetical protein, conserved	0.00047632	0.00211698
Lp_290005200.1	QA-SNARE protein putative	0.000478403	0.00212502
Lp_270021500.1	GTP binding protein, putative	0.000480819	0.0021309
Lp_000099300.1	TLC domain containing protein, putative	0.000481161	0.00213121
Lp_000026200.1	hypothetical protein, conserved	0.000483142	0.00213756
Lp_150010600.1	DnaJ domain/DnaJ central domain containing protein, putative	0.000497073	0.00219189
Lp_000431000.1	hypothetical protein, conserved	0.000507464	0.00223376
Lp_000346400.1	Lipase (class 3), putative	0.000508552	0.00223728
Lp_000399600.1	phosphoglycan beta 1,2 arabinosyltransferase	0.000509672	0.00224095
Lp_360047000.1	target of rapamycin (TOR) kinase 1, putative	0.000514352	0.00225771
Lp_000210900.1	ubiquinone biosynthesis protein-like protein, putative	0.000515488	0.00226142
Lp_300022500.1	V-type ATPase, C subunit, putative	0.000523006	0.00229007
Lp_050012400.1	MYND finger containing protein, putative	0.000524485	0.00229444
Lp_000237400.1	cyclophilin 6, putative	0.000529139	0.0023122
Lp_350024600.1	hypothetical protein, conserved	0.000538379	0.00234708
Lp_000512600.1	tRNA pseudouridine synthase A-like protein	0.000538625	0.00234708
Lp_260007000.1	heat shock 70-related protein 1, mitochondrial precursor, putative	0.000540391	0.00235215
Lp_160006500.1	hypothetical protein, conserved	0.000544392	0.00236692
Lp_000521100.1	hypothetical protein, conserved	0.00054555	0.00237039
Lp_000219600.1	hypothetical protein, conserved	0.000562726	0.00243577
Lp_330016100.1	ribosome assembly protein RRB1, putative	0.000564303	0.00244105
Lp_340029300.1	protein serine/threonine phosphatase, putativee	0.000565841	0.00244518
Lp_170006100.1	Myb-like DNA-binding domain containing protein, putative	0.000568418	0.00245318
Lp_000164500.1	hypothetical protein, conserved	0.00056976	0.00245668
Lp_000355400.1	UAA transporter family, putative	0.000582579	0.00250641
Lp_360039300.1	40S ribosomal protein SA, putative	0.00058347	0.00250747
Lp_000332000.1	hypothetical protein, conserved	0.000588492	0.00252627
Lp_000139500.1	3-oxoacyl-acyl carrier protein synthase ii, putative	0.000590988	0.0025342
Lp_000403500.1	glutamate 5-kinase, putative	0.00059266	0.00253997
Lp_250006200.1	hypothetical protein, conserved	0.000594427	0.00254614
Lp_040007300.1	serine peptidase, Clan S-, family S54, putative	0.000601223	0.00257243
Lp_000430000.1	hypothetical protein, conserved	0.0006039	0.00258247
Lp_360016600.1	dolichyl-P-Man:GDP-Man5GlcNAc2-PP-dolichyl alpha-1,3-mannosyltransferase, putative	0.000605418	0.00258612
Lp_000452200.1	pentamidine resistance protein 1	0.000605257	0.00258612
Lp_350014700.1	pre-mRNA splicing factor ATP-dependent RNA helicase, putative	0.000607521	0.00259227
Lp_330006800.1	sterol C-24 reductase, putative	0.000608685	0.00259581
Lp_310013100.1	Repressor of differentiation kinase 2, putative	0.000633528	0.0026944
Lp_000443900.1	Lsm12 protein, putative	0.000642558	0.00272834
Lp_350041300.1	hypothetical protein, conserved	0.000648638	0.00275116
Lp_000279000.1	small nuclear RNA gene activation protein (SNAP) 50, putative	0.000651354	0.00275967
Lp_250011100.1	hypothetical protein	0.000670375	0.00283257
Lp_350035500.1	Tetratricopeptide repeat, putative	0.000676903	0.00285397
Lp_330005300.1	hypothetical protein, conserved	0.000678589	0.00285953
Lp_000214700.1	pyridoxal phosphate containing glycine decarboxylase, putative	0.000679118	0.00286021
Lp_350006700.1	hypothetical protein, conserved	0.000679843	0.00286173
Lp_000012900.1	hypothetical protein, conserved	0.000689186	0.0028948
Lp_000122600.1	metallo-peptidase, Clan ME, Family M16	0.000693027	0.00290781
Lp_000347900.1	phenylalanine-4-hydroxylase	0.000694159	0.00291099
Lp_000132300.1	Ribosomal protein L9, N-terminal domain containing protein, putative	0.000694876	0.00291243
Lp_000103600.1	mitochondrial RNA binding protein, putative	0.000698042	0.00292413
Lp_000123200.1	hypothetical protein, conserved	0.000710665	0.00297222
Lp_000338300.1	hypothetical protein, conserved	0.000714159	0.00298523
Lp_050015200.1	hypothetical protein, conserved	0.000720901	0.00300697
Lp_000444800.1	hypothetical protein, conserved	0.000746338	0.00309981
Lp_160014000.1	hypothetical protein, conserved	0.000746894	0.00310047
Lp_280020700.1	cullin 2, putative	0.000764888	0.00316673
Lp_000301100.1	beta-galactofuranosyltransferase-like protein	0.000771661	0.0031897
Lp_000259500.1	Leucine Rich Repeat, putative	0.00077327	0.00319465
Lp_000031600.1	WD domain, G-beta repeat/PFU (PLAA family ubiquitin binding), putative	0.000783554	0.00323543
Lp_360021200.1	nucleoporin interacting component (NUP93), putative	0.000791199	0.00326009
Lp_110006700.1	Leucine Rich repeat, putative	0.000796659	0.00327784
Lp_000469700.1	hypothetical protein, conserved	0.000808033	0.00331719
Lp_000132400.1	ABC1 family, putative	0.000822712	0.00337096
Lp_000145700.1	DEAD/DEAH box helicase, putative	0.000822146	0.00337096
Lp_000280700.1	CS domain containing protein, putative	0.000828826	0.00339184
Lp_030009200.1	hypothetical protein, conserved	0.000829698	0.00339363
Lp_280022500.1	mitochondrial DNA topoisomerase II	0.000831681	0.00339995
Lp_090011300.1	hypothetical protein, conserved	0.000844666	0.00344401
Lp_000159700.1	metallo-beta-lactamase family protein-like protein	0.000861367	0.00350661
Lp_000455500.1	Dihydrouridine synthase (Dus), putative	0.000871652	0.00354478
Lp_000124000.1	hypothetical protein, conserved	0.000872419	0.00354605
Lp_320022100.1	hypothetical protein, conserved	0.000876258	0.00355915
Lp_200012800.1	cysteine peptidase, Clan CD, family C50, putative	0.000886383	0.00359531
Lp_050009100.1	hypothetical protein, conserved	0.000886931	0.00359566
Lp_000339700.1	RNA pseudouridylate synthase, putative	0.000896862	0.00363215
Lp_360045800.1	hypothetical protein, conserved	0.000896808	0.00363215
Lp_000386100.1	hypothetical protein, conserved	0.000910073	0.00367231
Lp_260009500.1	Protein of unknown function (DUF789), putative	0.000913947	0.00368224
Lp_000450800.1	inositol 1,4,5-trisphosphate receptor, putative	0.000931517	0.00374721
Lp_060010800.1	dihydrofolate reductase-thymidylate synthase	0.000951399	0.00382127
Lp_270019400.1	Vitamin K epoxide reductase family, putative	0.000961069	0.00385614
Lp_000030200.1	FtsJ cell division protein, putative	0.000965779	0.00387305
Lp_070010800.1	malonyl-coa decarboxylase-like protein	0.000968623	0.00388246
Lp_060005400.1	Trm112p-like protein, putative	0.000972257	0.00389472
Lp_150005800.1	hypothetical protein, conserved	0.000982198	0.00392879
Lp_160010100.1	hypothetical protein, conserved	0.000994934	0.00397159
Lp_000437100.1	hypothetical protein, conserved	0.00100461	0.00400203
Lp_000424200.1	hypothetical protein, conserved	0.00101352	0.00403339
Lp_000161100.1	hypothetical protein, conserved	0.00102755	0.00408506
Lp_080005700.1	ATP-dependent DEAD/H RNA helicase, putative	0.0010319	0.00410026
Lp_140006700.1	carboxypeptidase, putative	0.00103465	0.0041091
Lp_320024200.1	Endoplasmic Reticulum-Golgi Intermediate Compartment (ERGIC)/Endoplasmic reticulum vesicle transporter, putative	0.00103519	0.00410913
Lp_000362300.1	hypothetical protein, conserved	0.00105277	0.00415986
Lp_090010400.1	ATP-dependent helicase, putative	0.00105565	0.00416916
Lp_000405700.1	Sin-like protein conserved region containing protein, putative	0.00106236	0.00419139
Lp_000352600.1	Beta-lactamase superfamily domain/DNA repair metallo-beta-lactamase, putative	0.00106212	0.00419139
Lp_220006500.1	SEP domain containing protein, putative	0.00106416	0.00419637
Lp_000251800.1	alanyl-tRNA synthetase, putative	0.001068	0.0042094
Lp_210007800.1	pfkB family carbohydrate kinase, putative	0.00107213	0.00422141
Lp_000427700.1	Protein of unknown function (DUF2962), putative	0.00107359	0.00422503
Lp_100006900.1	PIF1-like helicase, putative	0.00108221	0.00425467
Lp_010006900.1	UBA/TS-N domain/CUE domain/Domain of unknown function (DUF1771)/Smr domain containing protein, putative	0.00108341	0.00425722
Lp_000410100.1	hypothetical protein, conserved	0.00109004	0.00428112
Lp_000040100.1	WD domain, G-beta repeat, putative	0.00111934	0.00438738
Lp_000389200.1	Vacuolar iron transporter 1, putative	0.00112351	0.00440151
Lp_070010200.1	hypothetical protein, conserved	0.001147	0.0044845
Lp_260006900.1	hypothetical protein, conserved	0.0011519	0.0045014
Lp_220007300.1	hypothetical protein, conserved	0.00116298	0.00454017
Lp_000436700.1	hypothetical protein, conserved	0.00118181	0.00460215
Lp_050012700.1	diphthine synthase-like protein	0.0011839	0.00460581
Lp_110011000.1	ATPase family associated with various cellular activities (AAA), putative	0.00119103	0.00462882
Lp_280024600.1	hypothetical protein, conserved	0.0012043	0.00467574
Lp_000007600.1	hypothetical protein, conserved	0.00121029	0.00469665
Lp_100008600.1	NUDIX domain containing protein, putative	0.00122594	0.00475253
Lp_000147800.1	hypothetical protein, conserved	0.00122713	0.00475253
Lp_100008700.1	PLAC8 family, putative	0.00123719	0.004782
Lp_270014200.1	RasGEF domain containing protein, putative	0.00124688	0.00481469
Lp_210013200.1	vacuolar ATP synthase, putative	0.00126292	0.00486836
Lp_060010900.1	arginine N-methyltransferase, type III, putative	0.0012633	0.00486836
Lp_280005800.1	hypothetical protein, conserved	0.00127287	0.00489696
Lp_240010100.1	Surfeit locus protein 6, putative	0.00128022	0.00491906
Lp_210012800.1	centromere/microtubule binding protein cbf5, putative	0.00128613	0.00493935
Lp_130008900.1	Alba, putative	0.00128697	0.00494015
Lp_000399000.1	amidohydrolase, putative	0.00130658	0.0050105
Lp_000392500.1	3'-nucleotidase/nuclease, putative	0.00131478	0.00503621
Lp_000134900.1	hypothetical protein, conserved	0.00131523	0.00503621
Lp_000188200.1	HIT zinc finger/Zinc finger C-x8-C-x5-C-x3-H type (and similar), putative	0.00131465	0.00503621
Lp_160014900.1	hypothetical protein, conserved	0.00132474	0.0050633
Lp_000182900.1	mitogen-activated protein kinase	0.00132858	0.00507239
Lp_360040000.1	SWI/SNF-related helicase, putative	0.00135467	0.00515688
Lp_000076200.1	DNA repair helicase and transcription factor protein, putative	0.00136197	0.00517709
Lp_000005700.1	hypothetical protein, conserved	0.00136196	0.00517709
Lp_000479700.1	Got1/Sft2-like family, putative	0.00136567	0.00518863
Lp_000019700.1	Fcf2 pre-rRNA processing, putative	0.0013695	0.00520062
Lp_190008400.1	Methyltransferase domain containing protein, putative	0.00137741	0.00522305
Lp_140010900.1	SET domain containing protein, putative	0.00137623	0.00522305
Lp_000128500.1	WD domain, G-beta repeat/Utp13 specific WD40 associated domain containing protein, putative	0.00141158	0.00533962
Lp_360027400.1	hypothetical protein, conserved	0.00142001	0.00536891
Lp_170006900.1	Lariat debranching enzyme, C-terminal domain containing protein, putative	0.0014261	0.00538673
Lp_000149200.1	hypothetical protein, conserved	0.0014399	0.00543098
Lp_000406000.1	hypothetical protein, conserved	0.00144734	0.00545373
Lp_000532900.1	hypothetical protein, conserved	0.00145342	0.00546872
Lp_250006700.1	hypothetical protein, conserved	0.00147624	0.00554923
Lp_110006400.1	Myotubularin-associated protein, putative	0.00148064	0.0055631
Lp_280022600.1	Translation initiation factor eIF-2B subunit epsilon, putative	0.00149538	0.00561216
Lp_330005600.1	hypothetical protein, conserved	0.00151171	0.00566348
Lp_000457900.1	ADP-ribosylation factor family/50S ribosome-binding GTPase/Miro-like protein/Ras family, putative	0.00151158	0.00566348
Lp_340017000.1	hypothetical protein, conserved	0.00153203	0.00573133
Lp_270019800.1	hypothetical protein, conserved	0.00155525	0.00580653
Lp_140008600.1	hypothetical protein	0.00156007	0.00581947
Lp_250008200.1	Alpha/beta hydrolase family, putative	0.00156108	0.00582047
Lp_000426600.1	hypothetical protein, conserved	0.00156242	0.00582267
Lp_000296200.1	helicase-like protein	0.00157114	0.00585239
Lp_160009800.1	LysM domain containing protein, putative	0.00159395	0.00592605
Lp_000129000.1	WD domain, G-beta repeat, putative	0.00160928	0.00596879
Lp_260009900.1	hypothetical protein, conserved	0.00161893	0.00599889
Lp_000225500.1	pentamidine resistance protein 1	0.00163423	0.00604696
Lp_000220200.1	hypothetical protein, conserved	0.00163809	0.00605835
Lp_000157800.1	UAA transporter family/Triose-phosphate Transporter family, putative	0.00169688	0.00624324
Lp_350021000.1	hypothetical protein, conserved	0.00172335	0.00632275
Lp_280011600.1	SNARE associated Golgi protein, putative	0.00173146	0.00634951
Lp_350026100.1	ATP-dependent RNA helicase, putative	0.0017365	0.006365
Lp_300007500.1	Zn-finger in Ran binding protein and others, putative	0.0017386	0.0063697
Lp_000324600.1	hypothetical protein, conserved	0.00173966	0.00637059
Lp_000521400.1	hypothetical protein, conserved	0.00175544	0.00641837
Lp_280024000.1	Putative serine esterase (DUF676), putative	0.001756	0.00641837
Lp_000180700.1	MutS-like protein	0.00175482	0.00641837
Lp_160013400.1	hypothetical protein, conserved	0.0017647	0.00644714
Lp_360032400.1	Protein of unknown function (DUF498/DUF598), putative	0.00177819	0.0064873
Lp_000457500.1	tRNA pseudouridine synthase D (TruD), putative	0.00179164	0.00652828
Lp_180007200.1	DNA-directed RNA polymerase I subunit RPB5z, putative	0.00179268	0.00652828
Lp_000023100.1	RNA polymerase Rpc34 subunit, putative	0.00182266	0.0066155
Lp_000424300.1	DNA repair and recombination helicase protein PIF3, putative	0.00183979	0.0066653
Lp_000168600.1	hypothetical protein, conserved	0.00184681	0.00667833
Lp_000354600.1	WD domain, G-beta repeat, putative	0.00184905	0.0066833
Lp_360045000.1	hypothetical protein, conserved	0.001852	0.00669088
Lp_000050400.1	hypothetical protein, conserved	0.00185652	0.00670412
Lp_000451600.1	peptide methionine sulfoxide reductase-like	0.00190946	0.00687616
Lp_280009100.1	HORMA domain containing protein, putative	0.00193403	0.00695667
Lp_000416200.1	ATPase subunit 9, putative	0.00195019	0.00700476
Lp_270009300.1	2-oxoglutarate dehydrogenase subunit, putative	0.0019576	0.00702045
Lp_030011100.1	Multicopper oxidase, putative	0.00198058	0.00709949
Lp_320016300.1	rRNA processing, putative	0.00198905	0.00712332
Lp_000297700.1	rRNA biogenesis protein-like protein	0.00201904	0.0072241
Lp_000365400.1	HECT-domain (ubiquitin-transferase), putative	0.00203355	0.00727268
Lp_000134100.1	hypothetical protein, conserved	0.00203836	0.00728319
Lp_050012500.1	3-ketoacyl-CoA thiolase-like protein, putative	0.00204804	0.00730772
Lp_000444400.1	tRNA (guanine-N(7)-)-methyltransferase, putative	0.00205146	0.00731658
Lp_050010800.1	Ankyrin repeats (many copies)/Ankyrin repeats (3 copies)/Ankyrin repeat, putative	0.00207456	0.00738553
Lp_000007100.1	hypothetical protein, conserved	0.00207654	0.00738913
Lp_000165000.1	hypothetical protein, conserved	0.00207879	0.0073938
Lp_000383900.1	FAM91 N-terminus/FAM91 C-terminus, putative	0.00208591	0.00741571
Lp_000523900.1	RNasePH-like protein	0.00211262	0.00749701
Lp_000326600.1	hypothetical protein, conserved	0.00212387	0.00753352
Lp_000317000.1	ubiquitin carboxyl-terminal hydrolase, putative	0.00221225	0.007815
Lp_330019000.1	hypothetical protein, conserved	0.00223603	0.00788572
Lp_250008100.1	hypothetical protein, conserved	0.00223631	0.00788572
Lp_350035600.1	hypothetical protein, conserved	0.00223775	0.00788723
Lp_250015900.1	hypothetical protein, conserved	0.00226128	0.00795938
Lp_070013400.1	hypothetical protein, conserved	0.00227129	0.00799102
Lp_340029900.1	Unc104-like kinesin, putative	0.00228739	0.00803678
Lp_160012200.1	Methyltransferase domain/ubiE/COQ5 methyltransferase family, putative	0.00228637	0.00803678
Lp_160010000.1	hypothetical protein, conserved	0.00228846	0.00803691
Lp_000028700.1	Vacuolar iron transporter 1, putative	0.00229229	0.00804676
Lp_040006200.1	Phytanoyl-CoA dioxygenase (PhyH), putative	0.00229366	0.0080479
Lp_000413600.1	hypothetical protein, conserved	0.00230404	0.00806619
Lp_340026800.1	hypothetical protein, conserved	0.00233709	0.00817093
Lp_180005200.1	mevalonate-diphosphate decarboxylase, putative	0.00234644	0.00819259
Lp_000005300.1	DnaJ domain containing protein, putative	0.00235279	0.00821109
Lp_360029900.1	hypothetical protein, conserved	0.00237454	0.00827588
Lp_030006100.1	hypothetical protein, conserved	0.00242271	0.00842117
Lp_000184400.1	Archaic translocase of outer membrane 12 kDa subunit, putative	0.00243955	0.00847218
Lp_130017600.1	pyrroline-5-carboxylate reductase	0.00245484	0.0085177
Lp_000457800.1	hypothetical protein	0.0024596	0.0085304
Lp_000442400.1	Kinesin motor domain containing protein, putative	0.00249704	0.00864104
Lp_000133100.1	protein phosphatase 1 catalitic subunit, putative	0.00249909	0.00864429
Lp_000216400.1	Uncharacterised conserved protein (DUF2305)/Alpha/beta hydrolase family, putative	0.00253142	0.00874634
Lp_280021200.1	Kelch motif/Galactose oxidase, central domain containing protein, putative	0.0025416	0.0087719
Lp_000308100.1	hypothetical protein, conserved	0.00257112	0.00886595
Lp_000455300.1	hypothetical protein, conserved	0.00258044	0.00889021
Lp_360023000.1	protein kinase, putative	0.00261375	0.00898512
Lp_360026500.1	fibrillarin	0.00261944	0.00900072
Lp_000266600.1	cell division cycle protein-like protein	0.00265519	0.00910751
Lp_000316700.1	RNA polymerase-like protein, putative	0.00267977	0.00917568
Lp_000281000.1	hypothetical protein, conserved	0.00270526	0.00925078
Lp_000049100.1	DNA polymerase theta (helicase domain only), putative	0.00272142	0.00930196
Lp_360014300.1	DEAD box RNA helicase, putative	0.00272951	0.00932551
Lp_170010200.1	hypothetical protein	0.00274298	0.00936744
Lp_270014900.1	dynein heavy chain, putative	0.00275272	0.00939587
Lp_160006600.1	50S ribosomal protein L17, putative	0.00275371	0.00939587
Lp_000310500.1	hypothetical protein	0.00276244	0.00942154
Lp_000353500.1	hypothetical protein, conserved	0.00280415	0.00953877
Lp_340012800.1	myosin IB heavy chain, putative	0.00280794	0.00954373
Lp_000235100.1	Peroxidase, putative	0.00281265	0.00955518
Lp_360007300.1	Mutt-Nudix-related hydrolase 5, putative	0.00282252	0.00958451
Lp_000024800.1	EMG1/NEP1 methyltransferase, putative	0.00283888	0.00963261
Lp_350025400.1	Spt4/RpoE2 zinc finger containing protein, putative	0.00284441	0.00964207
Lp_000214200.1	hypothetical protein, conserved	0.00284369	0.00964207
Lp_300023100.1	CPSF-domain protein, putative	0.00286329	0.00969763
Lp_340013400.1	mitochondrial ATP-dependent zinc metallopeptidase, putative	0.00287215	0.00972326
Lp_000255400.1	hypothetical protein	0.00291027	0.00982689
Lp_140007300.1	Iguana/Dzip1-like DAZ-interacting protein N-terminal, putative	0.00291725	0.00984195
Lp_070007000.1	hypothetical protein	0.00294505	0.00992284
Lp_000478700.1	hypothetical protein, conserved	0.00297053	0.00999142

## Sheet: PI 7 Lpassim Down
L. passim genes down-regulated at day 7 PI					GO terms enriched with L. passim genes down-regulated at day 7 PI
Gene ID	Annotation	P-value	FDR		GO ID	GO Name	GO Category	P-value	FDR
Lp_000358800.1	hypothetical protein, conserved	6.94276e-75	5.41535e-71		GO:0003735	structural constituent of ribosome	MOLECULAR_FUNCTION	1.89e-38	1.05e-34
Lp_000436200.1	hypothetical protein	9.0801e-68	3.54124e-64		GO:0006412	translation	BIOLOGICAL_PROCESS	4.62e-24	4.26e-21
Lp_000106100.1	haloacid dehalogenase-like hydrolase-like protein	4.2516e-57	1.10542e-53		GO:0022627	cytosolic small ribosomal subunit	CELLULAR_COMPONENT	3.41e-15	1.45e-12
Lp_000363100.1	Fructose-bisphosphate aldolase class-I, putative	1.23643e-53	2.41104e-50		GO:0005930	axoneme	CELLULAR_COMPONENT	1.01e-12	2.94e-10
Lp_000253400.1	Alpha-keto-acid decarboxylase, putative	8.18366e-51	1.27665e-47		GO:0022625	cytosolic large ribosomal subunit	CELLULAR_COMPONENT	1.47e-12	4.06e-10
Lp_350012900.1	Aldose 1-epimerase, putative	9.74471e-44	1.26681e-40		GO:0000786	nucleosome	CELLULAR_COMPONENT	1.35e-08	2.4e-06
Lp_140008200.1	protein kinase, putative	3.8944e-43	4.33948e-40		GO:0000028	ribosomal small subunit assembly	BIOLOGICAL_PROCESS	3.97e-08	6.4e-06
Lp_360031200.1	EF-hand domain pair, putative	3.91151e-42	3.81372e-39		GO:0044262	cellular carbohydrate metabolic process	BIOLOGICAL_PROCESS	1.37e-07	1.88e-05
Lp_000088600.1	Alpha-keto-acid decarboxylase, putative	5.58378e-42	4.83928e-39		GO:0046982	protein heterodimerization activity	MOLECULAR_FUNCTION	1.4e-07	1.88e-05
Lp_000363000.1	Fructose-bisphosphate aldolase class-I, putative	8.12071e-42	6.33415e-39		GO:0006096	glycolytic process	BIOLOGICAL_PROCESS	1.86e-06	0.000211
Lp_000365600.1	Alpha-keto-acid decarboxylase, putative	1.33863e-40	9.49212e-38		GO:0019843	rRNA binding	MOLECULAR_FUNCTION	9.76e-06	0.000915
Lp_360018700.1	glucokinase	1.07465e-37	6.44789e-35		GO:0006006	glucose metabolic process	BIOLOGICAL_PROCESS	2.53e-05	0.00221796
Lp_130009000.1	Alba, putative	1.75924e-37	9.80148e-35		GO:0020015	glycosome	CELLULAR_COMPONENT	7.67e-05	0.00614998
Lp_360006000.1	hypothetical protein, conserved	3.04032e-37	1.58096e-34		GO:0016051	carbohydrate biosynthetic process	BIOLOGICAL_PROCESS	9.92e-05	0.0076187
Lp_000297200.1	glycerol-3-phosphate dehydrogenase [NAD+], glycosomal	4.01858e-34	1.95906e-31		GO:0005509	calcium ion binding	MOLECULAR_FUNCTION	0.000155	0.0113055
Lp_340015700.1	p25-alpha, putative	3.62476e-33	1.66313e-30		GO:0019320	hexose catabolic process	BIOLOGICAL_PROCESS	0.000301	0.0191286
Lp_100007200.1	glycerol-3-phosphate dehydrogenase [NAD+], glycosomal	6.02052e-33	2.60889e-30		GO:0000062	fatty-acyl-CoA binding	MOLECULAR_FUNCTION	0.000301	0.0191286
Lp_000352500.1	Thiolase, N-terminal domain/Beta-ketoacyl synthase, N-terminal domain/Thiolase, C-terminal domain containing protein, putative	7.41489e-30	2.89181e-27		GO:0006012	galactose metabolic process	BIOLOGICAL_PROCESS	0.00041	0.0257562
Lp_000047000.1	histone H3, putative	1.65644e-29	6.15248e-27		GO:0031325	positive regulation of cellular metabolic process	BIOLOGICAL_PROCESS	0.000564	0.0350761
Lp_000309500.1	Glyceraldehyde 3-phosphate dehydrogenase, C-terminal domain containing protein, putative	2.2003e-29	7.80105e-27		GO:0044409	entry into host	BIOLOGICAL_PROCESS	0.00059	0.0353188
Lp_000358500.1	pfkB family carbohydrate kinase, putative	2.30416e-29	7.81412e-27		GO:0006072	glycerol-3-phosphate metabolic process	BIOLOGICAL_PROCESS	0.000783	0.043752
Lp_000180600.1	histone H2A	2.47424e-29	8.0413e-27		GO:0016857	racemase and epimerase activity, acting on carbohydrates and derivatives	MOLECULAR_FUNCTION	0.000783	0.043752
Lp_000077200.1	Catalase/Catalase-related immune-responsive, putative	5.66219e-29	1.7666e-26		GO:0048029	monosaccharide binding	MOLECULAR_FUNCTION	0.000783	0.043752
Lp_300018800.1	glyceraldehyde 3-phosphate dehydrogenase, glycosomal	2.42677e-28	7.28031e-26
Lp_350019300.1	Concanavalin A-like lectin/glucanases superfamily, putative	4.38475e-28	1.26671e-25
Lp_000172100.1	Mannitol dehydrogenase Rossmann domain/Mannitol dehydrogenase C-terminal domain containing protein, putative	1.58846e-27	4.42498e-25
Lp_350014900.1	short chain dehydrogenase, putative	3.71266e-27	9.98577e-25
Lp_000422300.1	hexokinase, putative	2.52322e-26	6.56038e-24
Lp_110010000.1	PAZ domain/Piwi domain containing protein, putative	1.0116e-25	2.54532e-23
Lp_000518900.1	histone H2B	1.33708e-25	3.25913e-23
Lp_000100800.1	amino acid transporter aATP11, putative	1.39991e-25	3.30888e-23
Lp_140012900.1	hypothetical protein, conserved	5.63872e-25	1.29359e-22
Lp_140012700.1	NLI interacting factor-like phosphatase, putative	8.63597e-25	1.92459e-22
Lp_000348400.1	hypothetical protein, conserved	1.01783e-24	2.20531e-22
Lp_160008400.1	carbamoyl-phosphate synthase, putative	1.78186e-24	3.75636e-22
Lp_000302900.1	d-xylulose reductase, putative	4.18048e-24	8.58098e-22
Lp_000214600.1	methylmalonyl-coa epimerase-like protein	5.41701e-24	1.0834e-21
Lp_360007900.1	phosphatidylinositol-4-phosphate 5-kinase-like protein	1.31369e-23	2.56169e-21
Lp_310007100.1	amino acid transporter aATP11, putative	1.84975e-23	3.51903e-21
Lp_000084800.1	NADP-dependent alcohol dehydrogenase, putative	4.74573e-23	8.8135e-21
Lp_320011500.1	protein kinase, putative	9.29023e-23	1.68521e-20
Lp_000180500.1	histone H2A	1.18241e-22	2.0961e-20
Lp_340025200.1	adenosine kinase-like protein	1.34492e-22	2.3312e-20
Lp_000151100.1	cysteine peptidase, Clan CA, family C2, putative	6.49292e-22	1.10097e-19
Lp_350031700.1	hypothetical protein, conserved	7.85051e-22	1.30285e-19
Lp_140012600.1	phosphatidylserine synthase, putative	1.1391e-21	1.81326e-19
Lp_050005400.1	paraflagellar rod component par4, putative	3.27712e-21	5.1123e-19
Lp_000258500.1	acyl-coenzyme a dehydrogenase, putative	3.69921e-21	5.65761e-19
Lp_000137900.1	hypothetical protein, conserved	4.53729e-21	6.80594e-19
Lp_220007200.1	Protein kinase domain containing protein, putative	1.35124e-20	1.98862e-18
Lp_000075900.1	ATP-binding cassette subfamily A, member 1, putative	1.38945e-20	2.00699e-18
Lp_320011100.1	hypothetical protein, conserved	1.56475e-20	2.2191e-18
Lp_340009700.1	enoyl-[acyl-carrier-protein] reductase, putative	2.97756e-20	4.14732e-18
Lp_000244200.1	GNS1/SUR4 family, putative	1.52452e-19	2.08618e-17
Lp_000458900.1	Carboxypeptidase Taq (M32) metallopeptidase, putative	1.55879e-19	2.0963e-17
Lp_000297400.1	glycerol-3-phosphate dehydrogenase [NAD+], glycosomal	1.95161e-19	2.58009e-17
Lp_090011400.1	histone H2B	2.1629e-19	2.81177e-17
Lp_320023400.1	mitogen-activated protein kinase, putative	2.87813e-19	3.68023e-17
Lp_000047100.1	hypothetical protein, conserved	4.23813e-19	5.33184e-17
Lp_350026800.1	protein kinase, putative	4.6315e-19	5.73424e-17
Lp_270016500.1	paraflagellar rod protein 5, putative	4.77957e-19	5.8251e-17
Lp_000470800.1	dihydroxyacetone kinase 1-like protein	6.90809e-19	8.16411e-17
Lp_130007100.1	protein kinase A regulatory subunit	7.62814e-19	8.88052e-17
Lp_000199100.1	ribokinase, putative	1.2695e-18	1.45619e-16
Lp_000082300.1	cysteine peptidase B (CPB)	1.28838e-18	1.45643e-16
Lp_000194000.1	hypothetical protein, conserved	1.73633e-18	1.93477e-16
Lp_350014000.1	Aldose 1-epimerase, putative	2.76599e-18	3.03869e-16
Lp_060008600.1	deoxyuridine triphosphatase, putative	3.2414e-18	3.51152e-16
Lp_180009400.1	hypothetical protein, conserved	3.3921e-18	3.62444e-16
Lp_290009100.1	tryparedoxin 1, putative	4.96785e-18	5.16657e-16
Lp_140012000.1	Enolase, N-terminal domain containing protein, putative	5.87849e-18	6.03319e-16
Lp_000524300.1	hypothetical protein, conserved	1.54774e-17	1.56784e-15
Lp_160015400.1	hypothetical protein, conserved	2.70101e-17	2.70101e-15
Lp_330012100.1	iron-sulfur cluster assembly protein, putative	5.72967e-17	5.65714e-15
Lp_000251700.1	histone H4	6.48177e-17	6.31973e-15
Lp_160008900.1	histone H3, putative	6.75186e-17	6.50179e-15
Lp_000296800.1	hypothetical protein, conserved	8.01836e-17	7.62722e-15
Lp_000395400.1	Amastin surface glycoprotein, putative	9.31797e-17	8.70062e-15
Lp_280014300.1	hypothetical protein, conserved	9.52215e-17	8.70062e-15
Lp_000220000.1	histone H4	9.52796e-17	8.70062e-15
Lp_290008000.1	hypothetical protein, conserved	1.22942e-16	1.10224e-14
Lp_280007700.1	Iron-containing alcohol dehydrogenase, putative	1.56452e-16	1.38673e-14
Lp_000379000.1	EF-hand domain pair/WD domain, G-beta repeat, putative	2.11674e-16	1.81435e-14
Lp_320007200.1	hypothetical protein, conserved	2.51417e-16	2.13158e-14
Lp_350005900.1	Ubiquinol-cytochrome C reductase complex 14kD subunit, putative	2.91909e-16	2.42222e-14
Lp_350020600.1	hypothetical protein, conserved	3.21149e-16	2.6368e-14
Lp_290008800.1	tryparedoxin-like protein	3.75632e-16	3.05201e-14
Lp_000513900.1	phosphoglycerate kinase C, glycosomal	4.89262e-16	3.93427e-14
Lp_320013200.1	Staphylococcal nuclease homologue/Tudor domain containing protein, putative	5.37166e-16	4.23153e-14
Lp_340028100.1	DnaJ domain containing protein, putative	5.42504e-16	4.23153e-14
Lp_000384400.1	40S ribosomal protein S27-1, putative	5.82601e-16	4.4993e-14
Lp_350016000.1	histone H4	6.02518e-16	4.60689e-14
Lp_240017800.1	mitogen-activated protein kinase	6.08346e-16	4.60689e-14
Lp_350031600.1	Gim5A protein, putative	6.60444e-16	4.95333e-14
Lp_240011800.1	hypothetical protein, conserved	7.61157e-16	5.65431e-14
Lp_000241000.1	Catalase/Catalase-related immune-responsive, putative	8.18504e-16	6.02296e-14
Lp_270007000.1	hypothetical protein, conserved	9.65624e-16	7.03913e-14
Lp_000191400.1	cyclophilin type peptidyl-prolyl cis-trans isomerase	1.07798e-15	7.78539e-14
Lp_290012000.1	5'-AMP-activated protein kinase catalytic subunit alpha, putative	1.27258e-15	9.1065e-14
Lp_210006000.1	ubiquitin-conjugating enzyme-like protein	1.73578e-15	1.23083e-13
Lp_360005900.1	PUB domain containing protein, putative	1.85088e-15	1.30062e-13
Lp_000268900.1	elongation factor-1 gamma	1.91657e-15	1.33476e-13
Lp_000519400.1	Leucine rich repeat, putative	1.95488e-15	1.34938e-13
Lp_000329900.1	hypothetical protein, conserved	2.10198e-15	1.4382e-13
Lp_270018400.1	ribonucleoside-diphosphate reductase small chain, putative	2.25644e-15	1.53045e-13
Lp_000106300.1	hypothetical protein	2.93865e-15	1.9591e-13
Lp_060008500.1	hypothetical protein, conserved	2.97468e-15	1.96631e-13
Lp_000516400.1	hypothetical protein, conserved	3.16188e-15	2.07249e-13
Lp_000077600.1	60S ribosomal protein L9, putative	3.55125e-15	2.30831e-13
Lp_270018500.1	ribonucleoside-diphosphate reductase small chain, putative	3.88338e-15	2.50334e-13
Lp_000473700.1	cell division cycle protein 20, putative	3.91751e-15	2.50464e-13
Lp_000265200.1	Protein of unknown function (DUF2946)/Wnt and FGF inhibitory regulator/Alphaherpesvirus glycoprotein E, putative	4.04165e-15	2.563e-13
Lp_000030900.1	ribonucleoside-diphosphate reductase small chain, putative	4.60164e-15	2.89458e-13
Lp_000054300.1	small myristoylated protein-1	5.13259e-15	3.20273e-13
Lp_000307800.1	hypothetical protein, conserved	5.83271e-15	3.55431e-13
Lp_000333700.1	hypothetical protein, conserved	6.76425e-15	4.09001e-13
Lp_000152700.1	hypothetical protein, conserved	7.15201e-15	4.29121e-13
Lp_000330800.1	Pyridoxal-dependent decarboxylase, pyridoxal binding domain/Pyridoxal-dependent decarboxylase, C-terminal sheet domain containing protein, putative	9.43481e-15	5.61768e-13
Lp_360011100.1	serine/threonine protein kinase, putative	1.25132e-14	7.35742e-13
Lp_280025700.1	hypothetical protein, conserved	1.25453e-14	7.35742e-13
Lp_000017600.1	AAA domain/Dpy-30 motif containing protein, putative	1.62944e-14	9.48479e-13
Lp_360017200.1	dynein light chain, putative	1.73485e-14	1.00236e-12
Lp_000029300.1	small myristoylated protein-1	2.38266e-14	1.35911e-12
Lp_360048900.1	methyltransferase, putative	2.53733e-14	1.43415e-12
Lp_040005700.1	beta-fructofuranosidase, putative	2.60624e-14	1.45205e-12
Lp_240008600.1	hypothetical protein	2.59691e-14	1.45205e-12
Lp_160011800.1	EF-hand domain/EF hand/EF-hand domain pair, putative	3.04246e-14	1.68306e-12
Lp_170012300.1	myo-inositol-1(or 4)-monophosphatase 1, putative	3.09818e-14	1.70182e-12
Lp_140013200.1	hypothetical protein, conserved	3.50961e-14	1.91433e-12
Lp_270010400.1	hypothetical protein, conserved	3.92721e-14	2.11257e-12
Lp_000422200.1	hypothetical protein, conserved	4.21761e-14	2.23791e-12
Lp_150012900.1	hypothetical protein, conserved	4.59445e-14	2.4214e-12
Lp_350034300.1	protein kinase A catalytic subunit isoform 1	4.80852e-14	2.51721e-12
Lp_000254900.1	amastin-like protein	5.22699e-14	2.71804e-12
Lp_080005400.1	hypothetical protein, conserved	5.31087e-14	2.74336e-12
Lp_000263400.1	RNA-binding protein, putative	5.38151e-14	2.76156e-12
Lp_000202900.1	hypothetical protein	5.79596e-14	2.93561e-12
Lp_320008700.1	hypothetical protein, conserved	6.04977e-14	3.0444e-12
Lp_000156200.1	phosphatidylinositol-4-phosphate 5-kinase-like protein	6.21788e-14	3.10894e-12
Lp_280014800.1	hypothetical protein, conserved	8.85365e-14	4.3433e-12
Lp_340014400.1	D-isomer specific 2-hydroxyacid dehydrogenase, NAD binding domain containing protein, putative	1.06581e-13	5.16356e-12
Lp_000236900.1	hypothetical protein, conserved	1.08071e-13	5.2034e-12
Lp_000439900.1	chaperone protein DNAj, putative	1.24595e-13	5.94223e-12
Lp_140013100.1	hypothetical protein, conserved	1.31995e-13	6.23976e-12
Lp_340027700.1	hypothetical protein	1.39283e-13	6.54461e-12
Lp_000429100.1	hypothetical protein, conserved	1.51943e-13	7.09672e-12
Lp_000007500.1	biotin/lipoate protein ligase-like protein	1.65985e-13	7.70646e-12
Lp_200006500.1	hypothetical protein, conserved	2.16645e-13	9.88208e-12
Lp_200006100.1	phosphoglycerate kinase C, glycosomal	2.1937e-13	9.94819e-12
Lp_350031300.1	Galactokinase galactose-binding signature/GHMP kinases N terminal domain/GHMP kinases C terminal, putative	2.25117e-13	1.01498e-11
Lp_000123300.1	Cytochrome b5-like Heme/Steroid binding domain containing protein, putative	2.29027e-13	1.02667e-11
Lp_000061700.1	hypothetical protein, conserved	2.32784e-13	1.03755e-11
Lp_000340400.1	PUF nine target 1	2.70727e-13	1.19981e-11
Lp_000029200.1	Domain of unknown function (DUF1935), putative	2.95246e-13	1.30108e-11
Lp_000091600.1	Glycosyl hydrolase family 3 C-terminal domain/Fibronectin type III-like domain containing protein, putative	2.97377e-13	1.30311e-11
Lp_110010800.1	hypothetical protein, conserved	3.13215e-13	1.36485e-11
Lp_000424500.1	acyl-CoA dehydrogenase, putative	3.5332e-13	1.53105e-11
Lp_100009100.1	Dos2-interacting transcription regulator of RNA-Pol-II, putative	3.88149e-13	1.6635e-11
Lp_000403700.1	hypothetical protein, conserved	4.17948e-13	1.78142e-11
Lp_090008200.1	elongation factor-1 gamma	4.64099e-13	1.96738e-11
Lp_000500800.1	hypothetical protein, conserved	4.89377e-13	2.06332e-11
Lp_170008200.1	Amastin surface glycoprotein, putative	5.31797e-13	2.23012e-11
Lp_140005100.1	PI3-kinase family, ras-binding domain/Phosphoinositide 3-kinase C2/Phosphoinositide 3-kinase family, accessory domain (PIK domain)/Phosphatidylinositol 3- and 4-kinase, putative	5.3655e-13	2.23802e-11
Lp_000051100.1	4-methyl-5(beta-hydroxyethyl)-thiazole monophosphate synthesis protein, putative	6.09834e-13	2.51677e-11
Lp_000051800.1	hypothetical protein, conserved	6.8406e-13	2.80825e-11
Lp_080008200.1	Thiopurine S-methyltransferase (TPMT), putative	7.44582e-13	3.0407e-11
Lp_000342600.1	histone H3, putative	8.02225e-13	3.25904e-11
Lp_000479400.1	D-isomer specific 2-hydroxyacid dehydrogenase, NAD binding domain containing protein, putative	9.52165e-13	3.84813e-11
Lp_000104400.1	histone H4	9.7171e-13	3.90687e-11
Lp_000102400.1	amino acid transporter aATP11, putative	1.02119e-12	4.08476e-11
Lp_000355200.1	P-type H+-ATPase, putative	1.17321e-12	4.66891e-11
Lp_120009700.1	hypothetical protein, conserved	1.21794e-12	4.82228e-11
Lp_350013000.1	aldose 1-epimerase, putative	1.30048e-12	5.09736e-11
Lp_080006700.1	eukaryotic translation initiation factor 2 beta subunit, putative	1.29655e-12	5.09736e-11
Lp_000305000.1	Protein of unknown function (DUF1648), putative	1.36743e-12	5.33298e-11
Lp_350023900.1	Kinetoplastid membrane protein 11, putative	1.39268e-12	5.40443e-11
Lp_280007500.1	Iron-containing alcohol dehydrogenase, putative	1.74531e-12	6.6407e-11
Lp_240017000.1	hypothetical protein, conserved	2.74231e-12	1.01857e-10
Lp_340007800.1	hypothetical protein, conserved	2.75726e-12	1.01927e-10
Lp_000209200.1	60S ribosomal protein L10, putative	2.8634e-12	1.04857e-10
Lp_360047400.1	poly(A)-specific ribonuclease PARN, putative	2.93981e-12	1.07152e-10
Lp_290009200.1	hypothetical protein, conserved	3.03194e-12	1.09996e-10
Lp_000504700.1	Protein Associated with Differentiation, putative	3.46794e-12	1.25231e-10
Lp_210009900.1	40S ribosomal protein S11, putative	4.08956e-12	1.46324e-10
Lp_000505300.1	hypothetical protein	4.12457e-12	1.46903e-10
Lp_320008500.1	hypothetical protein, conserved	4.69871e-12	1.66591e-10
Lp_360032700.1	40S ribosomal protein S27-1, putative	5.09432e-12	1.78187e-10
Lp_130017500.1	60S ribosomal protein L44, putative	5.31698e-12	1.85145e-10
Lp_000191800.1	serine/threonine kinase, putative	5.79356e-12	2.00844e-10
Lp_140014600.1	inositol-3-phosphate synthase	6.02263e-12	2.07861e-10
Lp_000528300.1	40S ribosomal protein S5	6.37354e-12	2.19003e-10
Lp_280022300.1	glycosomal membrane protein, putative	6.86909e-12	2.33969e-10
Lp_000459600.1	hypothetical protein	8.02181e-12	2.69699e-10
Lp_360046800.1	glucose transporter 2	8.26792e-12	2.7678e-10
Lp_000117600.1	hypothetical protein, conserved	8.50084e-12	2.83361e-10
Lp_000485900.1	ribosomal protein L38, putative	1.11068e-11	3.6554e-10
Lp_340006300.1	adenylate kinase 2	1.15543e-11	3.78455e-10
Lp_290013700.1	DTW domain containing protein, putative	1.15962e-11	3.78455e-10
Lp_360050100.1	adaptin complex 1 subunit, putative	1.36648e-11	4.44107e-10
Lp_000023700.1	hypothetical protein	1.56094e-11	5.052e-10
Lp_360012000.1	universal minicircle sequence binding protein, putative	1.60141e-11	5.14032e-10
Lp_130015900.1	hypothetical protein	1.8483e-11	5.86045e-10
Lp_360007800.1	Integral membrane protein DUF106, putative	2.21185e-11	6.95661e-10
Lp_000500700.1	hypothetical protein, conserved	2.22932e-11	6.98342e-10
Lp_000097300.1	hypothetical protein	2.26196e-11	7.05732e-10
Lp_000503700.1	hypothetical protein	2.39515e-11	7.41356e-10
Lp_130011200.1	40S ribosomal protein S12, putative	2.6839e-11	8.20958e-10
Lp_140013300.1	ubiquitin/ribosomal protein S27a, putative	2.812e-11	8.5387e-10
Lp_000176500.1	aldose 1-epimerase-like protein	2.81339e-11	8.5387e-10
Lp_360043000.1	aminopeptidase P1, putative	2.9141e-11	8.81008e-10
Lp_110011500.1	pyruvate phosphate dikinase, putative	3.00514e-11	9.05022e-10
Lp_280024800.1	hypothetical protein, conserved	3.32362e-11	9.93265e-10
Lp_060009000.1	Carbonic anhydrase, putative	3.41364e-11	1.01241e-09
Lp_000292800.1	Aldo/keto reductase family, putative	3.48154e-11	1.02554e-09
Lp_240013200.1	hypothetical protein, conserved	3.58961e-11	1.05259e-09
Lp_000044200.1	galactokinase-like protein	3.66287e-11	1.07005e-09
Lp_210013400.1	60S ribosomal protein L37a	3.73858e-11	1.08809e-09
Lp_000513800.1	Phosphoglycerate kinase, putative	3.90472e-11	1.12387e-09
Lp_000440000.1	hypothetical protein, conserved	4.21308e-11	1.20816e-09
Lp_000160100.1	hypothetical protein, conserved	4.4182e-11	1.26234e-09
Lp_000244800.1	ribosomal protein L38, putative	4.57923e-11	1.29884e-09
Lp_000452700.1	hypothetical protein, conserved	4.76861e-11	1.34765e-09
Lp_000473600.1	hypothetical protein, conserved	5.48477e-11	1.53889e-09
Lp_000480700.1	hypothetical protein, conserved	6.13563e-11	1.71534e-09
Lp_330008200.1	beta tubulin	6.16785e-11	1.71819e-09
Lp_000355900.1	alpha tubulin	6.36208e-11	1.75972e-09
Lp_140011500.1	kinesin K39, putative	6.44711e-11	1.77694e-09
Lp_330016600.1	60S ribosomal protein L37	6.98742e-11	1.91235e-09
Lp_030010400.1	peter pan protein, putative	7.21456e-11	1.96761e-09
Lp_000049200.1	hypothetical protein	8.06783e-11	2.19265e-09
Lp_000257200.1	N-acetylglucosamine-6-phosphate deacetylase-like protein	9.68329e-11	2.62256e-09
Lp_360036200.1	Leucine Rich repeat, putative	1.01458e-10	2.73831e-09
Lp_170007500.1	META domain containing protein, putative	1.07441e-10	2.8602e-09
Lp_000210000.1	histone H2B	1.08576e-10	2.88058e-09
Lp_000012300.1	acyltransferase-like protein, copy 2	1.10775e-10	2.92896e-09
Lp_000064700.1	Domain of unknown function (DUF1935), putative	1.1368e-10	2.99563e-09
Lp_000200600.1	cAMP specific phosphodiesterase, putative	1.22899e-10	3.22766e-09
Lp_070012100.1	nucleolar RNA-binding protein, putative	1.24603e-10	3.25558e-09
Lp_140014300.1	pteridine transporter (truncated), putative	1.30241e-10	3.38626e-09
Lp_000524200.1	hypothetical protein, conserved	1.36802e-10	3.54505e-09
Lp_000356000.1	Tubulin C-terminal domain containing protein, putative	1.42295e-10	3.67517e-09
Lp_000079800.1	hypothetical protein	1.5039e-10	3.87142e-09
Lp_170007400.1	META domain containing protein, putative	1.51956e-10	3.89886e-09
Lp_220005100.1	hypothetical protein, conserved	1.63805e-10	4.17541e-09
Lp_000183400.1	tryparedoxin 1, putative	1.7122e-10	4.3361e-09
Lp_000410900.1	dynein-associated roadblock protein-like protein	1.72258e-10	4.34588e-09
Lp_090008100.1	Glutathione S-transferase, N-terminal domain/Glutathione S-transferase, C-terminal domain containing protein, putative	1.73278e-10	4.34588e-09
Lp_280010300.1	40S ribosomal protein S10, putative	1.82126e-10	4.55314e-09
Lp_140011100.1	dynein heavy chain, putative	1.89538e-10	4.70828e-09
Lp_000476200.1	FGGY family of carbohydrate kinases, C-terminal domain containing protein, putative	1.92831e-10	4.77486e-09
Lp_330023800.1	small nuclear ribonucleoprotein SmD2	2.01559e-10	4.95949e-09
Lp_000424000.1	40S ribosomal protein S17, putative	2.08291e-10	5.07238e-09
Lp_350030800.1	membrane transporter protein, putative	2.08748e-10	5.07238e-09
Lp_310013800.1	hypothetical protein, conserved	2.16543e-10	5.24545e-09
Lp_320007100.1	hypothetical protein, conserved	2.2677e-10	5.42577e-09
Lp_000527800.1	40S ribosomal protein SA, putative	2.26371e-10	5.42577e-09
Lp_000054200.1	Domain of unknown function (DUF1935), putative	2.28053e-10	5.4398e-09
Lp_300010600.1	40S ribosomal protein S30, putative	2.29031e-10	5.44646e-09
Lp_340018900.1	ATP-dependent RNA and DNA helicase, mitochondrial, putative	2.33781e-10	5.54252e-09
Lp_000391600.1	EF-hand domain/EF-hand domain pair, putative	2.76212e-10	6.46983e-09
Lp_000222500.1	hypothetical protein	2.924e-10	6.82851e-09
Lp_360041600.1	hypothetical protein, conserved	3.1884e-10	7.42373e-09
Lp_170010300.1	histone H2B	3.24681e-10	7.53725e-09
Lp_000208000.1	hypothetical protein, conserved	3.28454e-10	7.6022e-09
Lp_000322800.1	hypothetical protein, conserved	3.41369e-10	7.87775e-09
Lp_210008900.1	40S ribosomal protein S23, putative	3.65785e-10	8.41629e-09
Lp_000379500.1	fucose kinase, putative	3.77405e-10	8.65812e-09
Lp_000330600.1	voltage-dependent anion-selective channel, putative	3.94338e-10	9.02004e-09
Lp_160012800.1	Domain of unknown function DUF221, putative	4.12966e-10	9.41853e-09
Lp_160012000.1	dynein light chain, putative	4.2298e-10	9.61879e-09
Lp_000420400.1	40S ribosomal protein S17, putative	4.53694e-10	1.02872e-08
Lp_080009500.1	hypothetical protein, conserved	4.59653e-10	1.03621e-08
Lp_000018700.1	ribosomal protein L38, putative	4.59033e-10	1.03621e-08
Lp_000338900.1	protein kinase, putative	4.70982e-10	1.05869e-08
Lp_000351100.1	Sucrose-6F-phosphate phosphohydrolase/haloacid dehalogenase-like hydrolase, putative	5.19436e-10	1.16092e-08
Lp_340010700.1	hypothetical protein, conserved	5.18127e-10	1.16092e-08
Lp_000070200.1	Amastin surface glycoprotein, putative	5.62842e-10	1.25076e-08
Lp_000149100.1	hypothetical protein, conserved	5.98132e-10	1.32165e-08
Lp_000526800.1	hypothetical protein	6.73272e-10	1.48348e-08
Lp_260012400.1	CDP-diacylglycerol--inositol 3-phosphatidyltransferase, putative	6.92912e-10	1.51818e-08
Lp_360041200.1	hypothetical protein, conserved	7.44888e-10	1.62294e-08
Lp_350038000.1	lipoic acid containing carrier protein, putative	8.64056e-10	1.85665e-08
Lp_000222300.1	protein kinase, putative	8.68471e-10	1.86101e-08
Lp_240006600.1	protein phosphotase, putative	8.75401e-10	1.87072e-08
Lp_000064500.1	small myristoylated protein-3, putative	8.95242e-10	1.90789e-08
Lp_190009400.1	vps53-like domain protein	9.30646e-10	1.97256e-08
Lp_000322000.1	Acyl CoA binding protein, putative	1.00946e-09	2.13381e-08
Lp_000431700.1	hypothetical protein	1.01834e-09	2.14678e-08
Lp_000017500.1	hypothetical protein	1.03841e-09	2.18318e-08
Lp_260008900.1	hypothetical protein, conserved	1.04957e-09	2.1948e-08
Lp_000424800.1	ribosomal protein L27, putative	1.04826e-09	2.1948e-08
Lp_000226500.1	40S ribosomal protein S5	1.11346e-09	2.31601e-08
Lp_000139200.1	DNAJ family-like protein	1.11983e-09	2.32305e-08
Lp_000413700.1	40S ribosomal protein S33, putative	1.16392e-09	2.40175e-08
Lp_000140500.1	hypothetical protein, conserved	1.24998e-09	2.57224e-08
Lp_000009700.1	hypothetical protein, conserved	1.29541e-09	2.65203e-08
Lp_360026800.1	14-3-3 protein 1, putative	1.34382e-09	2.74392e-08
Lp_280014100.1	Tctex-1 family, putative	1.3834e-09	2.81004e-08
Lp_130012000.1	U-box domain containing protein, putative	1.46877e-09	2.9757e-08
Lp_000416700.1	60S ribosomal protein L10a, putative	1.47675e-09	2.98411e-08
Lp_000374300.1	ribosomal protein S7, putative	1.52064e-09	3.06486e-08
Lp_000087600.1	hypothetical protein, conserved	1.52754e-09	3.07082e-08
Lp_340012100.1	tuzin, putative	1.54391e-09	3.09576e-08
Lp_160009500.1	hypothetical protein, conserved	1.85644e-09	3.67519e-08
Lp_290009900.1	Hsp70 protein/TPR repeat/Tetratricopeptide repeat, putative	1.9459e-09	3.82317e-08
Lp_160014800.1	kinesin, putative	1.96918e-09	3.8592e-08
Lp_000532500.1	CPC cysteine peptidase, Clan CA, family C1, Cathepsin B-like	1.97824e-09	3.86723e-08
Lp_070011700.1	hypothetical protein, conserved	1.98321e-09	3.86727e-08
Lp_000438600.1	hypothetical protein, conserved	2.00601e-09	3.90197e-08
Lp_000177800.1	40S ribosomal protein S21, putative	2.12603e-09	4.12513e-08
Lp_000082000.1	60S ribosomal protein L18, putative	2.13801e-09	4.13809e-08
Lp_000315600.1	paraflagellar rod component, putative	2.1742e-09	4.19771e-08
Lp_000083400.1	surface antigen-like protein	2.22553e-09	4.27564e-08
Lp_000158800.1	Soluble NSF attachment protein, SNAP, putative	2.27945e-09	4.36849e-08
Lp_000183300.1	tryparedoxin 1, putative	2.46139e-09	4.69409e-08
Lp_060009700.1	hypothetical protein	2.60884e-09	4.95652e-08
Lp_000015700.1	Protein of unknown function (DUF423), putative	2.6117e-09	4.95652e-08
Lp_000118900.1	WD domain, G-beta repeat, putative	2.76426e-09	5.23331e-08
Lp_000531700.1	Cytochrome b5-like Heme/Steroid binding domain containing protein, putative	2.83846e-09	5.34783e-08
Lp_330022800.1	Holliday-junction resolvase-like of SPT6/SH2 domain containing protein, putative	2.93622e-09	5.51868e-08
Lp_000350000.1	60S ribosomal protein L22, putative	3.10147e-09	5.81526e-08
Lp_040007600.1	Zinc finger, C3HC4 type (RING finger)/Ring finger domain containing protein, putative	3.27891e-09	6.13302e-08
Lp_000045100.1	Ribosomal protein S19e, putative	3.29982e-09	6.14286e-08
Lp_180009100.1	UDP-glucose pyrophosphorylase	3.56149e-09	6.58285e-08
Lp_000298500.1	hypothetical protein	3.6005e-09	6.63923e-08
Lp_260010900.1	60S ribosomal protein L35, putative	3.71103e-09	6.82689e-08
Lp_360032600.1	60S ribosomal protein L34, putative	4.39887e-09	8.05427e-08
Lp_000342800.1	nucleoside phosphorylase-like protein	4.42957e-09	8.09149e-08
Lp_360009300.1	hypothetical protein, conserved	4.78492e-09	8.67963e-08
Lp_000378600.1	40S ribosomal protein S33, putative	4.82391e-09	8.73005e-08
Lp_000247300.1	hypothetical protein, conserved	4.89121e-09	8.83135e-08
Lp_000175900.1	KIAA1430 homologue, putative	4.96554e-09	8.92901e-08
Lp_300014500.1	calpain-like cysteine peptidase, putative	4.9682e-09	8.92901e-08
Lp_000223400.1	Acyl CoA binding protein, putative	5.45116e-09	9.75207e-08
Lp_080007200.1	hypothetical protein, conserved	5.47321e-09	9.76912e-08
Lp_000368800.1	cyclophilin 8, putative	5.57106e-09	9.92106e-08
Lp_000169200.1	histone H3, putative	5.87335e-09	1.04119e-07
Lp_000529000.1	hypothetical protein	5.97709e-09	1.05717e-07
Lp_000393200.1	60S ribosomal protein L39, putative	6.08482e-09	1.07379e-07
Lp_000494000.1	hypothetical protein	6.52391e-09	1.14609e-07
Lp_000451300.1	hypothetical protein, conserved	6.52341e-09	1.14609e-07
Lp_000034600.1	hypothetical protein	6.56035e-09	1.1499e-07
Lp_000111300.1	Dynein light chain 1, cytoplasmic, putative	7.19055e-09	1.25473e-07
Lp_250012700.1	Domain of unknown function (DUF1935), putative	7.69763e-09	1.33426e-07
Lp_290008100.1	Peroxisomal targeting signal 2 receptor	7.93515e-09	1.36934e-07
Lp_330007200.1	60S ribosomal protein L6, putative	8.03702e-09	1.38386e-07
Lp_310008800.1	emp24/gp25L/p24 family/GOLD, putative	8.27835e-09	1.41603e-07
Lp_000366800.1	actin interacting protein-like protein	8.27251e-09	1.41603e-07
Lp_000375500.1	acidocalcisomal exopolyphosphatase, putative	8.64011e-09	1.47086e-07
Lp_000277000.1	homoserine dehydrogenase-like protein	8.65542e-09	1.47086e-07
Lp_000449300.1	poly(A) polymerase, putative	8.85892e-09	1.50216e-07
Lp_270007700.1	kinetoplast-associated protein-like protein	9.35791e-09	1.58333e-07
Lp_000526300.1	60S ribosomal protein L27A/L29, putative	9.63482e-09	1.62314e-07
Lp_060005000.1	Domain of unknown function (DUF1768), putative	9.90856e-09	1.66566e-07
Lp_280019200.1	replication factor A, 51kDa subunit, putative	1.01921e-08	1.70964e-07
Lp_000075700.1	Scavenger mRNA decapping enzyme C-term binding/HIT domain containing protein, putative	1.02946e-08	1.71944e-07
Lp_050005700.1	dynein light chain, putative	1.05285e-08	1.751e-07
Lp_050017100.1	hypothetical protein, conserved	1.07584e-08	1.78544e-07
Lp_340017500.1	Uncharacterized conserved protein H4 (DUF2046), putative	1.12745e-08	1.86711e-07
Lp_050012200.1	hypothetical protein, conserved	1.13086e-08	1.8688e-07
Lp_000084700.1	Ribosomal protein S7p/S5e, putative	1.16545e-08	1.92188e-07
Lp_000009600.1	hypothetical protein	1.16835e-08	1.9226e-07
Lp_360008700.1	mitogen-activated protein kinase-like protein	1.17397e-08	1.92661e-07
Lp_000334200.1	40S ribosomal protein S15A, putative	1.17572e-08	1.92661e-07
Lp_160013000.1	hypothetical protein, conserved	1.18411e-08	1.93628e-07
Lp_350008500.1	Ankyrin repeats (3 copies)/Ankyrin repeat/Ankyrin repeats (many copies), putative	1.20355e-08	1.96395e-07
Lp_000008000.1	60S ribosomal protein L35, putative	1.23258e-08	2.00295e-07
Lp_280015600.1	nucleobase transporter	1.27478e-08	2.06292e-07
Lp_040006600.1	nascent polypeptide associated complex subunit- like protein, copy 2	1.28177e-08	2.06994e-07
Lp_200011800.1	cysteine peptidase, Clan CA, family C2, putative	1.30822e-08	2.10394e-07
Lp_360014900.1	hypothetical protein, conserved	1.36452e-08	2.18997e-07
Lp_000196000.1	40S ribosomal protein S15, putative	1.44017e-08	2.30663e-07
Lp_360048800.1	2,3-bisphosphoglycerate-independent phosphoglycerate mutase	1.51671e-08	2.41929e-07
Lp_040008300.1	fructose-1,6-bisphosphatase	1.52051e-08	2.4204e-07
Lp_340025700.1	60S ribosomal protein L21, putative	1.53202e-08	2.43376e-07
Lp_300021000.1	RNA recognition motif. (a.k.a. RRM, RBD, or RNP domain)/RNA recognition motif (a.k.a. RRM, RBD, or RNP domain), putative	1.57651e-08	2.49428e-07
Lp_200012100.1	pumilio protein 9, putative	1.62343e-08	2.56332e-07
Lp_360013700.1	Tetratricopeptide repeat/TPR repeat, putative	1.62796e-08	2.56479e-07
Lp_360029300.1	class-E vacuolar protein-sorting protein 24 (Vps24p), putative	1.63094e-08	2.56479e-07
Lp_000049300.1	mitochondrial carrier protein-like protein	1.65067e-08	2.57505e-07
Lp_050008500.1	hypothetical protein, conserved	1.77241e-08	2.75395e-07
Lp_330007900.1	G1 cyclin CycE4, putative	2.02544e-08	3.11606e-07
Lp_000382300.1	60S ribosomal protein L9, putative	2.09751e-08	3.22059e-07
Lp_150011600.1	actin-like protein, putative	2.22445e-08	3.40114e-07
Lp_000371800.1	DPCD protein family, putative	2.29316e-08	3.49349e-07
Lp_180006600.1	hypothetical protein, conserved	2.51945e-08	3.83075e-07
Lp_270015600.1	isocitrate dehydrogenase, putative	2.67972e-08	4.05073e-07
Lp_000342100.1	Pterin 4 alpha carbinolamine dehydratase, putative	2.87589e-08	4.32007e-07
Lp_000266100.1	hypothetical protein, conserved	2.8915e-08	4.32893e-07
Lp_300011500.1	AdoMet dependent proline di-methyltransferase/O-methyltransferase/Methyltransferase small domain/Methyltransferase domain containing protein, putative	2.94945e-08	4.40723e-07
Lp_120005100.1	PITH domain-containing protein	3.04877e-08	4.53825e-07
Lp_000293500.1	hypothetical protein, conserved	3.10948e-08	4.61102e-07
Lp_360032800.1	Ribosomal protein L1p/L10e family, putative	3.58481e-08	5.27576e-07
Lp_180012100.1	Acetyltransferase (GNAT) family, putative	3.68622e-08	5.4046e-07
Lp_000513600.1	ribosomal protein S25	3.68047e-08	5.4046e-07
Lp_300017700.1	hypothetical protein, conserved	3.76191e-08	5.48465e-07
Lp_000265500.1	60S ribosomal subunit protein L31, putative	3.93321e-08	5.7237e-07
Lp_140013400.1	hypothetical protein, conserved	4.10823e-08	5.95617e-07
Lp_000011000.1	hypothetical protein, conserved	4.27198e-08	6.17064e-07
Lp_000091800.1	Glycosyl hydrolase family 3 N terminal domain/Glycosyl hydrolase family 3 C-terminal domain/Fibronectin type III-like domain containing protein, putative	4.33187e-08	6.24557e-07
Lp_000006700.1	60S ribosomal protein L34, putative	4.37171e-08	6.29139e-07
Lp_240011200.1	ERCC4 domain containing protein, putative	4.38645e-08	6.30098e-07
Lp_060008700.1	60S ribosomal protein L23a, putative	4.53956e-08	6.47323e-07
Lp_300023200.1	60S acidic ribosomal protein P2, putative	4.6148e-08	6.55655e-07
Lp_000310200.1	Qa-SNARE protein, putative	4.65697e-08	6.59496e-07
Lp_000232900.1	surface protein amastin, putative	4.66707e-08	6.59496e-07
Lp_350029400.1	hypothetical protein, conserved	4.73852e-08	6.68363e-07
Lp_000111500.1	hypothetical protein, conserved	4.95081e-08	6.92049e-07
Lp_210008800.1	40S ribosomal protein S23, putative	5.48385e-08	7.6246e-07
Lp_000008900.1	surface protein amastin, putative	5.68016e-08	7.88349e-07
Lp_210013900.1	beta tubulin	5.71638e-08	7.91967e-07
Lp_000247200.1	40S ribosomal protein S19-like protein	5.7525e-08	7.95559e-07
Lp_360008200.1	vacuolar protein sorting-associated protein 45, putative	5.77069e-08	7.96661e-07
Lp_000303600.1	Ras-induced vulval development antagonist, putative	5.80386e-08	7.99825e-07
Lp_000259300.1	cell cycle associated protein MOB1, putative	6.0424e-08	8.28515e-07
Lp_150008800.1	WD domain, G-beta repeat, putative	6.04391e-08	8.28515e-07
Lp_160014400.1	Amidase, putative	6.1799e-08	8.4567e-07
Lp_000340900.1	Fructose-bisphosphate aldolase class-I, putative	6.19121e-08	8.45735e-07
Lp_150013400.1	ribosomal protein S6, putative	6.27409e-08	8.55558e-07
Lp_000216900.1	hypothetical protein, conserved	6.61608e-08	8.97485e-07
Lp_000416800.1	transcription factor btf3, putative	6.61409e-08	8.97485e-07
Lp_000501800.1	hypothetical protein, conserved	6.77329e-08	9.14042e-07
Lp_000509800.1	hypothetical protein, conserved	6.82555e-08	9.19504e-07
Lp_000490500.1	Transmembrane amino acid transporter protein, putative	6.89947e-08	9.26263e-07
Lp_000196200.1	NADP-dependent alcohol dehydrogenase, putative	6.92234e-08	9.27736e-07
Lp_000086800.1	Protein Associated with Differentiation, putative	6.97148e-08	9.32719e-07
Lp_320005100.1	MEKK-related kinase 1, putative	7.18907e-08	9.58542e-07
Lp_280007800.1	fructose-1,6-bisphosphate aldolase	7.39439e-08	9.8256e-07
Lp_060006300.1	hypothetical protein, conserved	7.92572e-08	1.04781e-06
Lp_000452600.1	hypothetical protein, conserved	8.19077e-08	1.07556e-06
Lp_000208100.1	hypothetical protein, conserved	8.29779e-08	1.08778e-06
Lp_000090000.1	hypothetical protein, conserved	8.74753e-08	1.13908e-06
Lp_350015800.1	Alanine racemase, N-terminal domain/Alanine racemase, C-terminal domain containing protein, putative	8.78559e-08	1.14213e-06
Lp_000409200.1	hypothetical protein, conserved	9.08617e-08	1.17728e-06
Lp_000163300.1	protein phosphatase 2C-like protein	9.1557e-08	1.1824e-06
Lp_000177700.1	hypothetical protein, conserved	9.33954e-08	1.20411e-06
Lp_290012800.1	60S ribosomal protein L39, putative	9.43104e-08	1.2139e-06
Lp_000169300.1	glucosamine 6-phosphate n-acetyltransferase, putative	9.65553e-08	1.24074e-06
Lp_000440600.1	hypothetical protein, conserved	1.01239e-07	1.29454e-06
Lp_130010300.1	elongation factor-2 kinase-like protein	1.01428e-07	1.29482e-06
Lp_000199600.1	pfkB family carbohydrate kinase, putative	1.01761e-07	1.29695e-06
Lp_000311500.1	amino acid transporter 19, putative	1.0201e-07	1.298e-06
Lp_000488000.1	hypothetical protein, conserved	1.06803e-07	1.35639e-06
Lp_250018000.1	amino acid transporter 19, putative	1.06946e-07	1.35639e-06
Lp_000285300.1	hypothetical protein, conserved	1.0718e-07	1.35715e-06
Lp_000339600.1	60S acidic ribosomal protein, putative	1.15925e-07	1.46313e-06
Lp_150010400.1	60S acidic ribosomal protein P2	1.18047e-07	1.48751e-06
Lp_000424600.1	ribosomal protein L27, putative	1.18381e-07	1.48931e-06
Lp_360015700.1	phosphomannomutase, putative	1.21658e-07	1.52808e-06
Lp_000459100.1	Alpha/beta hydrolase family, putative	1.24052e-07	1.55314e-06
Lp_340020000.1	GPI transamidase subunit 16, putative	1.25203e-07	1.56254e-06
Lp_000347300.1	tryparedoxin peroxidase	1.27854e-07	1.591e-06
Lp_350022100.1	U3 small nucleolar RNA-associated protein 6, putative	1.27892e-07	1.591e-06
Lp_000064400.1	Kua-ubiquitin conjugating enzyme hybrid localisation domain containing protein, putative	1.28379e-07	1.59452e-06
Lp_000299200.1	1,2-Dihydroxy-3-keto-5-methylthiopentene dioxygenase, putative	1.31024e-07	1.62478e-06
Lp_000324500.1	hypothetical protein, conserved	1.31237e-07	1.62484e-06
Lp_000162300.1	ubiquitin/ribosomal protein S27a, putative	1.33347e-07	1.64574e-06
Lp_000192300.1	hypothetical protein	1.37355e-07	1.68985e-06
Lp_240010900.1	hypothetical protein, conserved	1.37213e-07	1.68985e-06
Lp_000239400.1	hypothetical protein, conserved	1.42127e-07	1.74033e-06
Lp_000410800.1	Penicillin amidase, putative	1.47228e-07	1.79434e-06
Lp_300010400.1	40S ribosomal protein S30, putative	1.47155e-07	1.79434e-06
Lp_000272000.1	hypothetical protein, conserved	1.48628e-07	1.80576e-06
Lp_340026600.1	serine palmitoyltransferase-like protein	1.4896e-07	1.80697e-06
Lp_030009500.1	hypothetical protein, conserved	1.53852e-07	1.86342e-06
Lp_000437400.1	hypothetical protein, conserved	1.57106e-07	1.89989e-06
Lp_000448000.1	hypothetical protein, conserved	1.65083e-07	1.98405e-06
Lp_000423100.1	40S ribosomal protein S24e	1.67815e-07	2.01377e-06
Lp_190005300.1	fibrillarin, putative	1.68545e-07	2.01944e-06
Lp_320022500.1	Leucine Rich repeat, putative	1.72249e-07	2.06065e-06
Lp_300009300.1	N-acetyltransferase B complex (NatB) non catalytic subunit, putative	1.74055e-07	2.07588e-06
Lp_190005800.1	mitogen-activated protein kinase 9, putative	1.75656e-07	2.09179e-06
Lp_000167500.1	Acyl CoA binding protein, putative	1.76568e-07	2.09944e-06
Lp_000046700.1	Sugar (and other) transporter/Major Facilitator Superfamily, putative	1.80474e-07	2.14261e-06
Lp_000125900.1	short chain dehydrogenase/Enoyl-(Acyl carrier protein) reductase, putative	1.81299e-07	2.14839e-06
Lp_000137000.1	WW domain/Zinc finger C-x8-C-x5-C-x3-H type (and similar), putative	1.81511e-07	2.14839e-06
Lp_000113300.1	60S ribosomal protein L23a, putative	1.82782e-07	2.16016e-06
Lp_000218500.1	protoheme IX farnesyltransferase, putative	1.84284e-07	2.17461e-06
Lp_310010400.1	hypothetical protein, conserved	1.89282e-07	2.23021e-06
Lp_280005700.1	carbonic anhydrase-like protein	1.92902e-07	2.26943e-06
Lp_180012700.1	heat shock protein 110, putative	1.93746e-07	2.27593e-06
Lp_000347200.1	tryparedoxin peroxidase	1.95488e-07	2.29294e-06
Lp_000517200.1	rab11B GTPase, putative	1.96044e-07	2.29601e-06
Lp_000305400.1	ribosomal protein S20, putative	1.98335e-07	2.31936e-06
Lp_000132600.1	inositol phosphosphingolipid phospholipase C-Like	2.02632e-07	2.35439e-06
Lp_000355300.1	kinesin, putative	2.02358e-07	2.35439e-06
Lp_000267600.1	Ring finger domain containing protein, putative	2.0271e-07	2.35439e-06
Lp_000202700.1	hypothetical protein, conserved	2.04618e-07	2.36799e-06
Lp_000347500.1	ubiquitin-conjugating enzyme E2, putative	2.04512e-07	2.36799e-06
Lp_320008300.1	prostaglandin f synthase, putative	2.11959e-07	2.44568e-06
Lp_350038100.1	hypothetical protein	2.13476e-07	2.45592e-06
Lp_000305100.1	Serine incorporator (Serinc), putative	2.13206e-07	2.45592e-06
Lp_360032000.1	calmodulin, putative	2.18615e-07	2.50764e-06
Lp_240010400.1	translation factor sui1, putative	2.19364e-07	2.50885e-06
Lp_180012500.1	hypothetical protein, conserved	2.19159e-07	2.50885e-06
Lp_000265300.1	hypothetical protein	2.20345e-07	2.51639e-06
Lp_000055700.1	hypothetical protein	2.24883e-07	2.55597e-06
Lp_000423700.1	hypothetical protein, conserved	2.35626e-07	2.6636e-06
Lp_000188900.1	hypothetical protein, conserved	2.40604e-07	2.71593e-06
Lp_240013000.1	hypothetical protein, conserved	2.49173e-07	2.80051e-06
Lp_000436300.1	hypothetical protein, conserved	2.54756e-07	2.85502e-06
Lp_000180800.1	MORN repeat, putative	2.6064e-07	2.90842e-06
Lp_000476000.1	DNA ligase k alpha, putative	2.62973e-07	2.93027e-06
Lp_000072100.1	hypothetical protein, conserved	2.71167e-07	3.00868e-06
Lp_000390900.1	hypothetical protein, conserved	2.73083e-07	3.0218e-06
Lp_090009800.1	hypothetical protein, conserved	2.73124e-07	3.0218e-06
Lp_290010200.1	Heat shock protein 100 kDa	2.7373e-07	3.02421e-06
Lp_330018400.1	HIT zinc finger containing protein, putative	2.74774e-07	3.03145e-06
Lp_170009600.1	UDP-sugar pyrophosphorylase	2.79712e-07	3.08158e-06
Lp_000498200.1	flagellar protofilament ribbon protein-like protein	2.8453e-07	3.13023e-06
Lp_260011000.1	60S ribosomal protein L35, putative	2.94902e-07	3.23067e-06
Lp_090011200.1	paraflagellar rod component, putative	2.98378e-07	3.25636e-06
Lp_000137800.1	alcohol dehydrogenase, zinc-containing-like protein	3.12657e-07	3.40121e-06
Lp_000315300.1	hypothetical protein, conserved	3.13086e-07	3.40121e-06
Lp_000370200.1	hypothetical protein, conserved	3.14457e-07	3.41136e-06
Lp_000521200.1	hypothetical protein, conserved	3.15344e-07	3.41337e-06
Lp_170009100.1	kinesin, putative	3.15518e-07	3.41337e-06
Lp_000221100.1	ecotin, putative	3.25225e-07	3.51351e-06
Lp_000374500.1	hypothetical protein, conserved	3.33292e-07	3.59568e-06
Lp_000110200.1	Zinc finger, C3HC4 type (RING finger) containing protein, putative	3.33922e-07	3.5975e-06
Lp_000523300.1	ubiquitin-conjugating enzyme, putative	3.57655e-07	3.83201e-06
Lp_000407600.1	Plus-3 domain/Zinc finger, C3HC4 type (RING finger) containing protein, putative	3.66027e-07	3.91634e-06
Lp_000064200.1	hypothetical protein, conserved	3.67287e-07	3.92443e-06
Lp_000285100.1	hypothetical protein	3.70244e-07	3.95062e-06
Lp_350028400.1	6-phosphogluconate dehydrogenase, decarboxylating, putative	3.77183e-07	4.01917e-06
Lp_360041100.1	hypothetical protein, conserved	3.81638e-07	4.06109e-06
Lp_050016500.1	hypothetical protein, conserved	3.9536e-07	4.19566e-06
Lp_360043100.1	emp24/gp25L/p24 family/GOLD, putative	3.98443e-07	4.2169e-06
Lp_000291400.1	2,4-dihydroxyhept-2-ene-1,7-dioic acid aldolase, putative	3.98397e-07	4.2169e-06
Lp_300021200.1	hypothetical protein, conserved	4.02365e-07	4.24689e-06
Lp_000130600.1	hypothetical protein, conserved	4.06816e-07	4.28806e-06
Lp_360016900.1	Tetratricopeptide repeat/TPR repeat, putative	4.57568e-07	4.81002e-06
Lp_000133800.1	hypothetical protein, conserved	4.59246e-07	4.81524e-06
Lp_000066100.1	hypothetical protein, conserved	4.59299e-07	4.81524e-06
Lp_000271200.1	hypothetical protein, conserved	4.88201e-07	5.08407e-06
Lp_260009000.1	hypothetical protein, conserved	4.97034e-07	5.16915e-06
Lp_000525100.1	Snf7, putative	5.12705e-07	5.31089e-06
Lp_000221400.1	hypothetical protein, conserved	5.19533e-07	5.37448e-06
Lp_350034200.1	MAP kinase kinase-like protein	5.21812e-07	5.3909e-06
Lp_000007400.1	hypothetical protein, conserved	5.33634e-07	5.49848e-06
Lp_000169700.1	Acyl CoA binding protein, putative	5.41134e-07	5.5684e-06
Lp_000063900.1	hypothetical protein, conserved	5.45748e-07	5.60847e-06
Lp_000280600.1	hypothetical protein, conserved	5.59786e-07	5.72435e-06
Lp_000123800.1	60S ribosomal protein L11 (L5, L16)	5.59959e-07	5.72435e-06
Lp_320020400.1	hypothetical protein, conserved	5.64405e-07	5.76225e-06
Lp_290008600.1	U-box domain protein, putative	5.87942e-07	5.97907e-06
Lp_000050200.1	60S ribosomal protein L11 (L5, L16)	5.96137e-07	6.04664e-06
Lp_350023800.1	kinetoplastid membrane protein-11	6.00913e-07	6.08717e-06
Lp_030006400.1	ribosomal protein L38, putative	6.1276e-07	6.19913e-06
Lp_000202400.1	Ribosomal protein S19e, putative	6.26116e-07	6.31884e-06
Lp_000303800.1	BRE1 E3 ubiquitin ligase, putative	6.6019e-07	6.63593e-06
Lp_000329100.1	Redoxin/AhpC/TSA family/Thioredoxin/Thioredoxin-like, putative	6.81019e-07	6.82769e-06
Lp_360033900.1	glycyl tRNA synthetase, putative	6.80657e-07	6.82769e-06
Lp_130013600.1	hypothetical protein, conserved	7.13203e-07	7.10471e-06
Lp_000130700.1	Ribosomal protein L10, putative	7.25612e-07	7.2191e-06
Lp_000233100.1	peroxisomal enoyl-coa hydratase, putative	7.31877e-07	7.27216e-06
Lp_130014300.1	hypothetical protein, conserved	7.34667e-07	7.29059e-06
Lp_000454700.1	hypothetical protein	7.35755e-07	7.29211e-06
Lp_050018000.1	prefoldin subunit, putative	7.54375e-07	7.44826e-06
Lp_350015900.1	ubiquitin-conjugating enzyme E2, putative	7.61122e-07	7.50537e-06
Lp_210006400.1	metallo-beta-lactamase family-like protein	7.84782e-07	7.71917e-06
Lp_340005400.1	hypothetical protein	7.89096e-07	7.75182e-06
Lp_350017400.1	hypothetical protein, conserved	7.98164e-07	7.81216e-06
Lp_000045600.1	WD domain, G-beta repeat, putative	8.01095e-07	7.83025e-06
Lp_000081000.1	hypothetical protein, conserved	8.173e-07	7.97865e-06
Lp_350028700.1	hypothetical protein, conserved	8.39309e-07	8.16285e-06
Lp_000122300.1	hypothetical protein, conserved	8.63958e-07	8.38168e-06
Lp_000361500.1	hypothetical protein, conserved	8.71517e-07	8.44452e-06
Lp_000222400.1	hypothetical protein, conserved	8.80118e-07	8.51727e-06
Lp_110010100.1	hypothetical protein	8.94704e-07	8.64769e-06
Lp_000511500.1	Protein of unknown function (DUF1861), putative	9.23834e-07	8.88521e-06
Lp_000306500.1	C2 domain containing protein, putative	9.27128e-07	8.90591e-06
Lp_350006200.1	ADP-ribosylation factor-like 2, arl2, putative	9.51836e-07	9.10247e-06
Lp_000368900.1	hypothetical protein, conserved	9.54375e-07	9.11153e-06
Lp_130010000.1	60S ribosomal protein L18, putative	9.94806e-07	9.48593e-06
Lp_290013800.1	rab-GDP dissociation inhibitor, putative	1.00542e-06	9.57541e-06
Lp_110009800.1	pumillio protein 10, putative	1.00745e-06	9.5831e-06
Lp_000094200.1	hypothetical protein, conserved	1.00877e-06	9.58394e-06
Lp_000320700.1	protein disulfide isomerase 2	1.01876e-06	9.66707e-06
Lp_000078300.1	protein kinase, putative	1.02393e-06	9.70432e-06
Lp_000290800.1	hypothetical protein, conserved	1.02672e-06	9.71896e-06
Lp_000025400.1	2,4-dihydroxyhept-2-ene-1,7-dioic acid aldolase, putative	1.05604e-06	9.94824e-06
Lp_320015300.1	hypothetical protein, conserved	1.08809e-06	1.02254e-05
Lp_000345000.1	40S ribosomal protein S4, putative	1.16911e-06	1.0921e-05
Lp_000266900.1	40S ribosomal protein S11, putative	1.17237e-06	1.09384e-05
Lp_000260300.1	hypothetical protein	1.20066e-06	1.11889e-05
Lp_050006300.1	protein kinase, putative	1.23114e-06	1.14593e-05
Lp_000530900.1	LETM1 and EF-hand domain-containing protein 1, putative	1.26588e-06	1.17686e-05
Lp_000439700.1	hypothetical protein, conserved	1.28535e-06	1.19212e-05
Lp_240006100.1	hypothetical protein, conserved	1.28469e-06	1.19212e-05
Lp_210012600.1	60S ribosomal protein L32	1.29523e-06	1.19843e-05
Lp_000203200.1	hypothetical protein, conserved	1.30145e-06	1.20276e-05
Lp_000477000.1	AUT2/APG4/ATG4 cysteine peptidase, putative	1.30423e-06	1.2039e-05
Lp_000403600.1	Tumour suppressor, Mitostatin, putative	1.30678e-06	1.20484e-05
Lp_000524700.1	adenylate cyclase regulatory protein-like protein	1.35626e-06	1.24751e-05
Lp_000037700.1	ubiquitin-activating enzyme E1, putative	1.36164e-06	1.24951e-05
Lp_000281500.1	calmodulin-like protein	1.36336e-06	1.24962e-05
Lp_000186200.1	Zinc finger, C3HC4 type (RING finger) containing protein, putative	1.42833e-06	1.3061e-05
Lp_270014700.1	Phosphoglycerate kinase/Cyclic nucleotide-binding domain containing protein, putative	1.43578e-06	1.31137e-05
Lp_320007800.1	hypothetical protein, conserved	1.44783e-06	1.32083e-05
Lp_120006300.1	Cell division protein kinase, putative	1.4554e-06	1.32619e-05
Lp_000265600.1	60S ribosomal subunit protein L31, putative	1.46719e-06	1.33381e-05
Lp_000198900.1	hypothetical protein, conserved	1.48479e-06	1.34824e-05
Lp_000406300.1	hypothetical protein	1.50884e-06	1.36689e-05
Lp_000190900.1	dynein regulatory complex subunit, putative	1.50734e-06	1.36689e-05
Lp_360006500.1	dolicholphosphate-mannose synthase	1.51674e-06	1.37246e-05
Lp_000249000.1	PSP1 C-terminal conserved region containing protein, putative	1.52528e-06	1.37858e-05
Lp_000209700.1	hypothetical protein, conserved	1.57556e-06	1.42073e-05
Lp_350010500.1	hypothetical protein, conserved	1.62573e-06	1.46429e-05
Lp_000274900.1	hypothetical protein	1.73419e-06	1.55837e-05
Lp_000496900.1	hypothetical protein, conserved	1.77338e-06	1.5881e-05
Lp_080010100.1	Ring finger domain/zinc-RING finger domain/Zinc finger, C3HC4 type (RING finger) containing protein, putative	1.83409e-06	1.63496e-05
Lp_210013800.1	BolA-like protein, putative	1.86027e-06	1.65451e-05
Lp_080005300.1	hypothetical protein, conserved	1.86898e-06	1.65848e-05
Lp_000104700.1	40S ribosomal protein S11, putative	1.87159e-06	1.65891e-05
Lp_000091500.1	Glycosyl hydrolase family 3 N terminal domain/Glycosyl hydrolase family 3 C-terminal domain/Fibronectin type III-like domain containing protein, putative	1.92141e-06	1.6992e-05
Lp_000431600.1	cysteine peptidase, Clan CA, family C2, putative	1.92869e-06	1.70371e-05
Lp_210006500.1	histone deacetylase, putative	2.06317e-06	1.81634e-05
Lp_000311800.1	hypothetical protein, conserved	2.08152e-06	1.82804e-05
Lp_360037900.1	hypothetical protein, conserved	2.0835e-06	1.82804e-05
Lp_070010900.1	Protein phosphatase inhibitor, putative	2.12108e-06	1.85892e-05
Lp_110010300.1	3-methylcrotonoyl-CoA carboxylase beta subunit, putative	2.17585e-06	1.90052e-05
Lp_000115800.1	Leucine Rich Repeat, putative	2.22368e-06	1.93796e-05
Lp_000353900.1	hypothetical protein, conserved	2.24912e-06	1.95794e-05
Lp_000482200.1	hypothetical protein, conserved	2.25518e-06	1.96103e-05
Lp_000384900.1	hypothetical protein	2.26294e-06	1.96526e-05
Lp_000201400.1	Calmodulin-binding, putative	2.29275e-06	1.98705e-05
Lp_320025000.1	Leucine Rich Repeat/Leucine rich repeat, putative	2.32231e-06	2.00661e-05
Lp_000476500.1	ubiquitin-fusion protein	2.43989e-06	2.10522e-05
Lp_250011700.1	calpain family cysteine protease-like protein	2.53558e-06	2.17814e-05
Lp_000487500.1	hypothetical protein	2.58545e-06	2.21854e-05
Lp_000225300.1	hypothetical protein, conserved	2.6211e-06	2.24666e-05
Lp_000260500.1	40S ribosomal protein S15A, putative	2.72264e-06	2.32857e-05
Lp_350041700.1	hypothetical protein, conserved	2.76465e-06	2.35676e-05
Lp_130008700.1	flagellar radial spoke protein, putative	2.76465e-06	2.35676e-05
Lp_240017700.1	hypothetical protein, conserved	2.78643e-06	2.37273e-05
Lp_070008000.1	Cytokine-induced anti-apoptosis inhibitor 1, Fe-S biogenesis, putative	2.83217e-06	2.40642e-05
Lp_000089200.1	Cyclic nucleotide-binding domain containing protein, putative	2.85754e-06	2.4227e-05
Lp_360015000.1	T-lymphocyte triggering factor, putative	2.92384e-06	2.47622e-05
Lp_000362800.1	40S ribosomal protein S18, putative	3.02334e-06	2.55771e-05
Lp_000082200.1	cysteine peptidase B (CPB)	3.09703e-06	2.61438e-05
Lp_000419900.1	hypothetical protein, conserved	3.118e-06	2.62923e-05
Lp_000452000.1	adenylate cyclase regulatory protein-like protein	3.20066e-06	2.68485e-05
Lp_000251500.1	hypothetical protein, conserved	3.20117e-06	2.68485e-05
Lp_310006000.1	ATP-dependent RNA helicase, putative	3.19511e-06	2.68485e-05
Lp_100008900.1	ribosomal protein l35a, putative	3.21217e-06	2.69118e-05
Lp_140011000.1	COQ9, putative	3.21702e-06	2.69236e-05
Lp_000268000.1	hypothetical protein, conserved	3.25022e-06	2.71432e-05
Lp_240018000.1	alanine racemase, putative	3.26582e-06	2.72443e-05
Lp_050008700.1	protein kinase, putative	3.28498e-06	2.73748e-05
Lp_000506600.1	WW domain containing protein, putative	3.40322e-06	2.82997e-05
Lp_000411600.1	60S ribosomal protein L26, putative	3.44193e-06	2.85607e-05
Lp_000489500.1	hypothetical protein, conserved	3.51613e-06	2.91454e-05
Lp_000291900.1	cyclophilin 2	3.57876e-06	2.9633e-05
Lp_350020100.1	hypothetical protein, conserved	3.60133e-06	2.97883e-05
Lp_000176000.1	hypothetical protein, conserved	3.66668e-06	3.02967e-05
Lp_000380200.1	hypothetical protein, conserved	3.87732e-06	3.18684e-05
Lp_000158000.1	casein kinase II, alpha chain, putative	3.92826e-06	3.22192e-05
Lp_000093700.1	Domain of unknown function (DUF4201), putative	4.00661e-06	3.27928e-05
Lp_000021500.1	calmodulin, putative	4.04671e-06	3.30517e-05
Lp_180006300.1	C2 domain containing protein, putative	4.09356e-06	3.33645e-05
Lp_000529300.1	hypothetical protein	4.12743e-06	3.36054e-05
Lp_000008100.1	WD domain, G-beta repeat, putative	4.21074e-06	3.42122e-05
Lp_000260400.1	hypothetical protein	4.2218e-06	3.42308e-05
Lp_000057400.1	RNA-binding protein 5, putative	4.21989e-06	3.42308e-05
Lp_000423000.1	40S ribosomal protein S24e	4.32941e-06	3.50305e-05
Lp_000183600.1	hypothetical protein, conserved	4.38576e-06	3.54496e-05
Lp_000510000.1	Ankyrin repeats (many copies)/Ankyrin repeats (3 copies)/Ankyrin repeat, putative	4.41667e-06	3.56626e-05
Lp_280021500.1	hypothetical protein, conserved	4.4433e-06	3.58034e-05
Lp_000175700.1	hypothetical protein, conserved	4.45162e-06	3.58335e-05
Lp_000207700.1	ATP-binding cassette subfamily A, member 1, putative	4.49149e-06	3.61172e-05
Lp_000524100.1	hypothetical protein, conserved	4.56425e-06	3.66267e-05
Lp_000022900.1	RNA-binding protein, putative	4.57547e-06	3.66634e-05
Lp_270008600.1	Periplasmic copper-binding protein (NosD)/Right handed beta helix region containing protein, putative	4.57822e-06	3.66634e-05
Lp_000470500.1	4F5 protein family/Zinc-binding, putative	4.65831e-06	3.72665e-05
Lp_000468700.1	hypothetical protein	4.717e-06	3.76587e-05
Lp_170006700.1	G-patch domain containing protein, putative	4.76714e-06	3.79425e-05
Lp_260005000.1	40S ribosomal protein S16, putative	4.76473e-06	3.79425e-05
Lp_000274800.1	fatty acid transporter protein-like protein	4.77997e-06	3.79671e-05
Lp_000340800.1	60S ribosomal protein L19, putative	4.89228e-06	3.87409e-05
Lp_000406900.1	cAMP-specific phosphodiesterase, putative	4.92159e-06	3.89303e-05
Lp_000223600.1	hypothetical protein, conserved	5.04505e-06	3.97891e-05
Lp_290012600.1	hypothetical protein, conserved	5.05351e-06	3.98155e-05
Lp_000482000.1	hypothetical protein, conserved	5.06895e-06	3.98969e-05
Lp_000219000.1	ribosomal protein l35a, putative	5.08157e-06	3.99559e-05
Lp_000108200.1	Galactosyltransferase, putative	5.09046e-06	3.99855e-05
Lp_340024800.1	Ankyrin repeats (3 copies)/Ankyrin repeat/Ankyrin repeats (many copies), putative	5.21819e-06	4.09475e-05
Lp_000264600.1	hypothetical protein, conserved	5.35982e-06	4.19324e-05
Lp_000228000.1	glucoamylase-like protein	5.3656e-06	4.19356e-05
Lp_000408300.1	hypothetical protein	5.38336e-06	4.20323e-05
Lp_000488700.1	hypothetical protein, conserved	5.44105e-06	4.23978e-05
Lp_000173800.1	small myristoylated protein-3, putative	5.46594e-06	4.25492e-05
Lp_000533500.1	tyrosine phosphatase, putative	5.48575e-06	4.26609e-05
Lp_000413000.1	hypothetical protein, conserved	5.52094e-06	4.28572e-05
Lp_170007300.1	META domain containing protein	5.552e-06	4.30473e-05
Lp_340025600.1	60S ribosomal protein L21, putative	5.64304e-06	4.37097e-05
Lp_000370500.1	Ankyrin repeats (3 copies)/Ankyrin repeats (many copies)/Ankyrin repeat, putative	5.65965e-06	4.37949e-05
Lp_000366500.1	hypothetical protein	5.75841e-06	4.44652e-05
Lp_000064800.1	hypothetical protein, conserved	5.76337e-06	4.44652e-05
Lp_000026400.1	hypothetical protein, conserved	5.87895e-06	4.52673e-05
Lp_350031200.1	NADH-ubiquinone oxidoreductase B18 subunit (NDUFB7), putative	5.94969e-06	4.57218e-05
Lp_000297900.1	hypothetical protein, conserved	6.03695e-06	4.63011e-05
Lp_050017000.1	Nodulation protein S (NodS)/Methyltransferase domain containing protein, putative	6.08508e-06	4.66244e-05
Lp_350016200.1	hypothetical protein, conserved	6.23497e-06	4.7726e-05
Lp_000156800.1	Domain of unknown function (DUF1935), putative	6.29477e-06	4.81365e-05
Lp_000220600.1	Tubulin C-terminal domain containing protein, putative	6.39212e-06	4.8735e-05
Lp_300012500.1	autophagy protein 5 (ATG5)	6.44294e-06	4.90292e-05
Lp_000529500.1	eukaryotic initiation factor 5a, putative	6.51987e-06	4.9518e-05
Lp_270008800.1	hypothetical protein, conserved	6.87893e-06	5.20929e-05
Lp_000458700.1	Bardet-Biedl syndrome 10 protein homolog (BBS10-like protein 10), putative	6.95048e-06	5.25836e-05
Lp_030009000.1	kinase-like protein	6.98268e-06	5.2776e-05
Lp_080008500.1	Pyridoxal-phosphate dependent enzyme, putative	7.10799e-06	5.36712e-05
Lp_000392600.1	hypothetical protein, conserved	7.45113e-06	5.60451e-05
Lp_270010900.1	hypothetical protein	7.52168e-06	5.65213e-05
Lp_000332700.1	chaperone protein DNAj, putative	7.6195e-06	5.70914e-05
Lp_000528600.1	haloacid dehalogenase-like hydrolase-like protein	7.63959e-06	5.7187e-05
Lp_350010800.1	60S ribosomal protein L18a, putative	8.09714e-06	6.0438e-05
Lp_000435500.1	hypothetical protein	8.14948e-06	6.07705e-05
Lp_190006700.1	C-terminal motor kinesin, putative	8.29059e-06	6.15873e-05
Lp_000134200.1	Domain of unknown function (DUF4200), putative	8.39282e-06	6.22281e-05
Lp_000092700.1	hypothetical protein, conserved	8.44299e-06	6.24813e-05
Lp_060006100.1	hypothetical protein, conserved	8.49736e-06	6.27646e-05
Lp_000037600.1	hypothetical protein	8.68657e-06	6.41015e-05
Lp_000497800.1	Tumour suppressor, Mitostatin, putative	8.70146e-06	6.41506e-05
Lp_150009200.1	40S ribosomal protein S3, putative	8.72583e-06	6.42696e-05
Lp_140011200.1	protein kinase, putative	9.0016e-06	6.61758e-05
Lp_000269500.1	Protein of unknown function (DUF667), putative	9.02854e-06	6.63113e-05
Lp_000053400.1	2Fe-2S iron-sulfur cluster binding domain containing protein, putative	9.04164e-06	6.63451e-05
Lp_000276700.1	ribosomal protein l35a, putative	9.19166e-06	6.73192e-05
Lp_190005200.1	hypothetical protein, conserved	9.20343e-06	6.73422e-05
Lp_320021900.1	protein phosphatase 2A catalytic subunit, putative	9.26031e-06	6.76949e-05
Lp_280007900.1	40S ribosomal protein S9, putative	9.43346e-06	6.88316e-05
Lp_000458800.1	AhpC/TSA family/Thioredoxin-like, putative	9.58239e-06	6.97877e-05
Lp_140008500.1	Domain of unknown function (DUF1935), putative	9.69327e-06	7.05294e-05
Lp_000224100.1	Paraflagellar Rod Proteome Component 9, putative	9.71722e-06	7.06378e-05
Lp_000455600.1	hypothetical protein, conserved	9.77669e-06	7.10039e-05
Lp_000322400.1	hypothetical protein, conserved	9.82109e-06	7.126e-05
Lp_280014400.1	hypothetical protein, conserved	9.86116e-06	7.14488e-05
Lp_000293100.1	hypothetical protein, conserved	9.97072e-06	7.21443e-05
Lp_000260800.1	Leucine-rich repeat/Leucine Rich repeats (2 copies), putative	1.03694e-05	7.489e-05
Lp_030010300.1	NLI interacting factor-like phosphatase, putative	1.04051e-05	7.50091e-05
Lp_000292200.1	WD domain, G-beta repeat, putative	1.03997e-05	7.50091e-05
Lp_140008100.1	GNS1/SUR4 family, putative	1.04809e-05	7.54859e-05
Lp_000298700.1	dihydrolipoamide acetyltransferase precursorlike protein	1.05395e-05	7.58377e-05
Lp_000484900.1	hypothetical protein	1.05924e-05	7.6148e-05
Lp_000302400.1	deoxyribodipyrimidine photo-lyase, putative	1.06578e-05	7.65474e-05
Lp_000184900.1	hypothetical protein, conserved	1.08377e-05	7.76254e-05
Lp_000497400.1	Ribosomal protein S4/S9 N-terminal domain/S4 domain containing protein, putative	1.08303e-05	7.76254e-05
Lp_140007900.1	fatty acid elongase, putative	1.11422e-05	7.966e-05
Lp_090011500.1	40S ribosomal protein S2	1.11934e-05	7.98796e-05
Lp_000178100.1	hypothetical protein, conserved	1.15075e-05	8.20463e-05
Lp_000348300.1	Ring finger domain containing protein, putative	1.15245e-05	8.20926e-05
Lp_000384800.1	hypothetical protein	1.18721e-05	8.43376e-05
Lp_000382900.1	hypothetical protein, conserved	1.19216e-05	8.4612e-05
Lp_000096400.1	hypothetical protein, conserved	1.21983e-05	8.64967e-05
Lp_000504400.1	60S ribosomal protein L7a, putative	1.26939e-05	8.9848e-05
Lp_000090900.1	NADH-dependent fumarate reductase, putative	1.27921e-05	9.03791e-05
Lp_350006000.1	coatomer subunit zeta, putative	1.28386e-05	9.06251e-05
Lp_200008300.1	PPPDE putative peptidase domain containing protein, putative	1.28559e-05	9.06655e-05
Lp_000429200.1	hypothetical protein, conserved	1.29086e-05	9.09547e-05
Lp_000024600.1	hypothetical protein, conserved	1.32046e-05	9.2873e-05
Lp_000095300.1	hypothetical protein, conserved	1.34333e-05	9.42263e-05
Lp_000262200.1	hypothetical protein, conserved	1.41357e-05	9.87976e-05
Lp_000375100.1	Uncharacterised protein family (UPF0041), putative	1.43165e-05	9.99717e-05
Lp_300010500.1	40S ribosomal protein S30, putative	1.45312e-05	0.00010129
Lp_000194100.1	hypothetical protein, conserved	1.47581e-05	0.000102688
Lp_050005200.1	hypothetical protein, conserved	1.47915e-05	0.000102829
Lp_000508600.1	protein kinase, putative	1.51275e-05	0.000104791
Lp_320010300.1	centrin, putative	1.5315e-05	0.000105996
Lp_000499600.1	2Fe-2S iron-sulfur cluster binding domain containing protein, putative	1.53525e-05	0.000106132
Lp_000252000.1	60S ribosomal protein L14, putative	1.61225e-05	0.000111092
Lp_350040500.1	PSP1 C-terminal conserved region containing protein, putative	1.67283e-05	0.000115164
Lp_000174300.1	hypothetical protein, conserved	1.68605e-05	0.000115869
Lp_000276900.1	PLAC8 family, putative	1.70643e-05	0.000116998
Lp_000523100.1	GTP-binding elongation factor tu family protein, putative	1.7541e-05	0.000119493
Lp_350023600.1	60S ribosomal protein L12, putative	1.75281e-05	0.000119493
Lp_000241300.1	hypothetical protein, conserved	1.77639e-05	0.000120736
Lp_360015100.1	hypothetical protein, conserved	1.79829e-05	0.000122077
Lp_360006400.1	SET domain protein, putative	1.83571e-05	0.000124401
Lp_350016600.1	hypothetical protein, conserved	1.86784e-05	0.00012613
Lp_200012400.1	paralyzed flagella protein 16	1.88266e-05	0.000126921
Lp_000228600.1	hypothetical protein	1.89513e-05	0.000127651
Lp_000243200.1	hypothetical protein, conserved	1.90115e-05	0.000127836
Lp_000040300.1	hypothetical protein, conserved	1.91124e-05	0.000128404
Lp_000213200.1	Pumilio-family RNA binding repeat, putative	1.92407e-05	0.000129154
Lp_340005500.1	hypothetical protein, conserved	1.94118e-05	0.000130191
Lp_000091000.1	NADH-dependent fumarate reductase, putative	1.97791e-05	0.000132427
Lp_000025900.1	iron superoxide dismutase, putative	2.0231e-05	0.00013522
Lp_300009000.1	Alpha/beta hydrolase family/X-Pro dipeptidyl-peptidase (S15 family)/PhoPQ-activated pathogenicity-related protein, putative	2.03666e-05	0.00013601
Lp_000152500.1	hypothetical protein, conserved	2.05303e-05	0.000136986
Lp_000530100.1	hypothetical protein, conserved	2.05987e-05	0.000137257
Lp_360024700.1	ATP-binding cassette protein subfamily G, member 6, putative	2.06061e-05	0.000137257
Lp_000433400.1	aldose 1-epimerase-like protein	2.06521e-05	0.000137446
Lp_000252500.1	hypothetical protein	2.09417e-05	0.000139254
Lp_280009400.1	Ribosomal protein L24e, putative	2.09818e-05	0.000139402
Lp_000046300.1	hypothetical protein	2.16066e-05	0.000143431
Lp_340022500.1	hypothetical protein, conserved	2.1885e-05	0.000144909
Lp_040005000.1	GRAM domain containing protein, putative	2.24068e-05	0.000147862
Lp_000395700.1	receptor for activated C kinase 1	2.23999e-05	0.000147862
Lp_000205000.1	kinesin, putative	2.24534e-05	0.000148045
Lp_360020400.1	caltractin, putative	2.27649e-05	0.000149718
Lp_350008700.1	3-keto-dihydrosphingosine reductase	2.2732e-05	0.000149718
Lp_000258900.1	hypothetical protein, conserved	2.28697e-05	0.000150281
Lp_000114500.1	Flagellar-associated PapD-like, putative	2.29996e-05	0.00015088
Lp_300005600.1	cyclophilin 9, putative	2.34374e-05	0.000153237
Lp_240006700.1	Dynein intermediate chain 1, axonemal	2.38595e-05	0.000155616
Lp_330024600.1	BT1 family, putative	2.43374e-05	0.000158457
Lp_360049800.1	hypothetical protein, conserved	2.45633e-05	0.000159795
Lp_110012400.1	40S ribosomal protein S15A, putative	2.46494e-05	0.000160088
Lp_000123400.1	protoporphyrinogen oxidase-like protein	2.5122e-05	0.000162616
Lp_350041800.1	hypothetical protein, conserved	2.53559e-05	0.000163993
Lp_000080700.1	hypothetical protein	2.55928e-05	0.000165388
Lp_000157400.1	hypothetical protein	2.57603e-05	0.000166333
Lp_000266700.1	TBC1 domain family member 20/GTPase, putative	2.60945e-05	0.000168074
Lp_270019200.1	WD domain, G-beta repeat, putative	2.61769e-05	0.000168465
Lp_140011900.1	hypothetical protein, conserved	2.64221e-05	0.000169903
Lp_050006000.1	phosphoprotein phosphatase, putative	2.673e-05	0.0001716
Lp_000132100.1	hypothetical protein, conserved	2.71759e-05	0.00017389
Lp_000040700.1	hypothetical protein, conserved	2.74653e-05	0.000175598
Lp_000357100.1	Protein of unknown function (DUF2453), putative	2.75372e-05	0.00017577
Lp_090006000.1	hypothetical protein, conserved	2.75747e-05	0.000175865
Lp_190006200.1	Complex 1 protein (LYR family), putative	2.77148e-05	0.000176614
Lp_000095900.1	dynein light chain, putative	2.77646e-05	0.000176787
Lp_000297500.1	glycerol-3-phosphate dehydrogenase [NAD+], glycosomal	2.78048e-05	0.000176899
Lp_000087800.1	60S ribosomal protein L13, putative	2.78908e-05	0.000177301
Lp_000268800.1	hypothetical protein, conserved	2.83612e-05	0.000179998
Lp_000377900.1	hypothetical protein, conserved	2.84489e-05	0.000180408
Lp_000218100.1	hypothetical protein, conserved	2.87424e-05	0.000181826
Lp_000382100.1	Metallo-beta-lactamase superfamily/Beta-lactamase superfamily domain containing protein, putative	2.92257e-05	0.000184285
Lp_000095600.1	ecotin, putative	2.9382e-05	0.000185112
Lp_000516100.1	hypothetical protein, conserved	2.94044e-05	0.000185112
Lp_290010900.1	hypothetical protein, conserved	2.95073e-05	0.00018561
Lp_350010300.1	hypothetical protein, conserved	2.96088e-05	0.000186099
Lp_300019000.1	hypothetical protein, conserved	3.0033e-05	0.000188461
Lp_110011200.1	hypothetical protein	3.00662e-05	0.000188518
Lp_350022000.1	hypothetical protein, conserved	3.06872e-05	0.000191949
Lp_340007600.1	hypothetical protein, conserved	3.08074e-05	0.000192392
Lp_000122000.1	hypothetical protein, conserved	3.10911e-05	0.000194008
Lp_000226600.1	HIT zinc finger containing protein, putative	3.11835e-05	0.00019443
Lp_160011600.1	hypothetical protein, conserved	3.18739e-05	0.000198417
Lp_000501100.1	Ankyrin repeats (3 copies)/Ankyrin repeat, putative	3.21177e-05	0.000199616
Lp_140005700.1	hypothetical protein, conserved	3.25535e-05	0.000202003
Lp_200007400.1	E3 ubiquitin-protein ligase KCMF1, putative	3.26002e-05	0.000202132
Lp_000430900.1	CSL zinc finger containing protein, putative	3.28826e-05	0.000203721
Lp_000407700.1	tyrosine phosphatase, putative	3.29534e-05	0.000203997
Lp_000445400.1	hypothetical protein, conserved	3.33184e-05	0.00020593
Lp_000290100.1	myo-inositol/proton symporter (MIT)	3.42277e-05	0.000211215
Lp_000109800.1	hypothetical protein, conserved	3.44549e-05	0.000212449
Lp_150010100.1	tryparedoxin peroxidase	3.46092e-05	0.000213232
Lp_000018200.1	hypothetical protein, conserved	3.48928e-05	0.000214721
Lp_000013400.1	differentiation inhibitory kinase, putative	3.52622e-05	0.000216742
Lp_000012600.1	Adenylate and Guanylate cyclase catalytic domain containing protein, putative	3.54275e-05	0.000217415
Lp_000321200.1	hypothetical protein	3.65098e-05	0.000223179
Lp_110010900.1	60S ribosomal protein L24, putative	3.70344e-05	0.000226032
Lp_000280400.1	anaphase promoting complex subunit protein, putative	3.7623e-05	0.000229086
Lp_000442500.1	hypothetical protein, conserved	3.84317e-05	0.000233463
Lp_340030100.1	Ankyrin repeats (3 copies)/Ankyrin repeat/Ankyrin repeats (many copies), putative	3.96573e-05	0.000240534
Lp_000230800.1	hypothetical protein, conserved	3.97388e-05	0.000240841
Lp_000328200.1	60S ribosomal protein L37	3.97835e-05	0.000240925
Lp_000488600.1	mitogen-activated protein kinase, putative	3.98369e-05	0.000241061
Lp_000259200.1	glucosamine-fructose-6-phosphate aminotransferase, putative	4.01996e-05	0.000243068
Lp_140009800.1	hypothetical protein, conserved	4.12051e-05	0.000248954
Lp_300016700.1	hypothetical protein, conserved	4.16293e-05	0.000251322
Lp_350008300.1	3-hydroxyacyl-CoA dehydrogenase, C-terminal domain containing protein, putative	4.18852e-05	0.000252671
Lp_220005500.1	hypothetical protein	4.29253e-05	0.000257949
Lp_000244100.1	fatty acid elongase, putative	4.29641e-05	0.000257983
Lp_280016000.1	amino acid permease/transporter, putative	4.35723e-05	0.000261434
Lp_130006700.1	hypothetical protein	4.42599e-05	0.000265088
Lp_000301400.1	WD domain, G-beta repeat, putative	4.43637e-05	0.000265366
Lp_000408400.1	Ankyrin repeat/Ankyrin repeats (many copies), putative	4.5301e-05	0.000270557
Lp_350020700.1	hypothetical protein, conserved	4.54256e-05	0.000271094
Lp_290014700.1	rab-GDP dissociation inhibitor, putative	4.65865e-05	0.000277386
Lp_310006100.1	Sucrase/ferredoxin-like, putative	4.75605e-05	0.000282323
Lp_000205200.1	CRAL/TRIO domain containing protein, putative	4.79555e-05	0.000284451
Lp_000262400.1	ribulose-5-phosphate 3-epimerase, putative	4.88123e-05	0.000289093
Lp_330024500.1	delta-12 fatty acid desaturase	4.95505e-05	0.000293021
Lp_280016700.1	Zinc finger, C3HC4 type (RING finger)/zinc-RING finger domain containing protein, putative	4.96758e-05	0.000293539
Lp_280013600.1	endonuclease/exonuclease/phosphatase-like protein	5.00952e-05	0.000295569
Lp_360039900.1	aldehyde dehydrogenase, putative	5.11394e-05	0.000301275
Lp_000093800.1	Tubulin binding cofactor C, putative	5.17466e-05	0.000304622
Lp_000351300.1	haloacid dehalogenase-like hydrolase-like protein	5.36195e-05	0.000315171
Lp_000256900.1	Lipase (class 3), putative	5.37808e-05	0.000315858
Lp_340020700.1	ribosomal protein L3, putative	5.44411e-05	0.000318799
Lp_000459200.1	Alpha/beta hydrolase family, putative	5.45535e-05	0.000319218
Lp_280025400.1	hypothetical protein, conserved	5.46674e-05	0.000319644
Lp_000008800.1	amastin-like surface protein-like protein	5.51092e-05	0.000321986
Lp_360037600.1	hypothetical protein, conserved	5.53108e-05	0.000322922
Lp_330011700.1	hypothetical protein, conserved	5.65932e-05	0.000329915
Lp_000482300.1	protein phosphatase, putative	5.89642e-05	0.000342713
Lp_360012700.1	hypothetical protein, conserved	6.01058e-05	0.000348569
Lp_300023300.1	60S acidic ribosomal protein P2, putative	6.00622e-05	0.000348569
Lp_000512100.1	Spinocerebellar ataxia type 10 protein domain containing protein, putative	6.08349e-05	0.000352273
Lp_040008100.1	hypothetical protein, conserved	6.11997e-05	0.000354123
Lp_000466200.1	ADP-ribosylation factor-like protein	6.14987e-05	0.000355326
Lp_000127300.1	hypothetical protein, conserved	6.22103e-05	0.000358906
Lp_340028900.1	Alpha-keto-acid decarboxylase, putative	6.42068e-05	0.00037015
Lp_000198600.1	hypothetical protein	6.46969e-05	0.000372425
Lp_000473500.1	hypothetical protein, conserved	6.49841e-05	0.000373803
Lp_300005300.1	hypothetical protein	6.51451e-05	0.000374176
Lp_350026600.1	class I transcription factor A, subunit 2, putative	6.51352e-05	0.000374176
Lp_000046500.1	hypothetical protein, conserved	6.60841e-05	0.000379291
Lp_360028200.1	hypothetical protein, conserved	6.66076e-05	0.000382014
Lp_300021500.1	hypothetical protein, conserved	6.78765e-05	0.000388435
Lp_000094500.1	ATP-binding cassette protein subfamily G, member 1, putative	6.78563e-05	0.000388435
Lp_000076300.1	hypothetical protein, conserved	6.86431e-05	0.000391959
Lp_070010300.1	hypothetical protein, conserved	6.91597e-05	0.00039462
Lp_000299400.1	ADP-ribosylation factor, putative	6.92607e-05	0.000394908
Lp_330007800.1	Phosphotransferase enzyme family, putative	6.95007e-05	0.000395879
Lp_000201100.1	hypothetical protein, conserved	7.01155e-05	0.000398906
Lp_060006600.1	hypothetical protein, conserved	7.04471e-05	0.000400501
Lp_320021200.1	hypothetical protein, conserved	7.08168e-05	0.000402309
Lp_060009800.1	hypothetical protein, conserved	7.25923e-05	0.000411796
Lp_000416400.1	ribosomal protein L15, putative	7.33637e-05	0.00041587
Lp_000392400.1	Dihydrodipicolinate reductase, N-terminus, putative	7.38182e-05	0.000417536
Lp_360026400.1	cullin-like protein	7.5112e-05	0.000424239
Lp_000314900.1	trypanothione synthetase-like protein	7.66419e-05	0.000432567
Lp_270020800.1	hypothetical protein, conserved	7.80774e-05	0.000439397
Lp_000309600.1	hypothetical protein, conserved	7.80617e-05	0.000439397
Lp_350026300.1	WD domain, G-beta repeat, putative	7.83015e-05	0.00044034
Lp_000400400.1	von Willebrand factor type A domain containing protein, putative	7.88386e-05	0.000442778
Lp_000060700.1	hypothetical protein, conserved	7.8869e-05	0.000442778
Lp_130015000.1	Dynein light chain Tctex-type, putative	7.92989e-05	0.000444667
Lp_260010300.1	Leucine Rich Repeat, putative	8.03087e-05	0.000450005
Lp_000284900.1	3-ketoacyl-CoA reductase, putative	8.26098e-05	0.000462236
Lp_000065800.1	hypothetical protein	8.27644e-05	0.000462769
Lp_150009700.1	60S ribosomal protein L6, putative	8.36836e-05	0.000467573
Lp_000416600.1	Ribosomal L18 C-terminal region containing protein, putative	8.41869e-05	0.000470049
Lp_040005500.1	Alcohol dehydrogenase GroES-like domain containing protein, putative	8.64242e-05	0.000480404
Lp_250018200.1	Ribosomal L18ae/LX protein domain containing protein, putative	8.64727e-05	0.000480404
Lp_280008800.1	short chain 3-hydroxyacyl-CoA dehydrogenase, putative	8.67764e-05	0.000481742
Lp_090006500.1	hypothetical protein, conserved	8.7878e-05	0.000486478
Lp_000267300.1	hypothetical protein, conserved	8.90154e-05	0.000491728
Lp_280022900.1	hypothetical protein, conserved	9.05081e-05	0.00049901
Lp_000360700.1	hypothetical protein, conserved	9.05256e-05	0.00049901
Lp_000130800.1	60S acidic ribosomal protein P0, putative	9.10272e-05	0.000501067
Lp_000410500.1	Leucine rich repeat, putative	9.11425e-05	0.000501348
Lp_320019700.1	hypothetical protein, conserved	9.30182e-05	0.000510945
Lp_000282700.1	protein kinase, putative	9.3756e-05	0.000514635
Lp_000091900.1	Amastin surface glycoprotein, putative	9.40551e-05	0.000515914
Lp_000348200.1	hypothetical protein	9.42343e-05	0.000516534
Lp_000169900.1	hypothetical protein, conserved	9.47642e-05	0.000519073
Lp_000331100.1	Putative integral membrane protein conserved region (DUF2404), putative	9.48623e-05	0.000519246
Lp_000073800.1	2Fe-2S iron-sulfur cluster binding domain containing protein, putative	9.60336e-05	0.000524921
Lp_000182600.1	hypothetical protein, conserved	9.60286e-05	0.000524921
Lp_000420300.1	hypothetical protein, conserved	9.68823e-05	0.000529189
Lp_240015900.1	transketolase	9.76987e-05	0.000532902
Lp_180012400.1	cholinephosphate cytidylyltransferase A, putative	9.83032e-05	0.00053545
Lp_180009500.1	hypothetical protein	9.94979e-05	0.00054158
Lp_000260100.1	hypothetical protein	0.000104934	0.000569974
Lp_000446900.1	mitotic cyclin, putative	0.000106539	0.000578293
Lp_360016300.1	hypothetical protein, conserved	0.000108177	0.000586773
Lp_000476900.1	60S ribosomal protein L2, putative	0.000108688	0.000589136
Lp_000165900.1	centrin, putative	0.000109933	0.00059547
Lp_270018800.1	hypothetical protein, conserved	0.000110211	0.00059588
Lp_000211700.1	Cytochrome b5-like Heme/Steroid binding domain containing protein, putative	0.000111204	0.000600688
Lp_160011700.1	EF-hand domain/EF-hand domain pair/EF hand, putative	0.000111406	0.00060136
Lp_000456000.1	Leucine rich repeat/Leucine Rich Repeat, putative	0.000112388	0.000606243
Lp_350020000.1	Proteasome complex subunit Rpn13 ubiquitin receptor, putative	0.000113486	0.0006109
Lp_350028800.1	Poly A polymerase regulatory subunit, putative	0.000113486	0.0006109
Lp_290014200.1	Domain of unknown function (DUF4586), putative	0.0001144	0.000614758
Lp_000092900.1	fatty acid elongase, putative	0.000114357	0.000614758
Lp_000460100.1	hypothetical protein, conserved	0.00011444	0.000614758
Lp_320010500.1	OSM3-like kinesin, putative	0.000114522	0.00061478
Lp_320008000.1	60S ribosomal protein L17, putative	0.000114896	0.000616362
Lp_310009700.1	Pyrophosphate-energized vacuolar membrane proton pump 1, putative	0.000115853	0.000620218
Lp_350013300.1	cell cycle sequence binding phosphoprotein (RBP33), putative	0.000116098	0.000621103
Lp_000294500.1	hypothetical protein, conserved	0.000118398	0.000632969
Lp_000269800.1	hypothetical protein, conserved	0.000119219	0.000636485
Lp_000356400.1	electron transfer flavoprotein-ubiquinone oxidoreductase, putative	0.000119843	0.000638508
Lp_280012900.1	RNA binding protein rbp16, putative	0.00011977	0.000638508
Lp_000469200.1	40S ribosomal protein S8, putative	0.00012001	0.000638963
Lp_000172900.1	myo-inositol-1 phosphatase, putative	0.000120781	0.00064263
Lp_000135500.1	LSD1 zinc finger containing protein, putative	0.0001257	0.000666978
Lp_350028600.1	Putative death-receptor fusion protein (DUF2428), putative	0.000127438	0.000675741
Lp_000384500.1	Zn-finger in Ran binding protein and others/FYVE zinc finger containing protein, putative	0.00012844	0.000680132
Lp_000098000.1	kinesin, putative	0.000131705	0.000695531
Lp_140011400.1	PQ loop repeat, putative	0.000132171	0.000697518
Lp_000068100.1	mannose-specific lectin, putative	0.000134407	0.000708841
Lp_000376200.1	cyclophilin 12, putative	0.00013467	0.000709748
Lp_000275100.1	hypothetical protein, conserved	0.000137358	0.000723424
Lp_250007000.1	hypothetical protein, conserved	0.000137583	0.000724121
Lp_330017800.1	mitogen-activated protein kinase, putative	0.000137741	0.000724466
Lp_000030400.1	GMP-PDE, delta subunit, putative	0.000139735	0.000733961
Lp_060005800.1	hypothetical protein	0.000140695	0.000738509
Lp_140009200.1	glutathione synthetase, putative	0.000142186	0.000745229
Lp_310006200.1	DnaJ domain containing protein, putative	0.000142262	0.000745229
Lp_210011800.1	hypothetical protein	0.000145581	0.000761591
Lp_170008100.1	Amastin surface glycoprotein, putative	0.000146632	0.000766576
Lp_000402200.1	subtilisin-like serine peptidase	0.000152093	0.000792587
Lp_000318400.1	histone H4	0.000152116	0.000792587
Lp_080008000.1	suppressive immunomodulating factor, putative	0.000152624	0.000794472
Lp_340028200.1	dynein heavy chain, putative	0.000152681	0.000794472
Lp_000049800.1	Ribosomal protein L4/L1 family/60S ribosomal protein L4 C-terminal domain containing protein, putative	0.000153659	0.000799026
Lp_000358200.1	phosphomannose isomerase	0.000154559	0.000802637
Lp_000498500.1	hypothetical protein	0.000155539	0.000806653
Lp_160007000.1	mitochondrial ornithine carrier protein-like protein	0.000158482	0.000820825
Lp_330018700.1	udp-glc 4'-epimerase, putative	0.000160336	0.000829873
Lp_000055400.1	adiponectin receptor protein 1, putative	0.000160971	0.00083261
Lp_300017900.1	hypothetical protein, conserved	0.000161297	0.00083319
Lp_000063700.1	40S ribosomal protein S13, putative	0.000163118	0.00084204
Lp_000488800.1	hydrolase, alpha/beta fold family-like protein	0.000168723	0.000869821
Lp_180012000.1	Mitochondrial carrier protein, putative	0.000170758	0.000876834
Lp_000180900.1	Thioesterase superfamily, putative	0.000170682	0.000876834
Lp_000393700.1	mitogen-activated protein kinase kinase, putative	0.000171953	0.000882392
Lp_000044100.1	acyl-CoA dehydrogenase, putative	0.000172969	0.000886439
Lp_000205800.1	hypothetical protein, conserved	0.00017374	0.000889804
Lp_120009500.1	surface antigen protein 2, putative	0.000177188	0.000903312
Lp_000318700.1	histone H4	0.000177511	0.000904367
Lp_280012000.1	hypothetical protein, conserved	0.000180303	0.000916197
Lp_170006600.1	RNA-binding protein, putative	0.000188571	0.000955945
Lp_340013100.1	EF hand/EF-hand domain pair, putative	0.000191883	0.000971243
Lp_250005500.1	hypothetical protein	0.000194915	0.000984678
Lp_080005500.1	phosphoglycerate mutase protein, putative	0.000196172	0.000989105
Lp_000189600.1	phopshatase, putative	0.000196553	0.000990382
Lp_350008100.1	Ankyrin repeats (3 copies)/Ankyrin repeat/Ankyrin repeats (many copies), putative	0.000196687	0.000990418
Lp_000085100.1	paraflagellar rod protein 1D, putative	0.000198467	0.000997448
Lp_000070100.1	Amastin surface glycoprotein, putative	0.000204015	0.00102401
Lp_000473300.1	hypothetical protein, conserved	0.000213718	0.00106996
Lp_000355700.1	Zinc finger, C3HC4 type (RING finger) containing protein, putative	0.000214476	0.00107307
Lp_000357600.1	FAD dependent oxidoreductase, putative	0.000217531	0.00108626
Lp_120009600.1	hypothetical protein, conserved	0.000219359	0.00109399
Lp_000278800.1	hypothetical protein, conserved	0.000220485	0.00109864
Lp_000060600.1	inositol 5-phosphatase-like protein	0.000220713	0.00109864
Lp_240005800.1	hypothetical protein, conserved	0.000220711	0.00109864
Lp_000172400.1	hypothetical protein, conserved	0.000221692	0.00110281
Lp_000248300.1	hypothetical protein, conserved	0.000224617	0.00111451
Lp_000367400.1	transcription like protein nupm1, putative	0.000226533	0.00112265
Lp_340015600.1	hypothetical protein, conserved	0.000226705	0.00112273
Lp_000206000.1	hypothetical protein, conserved	0.000228612	0.00113146
Lp_000316800.1	n-ethylmaleimide reductase-like protein	0.000229723	0.00113623
Lp_180011400.1	prolyl-tRNA synthetase, putative	0.00023286	0.00115102
Lp_360022700.1	cyclin-e binding protein 1-like protein	0.000236312	0.00116587
Lp_330017700.1	hypothetical protein, conserved	0.000237602	0.00117149
Lp_180010400.1	Multisite-specific tRNA:(cytosine-C(5))-methyltransferase, putative	0.000239025	0.00117776
Lp_330009100.1	hypothetical protein, conserved	0.00024548	0.00120652
Lp_330013800.1	hypothetical protein	0.000246663	0.00121081
Lp_000157000.1	Domain of unknown function (DUF1935), putative	0.000249852	0.00122185
Lp_000260200.1	hypothetical protein	0.000249734	0.00122185
Lp_240017100.1	Cobalamin adenosyltransferase, putative	0.000250355	0.00122354
Lp_000459500.1	START domain containing protein, putative	0.000252371	0.00123262
Lp_240016100.1	Kelch motif/Galactose oxidase, central domain containing protein, putative	0.000252567	0.00123281
Lp_360030100.1	NADH-ubiquinone oxidoreductase complex I subunit, putative	0.000253609	0.00123712
Lp_100005600.1	Amastin surface glycoprotein, putative	0.000255089	0.00124294
Lp_340020100.1	hypothetical protein, conserved	0.00025643	0.00124854
Lp_130014800.1	calmodulin, putative	0.000258505	0.00125671
Lp_230007900.1	hypothetical protein, conserved	0.000258593	0.00125671
Lp_320022000.1	Miro-like protein/Ras family, putative	0.000261753	0.0012697
Lp_000317300.1	hypothetical protein, conserved	0.000263078	0.00127454
Lp_000070400.1	hypothetical protein, conserved	0.00026293	0.00127454
Lp_080005900.1	dual-specificity protein phosphatase, putative	0.000265457	0.00128447
Lp_000519200.1	beta tubulin	0.000265913	0.00128588
Lp_000156500.1	small myristoylated protein 4, putative	0.000269747	0.00130119
Lp_150013000.1	glutaminyl-tRNA synthetase, putative	0.000270182	0.00130248
Lp_240005400.1	hypothetical protein, conserved	0.000270757	0.00130445
Lp_350034500.1	4E-interacting protein, putative	0.000271623	0.00130781
Lp_000219800.1	tagatose-6-phosphate kinase-like protein	0.000272445	0.00131096
Lp_000080900.1	hypothetical protein, conserved	0.000273796	0.00131503
Lp_000465600.1	Ankyrin repeats (3 copies)/Ankyrin repeats (many copies)/Ankyrin repeat, putative	0.000273509	0.00131503
Lp_000250600.1	Leucine Rich Repeat/Leucine rich repeat/Leucine-rich repeat/Leucine Rich repeats (2 copies), putative	0.000275837	0.0013232
Lp_000071400.1	hypothetical protein, conserved	0.00027833	0.00133352
Lp_240016600.1	Ubiquitin-conjugating enzyme, putative	0.000281553	0.00134731
Lp_000534500.1	dynamin-1-like protein	0.000282265	0.00134989
Lp_000164700.1	ring-box protein 1, putative	0.00028299	0.00135253
Lp_000012700.1	Globin/Adenylate and Guanylate cyclase catalytic domain containing protein, putative	0.000283366	0.00135349
Lp_150006800.1	serine/threonine-protein phosphatase PP1, putative	0.000290992	0.00138652
Lp_000319500.1	Protein of unknown function (DUF2453)/EF-hand domain containing protein, putative	0.000294754	0.00140036
Lp_000324400.1	hypothetical protein, conserved	0.000294794	0.00140036
Lp_000395200.1	hypothetical protein, conserved	0.000299769	0.00142226
Lp_210011200.1	hypothetical protein, conserved	0.000300124	0.00142308
Lp_000148800.1	hypothetical protein	0.000310273	0.00146764
Lp_000254700.1	amastin-like protein	0.000312056	0.00147517
Lp_000290600.1	hypothetical protein	0.000315654	0.00149128
Lp_000367300.1	hypothetical protein, conserved	0.000317716	0.00150011
Lp_070007300.1	hypothetical protein	0.000318535	0.00150216
Lp_350034400.1	predicted zinc finger protein	0.000320276	0.00150946
Lp_000455100.1	protein kinase, putative	0.000325549	0.00153061
Lp_000312200.1	hypothetical protein, conserved	0.000328049	0.00153958
Lp_200011000.1	rRNA biogenesis protein-like protein	0.00032805	0.00153958
Lp_200006400.1	phosphatidylinositol-4-phosphate 5-kinase related	0.000328621	0.00154134
Lp_210007900.1	Domain of unknown function (DUF3819)/CCR4-Not complex component, Not1, putative	0.000332684	0.00155852
Lp_000236800.1	Glutathione S-transferase, C-terminal domain containing protein, putative	0.000334089	0.00156229
Lp_320006300.1	hypothetical protein, conserved	0.000334046	0.00156229
Lp_000131100.1	hypothetical protein, conserved	0.000335228	0.00156606
Lp_000121100.1	hypothetical protein, conserved	0.000335297	0.00156606
Lp_000191000.1	PPR repeat, putative	0.000338043	0.00157794
Lp_000442600.1	hypothetical protein, conserved	0.000338445	0.00157887
Lp_000184700.1	succinyl-coa:3-ketoacid-coenzyme a transferase- like protein	0.000339659	0.00158359
Lp_000078500.1	cardiolipin synthetase, putative	0.000340023	0.00158368
Lp_000334600.1	cytochrome c oxidase copper chaperone, putative	0.000343485	0.00159856
Lp_000076400.1	Ankyrin repeats (3 copies)/Ankyrin repeat/Ankyrin repeats (many copies), putative	0.0003445	0.00160137
Lp_050016600.1	ATPase, putative	0.00035059	0.00162484
Lp_000430700.1	Reverse transcriptase (RNA-dependent DNA polymerase), putative	0.000352082	0.00162982
Lp_360043400.1	Adaptin N terminal region/non-SMC mitotic condensation complex subunit 1/Beta2-adaptin appendage, C-terminal sub-domain, putative	0.000354143	0.00163839
Lp_000344600.1	hypothetical protein	0.000355071	0.00164073
Lp_000509400.1	RNA triphosphatase, putative	0.000356905	0.00164823
Lp_140008900.1	protein phosphatase 2C-like protein	0.000357169	0.00164847
Lp_000522900.1	transcription elongation factor-like protein	0.000357742	0.00164916
Lp_000252300.1	hypothetical protein, conserved	0.000363085	0.00167281
Lp_290008200.1	hypothetical protein	0.000365392	0.00168145
Lp_350035400.1	hypothetical protein, conserved	0.000368188	0.00169232
Lp_340017400.1	hypothetical protein, conserved	0.000372896	0.00171295
Lp_240010500.1	RNA-binding protein 38, putative	0.000375121	0.00172114
Lp_000096200.1	hypothetical protein, conserved	0.000375433	0.00172156
Lp_300022700.1	hypothetical protein, conserved	0.000376834	0.00172697
Lp_000316600.1	CRAL/TRIO domain containing protein, putative	0.000381573	0.00174664
Lp_000197000.1	hypothetical protein, conserved	0.000382463	0.00174969
Lp_030007600.1	phosphate-Repressible Phosphate Permease-like protein	0.000391685	0.00178872
Lp_060005600.1	hypothetical protein, conserved	0.000392692	0.00179227
Lp_000432800.1	hypothetical protein, conserved	0.000399366	0.00181848
Lp_000155100.1	hypothetical protein	0.000401912	0.001829
Lp_000067900.1	DNA primase large subunit, putative	0.000403812	0.00183658
Lp_290006700.1	hypothetical protein, conserved	0.000405177	0.00183957
Lp_330012200.1	hypothetical protein	0.000410737	0.00186373
Lp_000148000.1	Double-stranded DNA-binding domain containing protein, putative	0.000414394	0.00187814
Lp_290009000.1	tryparedoxin 2, putative	0.000415481	0.00188088
Lp_000359300.1	hypothetical protein, conserved	0.000416912	0.00188626
Lp_000074500.1	hypothetical protein, conserved	0.000417908	0.00188866
Lp_000021900.1	ribosomal protein S20, putative	0.000417927	0.00188866
Lp_000064000.1	protein kinase, putative	0.000422167	0.00190672
Lp_000258000.1	pteridine transporter (truncated), putative	0.000422943	0.00190912
Lp_000054800.1	pteridine transporter (truncated), putative	0.000430634	0.00194046
Lp_000371700.1	NADH dehydrogenase subunit NB6M, putative	0.000437119	0.00196855
Lp_130006800.1	Kinesin-13 2	0.000440214	0.00197792
Lp_000359000.1	zinc binding dehydrogenase-like protein	0.000445045	0.00199733
Lp_070007600.1	protein phosphatase 2A, regulatory subunit B, putative	0.000446854	0.00200429
Lp_250015500.1	hypothetical protein, conserved	0.00045052	0.00201957
Lp_000444200.1	hypothetical protein, conserved	0.000451342	0.00202091
Lp_000201900.1	hypothetical protein, conserved	0.000452205	0.00202248
Lp_000234000.1	Glycosyl hydrolase family 3 C-terminal domain/Fibronectin type III-like domain containing protein, putative	0.000452552	0.00202287
Lp_130015100.1	adenylosuccinate synthetase, putative	0.000454161	0.00202855
Lp_070005800.1	hypothetical protein, conserved	0.000454604	0.00202855
Lp_000115300.1	hypothetical protein, conserved	0.000455828	0.00203285
Lp_050005000.1	hypothetical protein, conserved	0.000465259	0.00207254
Lp_000150600.1	hypothetical protein, conserved	0.000466156	0.00207535
Lp_360015200.1	60S ribosomal protein L37a	0.00047163	0.00209852
Lp_000486300.1	hypothetical protein, conserved	0.000479283	0.00212652
Lp_240006900.1	ethanolamine phosphotransferase, putative	0.000479286	0.00212652
Lp_000172800.1	hypothetical protein, conserved	0.000480557	0.0021309
Lp_000499500.1	2Fe-2S iron-sulfur cluster binding domain containing protein, putative	0.00048276	0.00213707
Lp_000535200.1	hypothetical protein, conserved	0.000484057	0.00214039
Lp_110006200.1	hypothetical protein, conserved	0.000485729	0.00214656
Lp_360042900.1	hypothetical protein, conserved	0.00049471	0.00218378
Lp_000374000.1	nicotinamidase, putative	0.000494488	0.00218378
Lp_280009200.1	ribosomal protein L24, putative	0.000497109	0.00219189
Lp_280020500.1	CEP76 C2 domain containing protein, putative	0.000499832	0.00220141
Lp_000120100.1	hypothetical protein, conserved	0.000499673	0.00220141
Lp_000151300.1	cysteine peptidase, Clan CA, family C2, putative	0.000511988	0.00224986
Lp_000129100.1	hypothetical protein	0.000513976	0.00225733
Lp_000393500.1	Nucleosome assembly protein (NAP), putative	0.000516499	0.00226458
Lp_000031300.1	calpain-like cysteine peptidase, putative	0.000520908	0.00228263
Lp_000237500.1	i/6 autoantigen-like protein	0.000523193	0.00229007
Lp_000346100.1	hypothetical protein, conserved	0.000528327	0.00230995
Lp_350019900.1	transketolase	0.000531657	0.00232191
Lp_130016600.1	ubiquitin-conjugating enzyme, putative	0.000533955	0.00233064
Lp_360021700.1	hypothetical protein, conserved	0.000538555	0.00234708
Lp_000399100.1	hypothetical protein, conserved	0.000539777	0.00235079
Lp_340016100.1	Zeta toxin, putative	0.000541308	0.00235482
Lp_000213300.1	ubiquitin-conjugating enzyme E2, putative	0.000545798	0.00237039
Lp_000238100.1	60S ribosomal protein L14, putative	0.000549661	0.00238584
Lp_000271500.1	hypothetical protein	0.000551425	0.00239217
Lp_000448300.1	hypothetical protein, conserved	0.000552456	0.00239531
Lp_000490800.1	hypothetical protein, conserved	0.000555866	0.00240875
Lp_000385500.1	hypothetical protein	0.000560496	0.00242747
Lp_100005100.1	Mitogen-activated protein kinase 10, putative	0.000564572	0.00244105
Lp_000376400.1	hypothetical protein, conserved	0.000568402	0.00245318
Lp_120006000.1	Plus-3 domain/Zinc finger, C3HC4 type (RING finger) containing protein, putative	0.000568635	0.00245318
Lp_000386800.1	hypothetical protein, conserved	0.00057471	0.00247665
Lp_280009700.1	Flagellar C1a complex subunit C1a-32, putative	0.000575397	0.00247824
Lp_000462200.1	Vasohibin, putative	0.000581061	0.00250126
Lp_000397000.1	Alpha/beta hydrolase family, putative	0.000583216	0.00250747
Lp_000016500.1	serine/threonine protein kinase, putative	0.000584546	0.00251072
Lp_000446300.1	mitogen-activated protein kinase kinase, putative	0.000589571	0.00252951
Lp_350032500.1	hypothetical protein, conserved	0.000596424	0.0025533
Lp_000093500.1	hypothetical protein, conserved	0.000606967	0.00259132
Lp_000139800.1	hypothetical protein, conserved	0.000616686	0.0026285
Lp_140012500.1	YjeF-related protein N-terminus/Carbohydrate kinase, putative	0.000618227	0.00263362
Lp_280011900.1	hypothetical protein, conserved	0.000629482	0.00268011
Lp_000375600.1	Cytochrome c oxidase biogenesis protein Cmc1 like, putative	0.000632397	0.00269105
Lp_000432500.1	hypothetical protein, conserved	0.000636441	0.00270383
Lp_000180000.1	Adenylate cyclase associated (CAP) C terminal, putative	0.000636239	0.00270383
Lp_000111800.1	hypothetical protein	0.000644719	0.00273602
Lp_360030200.1	Ubiquitin-2 like Rad60 SUMO-like/Ubiquitin family/Ubiquitin-like domain containing protein, putative	0.000649084	0.00275155
Lp_000380000.1	XRN 5'-3' exonuclease N-terminus, putative	0.000655255	0.00277469
Lp_000399900.1	Domain of unknown function (DUF4201), putative	0.000661644	0.00280023
Lp_240008300.1	hypothetical protein, conserved	0.000663945	0.00280845
Lp_000023200.1	carnitine/choline acetyltransferase, putative	0.000666379	0.00281721
Lp_000483200.1	hypothetical protein	0.000674199	0.00284564
Lp_280017000.1	haloacid dehalogenase-like hydrolase, putative	0.000674066	0.00284564
Lp_000426100.1	hypothetical protein, conserved	0.000674862	0.0028469
Lp_000015600.1	Protein of unknown function (DUF423), putative	0.000681981	0.00286918
Lp_280018000.1	Qa-SNARE protein	0.000684033	0.00287626
Lp_000238600.1	Zinc finger, C3HC4 type (RING finger) containing protein, putative	0.000684606	0.00287712
Lp_000093600.1	kinesin, putative	0.000690121	0.00289717
Lp_000186600.1	hypothetical protein, conserved	0.000704416	0.00294771
Lp_040007900.1	nascent polypeptide associated complex subunit- like protein, copy 2	0.000704426	0.00294771
Lp_000139600.1	Cation efflux family, putative	0.000715695	0.00299005
Lp_050005900.1	Nudix hydrolase 2, putative	0.000719716	0.00300523
Lp_210010300.1	hypothetical protein, conserved	0.0007201	0.00300523
Lp_220005600.1	phosphoinositide phosphatase	0.000721702	0.0030087
Lp_330011800.1	glutamine aminotransferase, putative	0.000723133	0.00301305
Lp_000209900.1	BT1 family, putative	0.00072454	0.0030157
Lp_000415900.1	PPPDE putative peptidase domain containing protein, putative	0.00072429	0.0030157
Lp_000286400.1	GPR1/FUN34/yaaH family, putative	0.000730206	0.00303766
Lp_140011700.1	hypothetical protein, conserved	0.000737662	0.00306704
Lp_360024100.1	pre-mRNA splicing factor ATP-dependent RNA helicase, putative	0.000744193	0.00309254
Lp_000401400.1	Transcription elongation factor 1 domain-containing protein	0.000750073	0.00311201
Lp_000511400.1	Protein of unknown function (DUF1861), putative	0.00075503	0.0031309
Lp_000021000.1	hypothetical protein, conserved	0.000756881	0.00313691
Lp_270012300.1	Cyclic nucleotide-binding domain containing protein, putative	0.00076285	0.00315997
Lp_180005500.1	hypothetical protein, conserved	0.000765847	0.00316902
Lp_270018000.1	hypothetical protein, conserved	0.000767251	0.00317315
Lp_350009600.1	Sperm-tail PG-rich repeat, putative	0.000787983	0.00325199
Lp_000255300.1	hypothetical protein	0.000788671	0.00325311
Lp_000344900.1	40S ribosomal protein S4, putative	0.000789773	0.00325594
Lp_000342300.1	Amastin surface glycoprotein, putative	0.000793861	0.00326933
Lp_350041900.1	hypothetical protein	0.000796766	0.00327784
Lp_000190400.1	oxygen-sensing adenylate cyclase	0.000801316	0.00329481
Lp_000009100.1	Protein Associated with Differentiation, putative	0.000804262	0.00330519
Lp_140011800.1	tub family protein-like protein	0.000805423	0.00330821
Lp_270009600.1	TatD related DNase, putative	0.000811551	0.00332988
Lp_000449700.1	hypothetical protein, conserved	0.000822861	0.00337096
Lp_050010300.1	ATP-dependent RNA helicase, putative	0.000827343	0.00338754
Lp_000007300.1	hypothetical protein	0.000832635	0.00340029
Lp_000168100.1	VIT family, putative	0.000832627	0.00340029
Lp_360043300.1	adenylyl cyclase-associated protein, putative	0.000838273	0.00342152
Lp_000441900.1	histone H3 variant, putative	0.000842764	0.00343805
Lp_000278700.1	PACRGB	0.000856395	0.00349001
Lp_000278900.1	katanin, putative	0.000859974	0.00350277
Lp_350009100.1	ATP-dependent DEAD-box RNA helicase, putative	0.000864057	0.00351573
Lp_350033300.1	hypothetical protein, conserved	0.000876554	0.00355915
Lp_000319900.1	EVE domain containing protein, putative	0.000880988	0.00357529
Lp_000480100.1	hypothetical protein, conserved	0.000898025	0.00363498
Lp_000306100.1	MORN repeat/PH domain containing protein, putative	0.000900336	0.00364244
Lp_000267500.1	hypothetical protein	0.00090246	0.00364914
Lp_160009200.1	RNA recognition motif (a.k.a. RRM, RBD, or RNP domain)/RNA recognition motif. (a.k.a. RRM, RBD, or RNP domain), putative	0.000904373	0.00365498
Lp_110012900.1	ATP-binding cassette subfamily A, member 1, putative	0.000908173	0.00366654
Lp_000345200.1	hypothetical protein, conserved	0.000908046	0.00366654
Lp_000415600.1	hypothetical protein, conserved	0.000913724	0.00368224
Lp_360015500.1	inosine-guanosine transporter	0.00091395	0.00368224
Lp_000120400.1	paralyzed flagella protein 20	0.000920954	0.00370854
Lp_000010500.1	hypothetical protein	0.000925015	0.00372297
Lp_000205100.1	Domain of unknown function (DUF4201), putative	0.000939219	0.00377624
Lp_060010200.1	C2 domain/Ankyrin repeats (3 copies), putative	0.000941943	0.00378524
Lp_000363200.1	hypothetical protein, conserved	0.000960274	0.00385493
Lp_000107900.1	hypothetical protein, conserved	0.000972681	0.00389472
Lp_000228800.1	hypothetical protein, conserved	0.000978966	0.00391787
Lp_000044800.1	hypothetical protein, conserved	0.000987007	0.00394398
Lp_130009900.1	Uncharacterized ACR, COG1678, putative	0.000986592	0.00394398
Lp_000219500.1	Leucine Rich repeat, putative	0.00099267	0.00396458
Lp_000357200.1	Dpy-30 motif containing protein, putative	0.00099759	0.00398016
Lp_000245600.1	hypothetical protein, conserved	0.00100157	0.00399399
Lp_350039800.1	NIMA-related kinase, putative	0.00100335	0.00399904
Lp_000388100.1	hypothetical protein, conserved	0.00101073	0.00402433
Lp_320010900.1	hypothetical protein, conserved	0.00101405	0.00403345
Lp_360010300.1	adenylate kinase, putative	0.00103758	0.00411655
Lp_000529700.1	hypothetical protein, conserved	0.00104086	0.00412744
Lp_000485500.1	Cytochrome b5-like Heme/Steroid binding domain/Fatty acid hydroxylase superfamily, putative	0.00104366	0.00413435
Lp_000182200.1	hypothetical protein	0.00104326	0.00413435
Lp_000445900.1	SNF1-related protein kinases, putative	0.00104882	0.00415268
Lp_340021600.1	hypothetical protein, conserved	0.00104943	0.00415298
Lp_200006000.1	Ion channel/Calcium-activated BK potassium channel alpha subunit, putative	0.00105218	0.00415986
Lp_090009600.1	N-acetyltransferase, putative	0.00105257	0.00415986
Lp_000227900.1	prefoldin 5-like protein	0.00107067	0.00421778
Lp_000450400.1	hypothetical protein	0.00108075	0.00425107
Lp_230008800.1	WD domain, G-beta repeat/BING4CT (NUC141) domain containing protein, putative	0.00110421	0.00433242
Lp_360013600.1	hypothetical protein, conserved	0.00110407	0.00433242
Lp_320011200.1	RNA binding protein, putative	0.00111626	0.00437749
Lp_000203400.1	hypothetical protein, conserved	0.00112709	0.00441331
Lp_000177600.1	hypothetical protein, conserved	0.00113451	0.00444014
Lp_350030000.1	Protein of unknown function (DUF2497), putative	0.00113658	0.00444599
Lp_360033200.1	HEAT repeat, putative	0.0011526	0.00450188
Lp_360027900.1	hypothetical protein, conserved	0.00116444	0.00454316
Lp_350012400.1	NADH-dependent fumarate reductase, putative	0.00116491	0.00454316
Lp_150005400.1	hypothetical protein, conserved	0.00117387	0.00457581
Lp_000375800.1	thioredoxin, putative	0.00118042	0.00459906
Lp_320023200.1	dynein light intermediate chain, putative	0.00118393	0.00460581
Lp_000361700.1	hypothetical protein, conserved	0.00118487	0.00460716
Lp_110010200.1	cytochrome b5, putative	0.00119389	0.0046376
Lp_140013800.1	serine hydroxymethyltransferase (SHMT-L)	0.00121129	0.00469821
Lp_130011300.1	hypothetical protein, conserved	0.00122664	0.00475253
Lp_000255900.1	hypothetical protein, conserved	0.00123064	0.00476377
Lp_000223300.1	Acyl CoA binding protein, putative	0.0012319	0.00476627
Lp_300005900.1	MATH domain containing protein, putative	0.00123594	0.00477955
Lp_350013900.1	aldose 1-epimerase, putative	0.00124544	0.00481151
Lp_000299500.1	hypothetical protein	0.00124757	0.00481496
Lp_000067300.1	D-3-phosphoglycerate dehydrogenase-like protein	0.0012618	0.00486749
Lp_000453000.1	Amastin surface glycoprotein, putative	0.0012639	0.00486836
Lp_320012900.1	vacuolar proton-ATPase-like protein, putative	0.00126879	0.0048848
Lp_320023500.1	glucosamine-6-phosphate isomerase, putative	0.00127321	0.00489696
Lp_000091300.1	hypothetical protein, conserved	0.00127472	0.00490036
Lp_130009800.1	hypothetical protein, conserved	0.00129193	0.00495675
Lp_000066400.1	aspartate aminotransferase, putative	0.00131956	0.00505031
Lp_000265700.1	heat shock 70-related protein 1, mitochondrial precursor, putative	0.0013249	0.0050633
Lp_000272800.1	hypothetical protein, conserved	0.00132448	0.0050633
Lp_000500600.1	hypothetical protein	0.00132573	0.00506402
Lp_000329200.1	vacuolar-type Ca2+-ATPase, putative	0.00133287	0.00508631
Lp_330010200.1	hypothetical protein, conserved	0.00134072	0.00511376
Lp_050013400.1	hypothetical protein, conserved	0.00134229	0.00511503
Lp_280021400.1	Mitochondrial import receptor subunit ATOM69, putative	0.00134237	0.00511503
Lp_000382200.1	hypothetical protein, conserved	0.00135402	0.00515688
Lp_000305500.1	Checkpoint protein HUS1	0.00135898	0.00517074
Lp_150012100.1	2OG-Fe(II) oxygenase superfamily, putative	0.00137681	0.00522305
Lp_110012500.1	hypothetical protein, conserved	0.00138183	0.00523726
Lp_340021900.1	Protein kinase domain containing protein, putative	0.00138486	0.00524619
Lp_300012600.1	hypothetical protein, conserved	0.00138812	0.00525598
Lp_000273100.1	GDP-mannose pyrophosphorylase	0.00140598	0.00532103
Lp_250015800.1	hypothetical protein, conserved	0.00142506	0.0053854
Lp_000428200.1	hypothetical protein, conserved	0.00143715	0.00542585
Lp_000118300.1	pteridine transporter (truncated), putative	0.00143949	0.00543098
Lp_000517300.1	iron superoxide dismutase, putative	0.00144638	0.00545276
Lp_330019300.1	hypothetical protein, conserved	0.00144873	0.00545636
Lp_220008600.1	centrin-4, putative	0.00145042	0.00546007
Lp_000433200.1	ATP-binding cassette protein subfamily G, member 5	0.00147552	0.00554922
Lp_000411100.1	casein kinase II, putative	0.00148171	0.00556443
Lp_000085600.1	hypothetical protein, conserved	0.00149586	0.00561216
Lp_000083100.1	Leucine rich repeat N-terminal domain/Leucine Rich repeat/Leucine Rich Repeat/Leucine rich repeat, putative	0.0015088	0.00565799
Lp_260009700.1	hypothetical protein, conserved	0.00151597	0.00567671
Lp_000494200.1	protein kinase, putative	0.0015227	0.00569917
Lp_280025000.1	hypothetical protein, conserved	0.00154762	0.00578468
Lp_350041600.1	hypothetical protein, conserved	0.00154777	0.00578468
Lp_140008700.1	hypothetical protein, conserved	0.00155243	0.00579931
Lp_000342200.1	hypothetical protein, conserved	0.00155585	0.00580653
Lp_000211900.1	hypothetical protein, conserved	0.00157283	0.00585588
Lp_310011600.1	calreticulin, putative	0.00158032	0.00588095
Lp_250012600.1	casein kinase I, putative	0.00159039	0.0059156
Lp_290012900.1	kinesin, putative	0.0015997	0.00594458
Lp_000067600.1	Met-10+ like-protein/Methyltransferase domain containing protein, putative	0.00160061	0.00594513
Lp_100006200.1	hypothetical protein, conserved	0.00160536	0.00595992
Lp_000048000.1	hypothetical protein, conserved	0.00160621	0.00596025
Lp_000299100.1	hypothetical protein, conserved	0.00161295	0.00597958
Lp_000036300.1	Leucine carboxyl methyltransferase/Cupin-like domain/Cupin superfamily protein, putative	0.00162333	0.00601233
Lp_000421600.1	protein kinase, putative	0.00163371	0.00604696
Lp_000393600.1	hypothetical protein, conserved	0.0016437	0.00607623
Lp_000496700.1	Solute carrier (proton/amino acid symporter), TRAMD3 or PAT1, putative	0.00164643	0.00608345
Lp_130015700.1	PIN domain containing protein, putative	0.0016629	0.0061414
Lp_000166400.1	NUP50 (Nucleoporin 50 kDa), putative	0.00166749	0.00615544
Lp_000485000.1	dual specificity protein phosphatase, putative	0.00167429	0.00617761
Lp_000035900.1	dynein light chain, putative	0.001677	0.00618469
Lp_000506100.1	flagellar glycoprotein-like protein	0.00167926	0.00619009
Lp_000472200.1	inositol-1,4,5-trisphosphate (IP3) 5-phosphatase, putative	0.00168393	0.00620436
Lp_000242100.1	hypothetical protein, conserved	0.00169158	0.00622963
Lp_000375000.1	hypothetical protein, conserved	0.00169545	0.00624091
Lp_000399800.1	KH domain containing protein, putative	0.00170521	0.00627092
Lp_000411700.1	BT1 family, putative	0.00171567	0.00630345
Lp_340020500.1	serine acetyltransferase	0.00171555	0.00630345
Lp_360031300.1	hypothetical protein, conserved	0.0017199	0.00631343
Lp_000196600.1	N-myristoyl transferase, putative	0.00172	0.00631343
Lp_000331500.1	hypothetical protein, conserved	0.00174581	0.00639011
Lp_320018600.1	hypothetical protein	0.00176914	0.00646033
Lp_000293400.1	hypothetical protein, conserved	0.00177041	0.00646196
Lp_110012200.1	60Kd inner membrane protein, putative	0.00178431	0.0065066
Lp_000136800.1	hypothetical protein, conserved	0.00179277	0.00652828
Lp_330013200.1	macrophage migration inhibitory factor-like protein	0.00180253	0.00656078
Lp_000076600.1	Exonuclease, putative	0.00180352	0.00656131
Lp_000170300.1	kinesin, putative	0.00180439	0.00656142
Lp_000227700.1	3'a2rel-related protein	0.00181133	0.0065836
Lp_000307600.1	Rhodanese-like domain containing protein, putative	0.00182019	0.00660964
Lp_050012100.1	hypothetical protein, conserved	0.00181981	0.00660964
Lp_000317400.1	cdc2-related kinase 12	0.00182641	0.00662606
Lp_280019100.1	mitochondrial RNA binding complex 1 subunit, putative	0.00183415	0.00665103
Lp_090005700.1	hypothetical protein, conserved	0.00183665	0.00665701
Lp_360031400.1	hypothetical protein, conserved	0.00184206	0.00667042
Lp_000184200.1	hypothetical protein	0.00184325	0.00667162
Lp_350035900.1	HD domain containing protein, putative	0.00184592	0.0066782
Lp_290005800.1	RNA polymerase subunit, putative	0.00187593	0.00677105
Lp_000200900.1	heat shock 70-related protein 1, mitochondrial precursor, putative	0.00188218	0.00679048
Lp_000201300.1	Amastin surface glycoprotein, putative	0.00188648	0.00680283
Lp_000460400.1	hypothetical protein	0.00189689	0.00683407
Lp_230008400.1	hypothetical protein, conserved	0.00189681	0.00683407
Lp_110008900.1	Domain of unknown function(DUF2779), putative	0.00193449	0.00695667
Lp_000511000.1	Protein of unknown function (DUF1861), putative	0.00193287	0.00695667
Lp_000377000.1	MORN repeat, putative	0.00193918	0.00697034
Lp_000449800.1	Phytanoyl-CoA dioxygenase (PhyH), putative	0.00195056	0.00700476
Lp_140005800.1	DnaJ domain containing protein, putative	0.0019529	0.00700995
Lp_030010600.1	Got1/Sft2-like family, putative	0.00195762	0.00702045
Lp_270021800.1	aspartyl-tRNA synthetase, putative	0.00198586	0.00711518
Lp_300022200.1	casein kinase 1 isoform 2, putative	0.00199706	0.00714874
Lp_210010700.1	Microtubule-binding protein MIP-T3, putative	0.00203618	0.00727873
Lp_000526500.1	hypothetical protein, conserved	0.0020435	0.00729821
Lp_000207800.1	ATP-binding cassette protein subfamily B, member 2, putative	0.00204547	0.00730192
Lp_210006100.1	phosphoglucomutase, putative	0.00206525	0.00736243
Lp_000525000.1	TAX-1	0.00206735	0.00736652
Lp_310012700.1	hypothetical protein, conserved	0.00207458	0.00738553
Lp_000136300.1	hypothetical protein, conserved	0.00210386	0.00746934
Lp_000198700.1	Nuclear pore complex protein 158	0.002102	0.00746934
Lp_250010800.1	Putative intraflagellar transport protein A1	0.00210307	0.00746934
Lp_000067800.1	glycerol-3-phosphate acyl transferase	0.00213171	0.00755788
Lp_270022900.1	hypothetical protein, conserved	0.00215201	0.00762293
Lp_000133000.1	hypothetical protein, conserved	0.00215186	0.00762293
Lp_000256200.1	1,2-Dihydroxy-3-keto-5-methylthiopentene dioxygenase, putative	0.00215981	0.00764709
Lp_000239200.1	WD domain, G-beta repeat, putative	0.00216129	0.00764885
Lp_000449400.1	hypothetical protein, conserved	0.00216237	0.00764919
Lp_350018800.1	metacaspase	0.002167	0.00766209
Lp_220006200.1	Mitochondrial carrier protein, putative	0.00217378	0.0076826
Lp_000388400.1	methylmalonyl-coenzyme a mutase, putative	0.00222835	0.00786831
Lp_240017200.1	fatty-acid desaturase, putative	0.0022321	0.00787801
Lp_000480200.1	kinesin-like protein	0.00224303	0.00790228
Lp_000367900.1	hypothetical protein, conserved	0.00225742	0.00794937
Lp_000020200.1	B9 domain-containing protein 2	0.0022848	0.00803493
Lp_180009200.1	Mitochondrial carrier protein, putative	0.00229468	0.0080479
Lp_170012400.1	otubain cysteine peptidase, Clan CA, family C65, putative	0.00229924	0.00806027
Lp_270005900.1	hypothetical protein, conserved	0.00230069	0.0080617
Lp_000114700.1	ser/thr protein phosphatase, putative	0.00230388	0.00806619
Lp_350026500.1	Inositol polyphosphate kinase, putative	0.00231137	0.00808824
Lp_010006400.1	hypothetical protein, conserved	0.00231953	0.00811314
Lp_000518300.1	hypothetical protein, conserved	0.00234421	0.00819145
Lp_000039200.1	hypothetical protein, conserved	0.00234506	0.00819145
Lp_240014600.1	hypothetical protein, conserved	0.00236373	0.00824557
Lp_210005100.1	hypothetical protein, conserved	0.00237061	0.00826587
Lp_350023000.1	calcium motive p-type ATPase, putative	0.00239412	0.00834038
Lp_000378400.1	hypothetical protein, conserved	0.00239916	0.00835423
Lp_140008800.1	hypothetical protein, conserved	0.00240157	0.00835886
Lp_000124300.1	hypothetical protein	0.00241068	0.00838684
Lp_000204400.1	hypothetical protein, conserved	0.00242067	0.00841786
Lp_000298200.1	Antimony resistance marker of 58 kDa	0.00242849	0.00843753
Lp_130007900.1	Domain of unknown function (DUF4200), putative	0.00245006	0.0085049
Lp_350012700.1	casein kinase I, putative	0.0024684	0.00855713
Lp_000183500.1	hypothetical protein, conserved	0.00247227	0.00856672
Lp_170006300.1	guanosine monophosphate reductase	0.00247508	0.00857265
Lp_000506800.1	glucose-6-phosphate isomerase	0.0024811	0.00858969
Lp_000276500.1	hypothetical protein, conserved	0.00252494	0.00872983
Lp_000154800.1	GRAM domain containing protein, putative	0.00253308	0.00874634
Lp_000502100.1	RNA recognition motif. (a.k.a. RRM, RBD, or RNP domain), putative	0.00253297	0.00874634
Lp_000120800.1	hypothetical protein, conserved	0.00254662	0.00878534
Lp_350020800.1	COP-coated vesicle membrane protein gp25L precursor, putative	0.00257456	0.00887386
Lp_000337500.1	ADP-ribosylation factor-like protein	0.00258371	0.00889753
Lp_000402000.1	conserved protein, unknown function	0.00259152	0.00892049
Lp_290008700.1	PSP1 C-terminal conserved region containing protein, putative	0.00260352	0.00895785
Lp_000416300.1	60S ribosomal protein L36, putative	0.00261163	0.00898179
Lp_350025900.1	glycerol kinase, glycosomal, putative	0.00262949	0.0090273
Lp_000519100.1	Qb-SNARE protein, putative	0.00262903	0.0090273
Lp_000030800.1	Transmembrane adaptor Erv26, putative	0.00265451	0.00910751
Lp_140009500.1	hypothetical protein	0.0026628	0.00912961
Lp_210006900.1	hypothetical protein	0.00266674	0.00913911
Lp_110008100.1	hypothetical protein, conserved	0.00267216	0.00915364
Lp_310005900.1	Cupin superfamily protein/Cupin-like domain containing protein, putative	0.00268584	0.00919243
Lp_000299900.1	Ras-related protein RAB2B, putative	0.00270431	0.00925078
Lp_000461700.1	Ankyrin repeats (many copies)/Ankyrin repeats (3 copies)/Ankyrin repeat, putative	0.00277567	0.0094625
Lp_000325400.1	transcription elongation factor-like protein	0.0027778	0.00946376
Lp_000527000.1	CRAL/TRIO domain containing protein, putative	0.00277846	0.00946376
Lp_250015000.1	Ubiquitin family, putative	0.00278733	0.00948981
Lp_000295400.1	hypothetical protein, conserved	0.00279798	0.00952191
Lp_160015300.1	hypothetical protein, conserved	0.00280806	0.00954373
Lp_000127700.1	hypothetical protein	0.00283915	0.00963261
Lp_000100300.1	Transmembrane amino acid transporter protein/Tryptophan/tyrosine permease family, putative	0.00286254	0.00969763
Lp_000463500.1	hypothetical protein, conserved	0.00287335	0.00972326
Lp_350019100.1	hypothetical protein, conserved	0.00287829	0.00973459
Lp_270019600.1	dual specificity protein phosphatase, putative	0.00287919	0.00973459
Lp_110005800.1	cdc2-related kinase 8, putative	0.00289793	0.00979371
Lp_130005300.1	hypothetical protein, conserved	0.00290415	0.00981047
Lp_000101300.1	nucleobase transporter	0.00291267	0.00983075
Lp_000087900.1	heat shock protein 20, putative	0.00293056	0.00988257
Lp_000044000.1	hypothetical protein	0.00294428	0.00992284
Lp_360023400.1	dihydrolipoamide acetyltransferase precursor, putative	0.00295404	0.00994884
Lp_180006800.1	glycogen synthase kinase 3, putative	0.00296075	0.00996713
Lp_000166900.1	hypothetical protein	0.00296459	0.00997576
Lp_150010200.1	Cyclic nucleotide-binding domain containing protein, putative	0.00297181	0.00999143

## Sheet: PI 12 Lpassim Up
L. passim genes up-regulated at day 12 PI					GO terms enriched with L. passim genes up-regulated at day 12 PI
Gene ID	Annotation	P-value	FDR		GO ID	GO Name	GO Category	P-value	FDR
Lp_000110100.1	hypothetical protein	1.23729e-287	1.61796e-284		GO:0006810	transport	BIOLOGICAL_PROCESS	1.1e-09	3.05e-06
Lp_000419000.1	glutamamyl carboxypeptidase, putative	2.35189e-263	2.63614e-260		GO:0008237	metallopeptidase activity	MOLECULAR_FUNCTION	1.58e-07	0.000219
Lp_320016900.1	hypothetical protein, conserved	1.15683e-232	8.25133e-230		GO:0004386	helicase activity	MOLECULAR_FUNCTION	2.4e-06	0.00189637
Lp_000470400.1	GP63, leishmanolysin	3.3559e-220	2.1942e-217		GO:0008238	exopeptidase activity	MOLECULAR_FUNCTION	3.33e-06	0.00230429
Lp_100006400.1	GP63, leishmanolysin	3.58752e-198	1.87651e-195		GO:0051641	cellular localization	BIOLOGICAL_PROCESS	2.17e-05	0.0133167
Lp_000418900.1	glutamamyl carboxypeptidase, putative	4.6281e-193	2.26951e-190		GO:0033176	proton-transporting V-type ATPase complex	CELLULAR_COMPONENT	4.05e-05	0.0223812
Lp_130005700.1	carboxypeptidase, putative	2.6171e-177	1.08073e-174		GO:0006520	cellular amino acid metabolic process	BIOLOGICAL_PROCESS	5.7e-05	0.0262858
Lp_000147400.1	Peptidase family M20/M25/M40/Peptidase dimerisation domain containing protein, putative	7.76274e-171	2.90031e-168		GO:0008202	steroid metabolic process	BIOLOGICAL_PROCESS	8.48e-05	0.0360933
Lp_000239500.1	peptidase T, putative, metallo-peptidase, ClanMH, family M20B	6.9319e-137	1.39456e-134
Lp_360044500.1	hypothetical protein, conserved	8.08616e-137	1.5861e-134
Lp_000079700.1	surface antigen protein, putative	3.48109e-126	5.574e-124
Lp_000405400.1	amidohydrolase, putative	2.56742e-115	3.00657e-113
Lp_300013800.1	ferric reductase transmembrane protein, putative	1.09335e-108	1.07231e-106
Lp_360020100.1	lactate/malate dehydrogenase, NAD binding domain/lactate/malate dehydrogenase, alpha/beta C-terminal domain containing protein, putative	6.89467e-108	6.59703e-106
Lp_000219700.1	Metallopeptidase family M24, putative	4.38096e-106	3.99686e-104
Lp_000274700.1	inhibitor of cysteine peptidase	2.04513e-105	1.82342e-103
Lp_000171200.1	glutamamyl carboxypeptidase, putative	1.72975e-104	1.47518e-102
Lp_360019100.1	Aminotransferase class I and II/Aminotransferase class-V/DegT/DnrJ/EryC1/StrS aminotransferase family/Cys/Met metabolism PLP-dependent enzyme, putative	4.60608e-103	3.84461e-101
Lp_000431400.1	hypothetical protein, conserved	1.8575e-100	1.41495e-98
Lp_360019600.1	Aminotransferase class I and II, putative	2.28907e-98	1.63273e-96
Lp_320016800.1	hypothetical protein, conserved	4.7064e-97	3.18331e-95
Lp_000253100.1	Pyridoxal-dependent decarboxylase conserved domain/Beta-eliminating lyase, putative	2.89457e-94	1.86154e-92
Lp_000289000.1	glutamamyl carboxypeptidase, putative	3.96868e-94	2.53157e-92
Lp_070005400.1	FAD binding domain/FAD dependent oxidoreductase/NAD(P)-binding Rossmann-like domain containing protein, putative	1.51744e-92	9.2293e-91
Lp_000320800.1	delta-6 fatty acid desaturase	6.59425e-88	3.56817e-86
Lp_360020300.1	dipeptidyl-peptidase 8-like serine peptidase	3.06388e-86	1.58153e-84
Lp_000339300.1	glutamamyl carboxypeptidase, putative	7.84164e-85	3.86953e-83
Lp_000341500.1	hypothetical protein, conserved	3.27741e-82	1.49503e-80
Lp_000455700.1	hypothetical protein, conserved	5.00909e-82	2.2587e-80
Lp_330006800.1	sterol C-24 reductase, putative	9.46249e-82	4.21834e-80
Lp_000298100.1	Domain of unknown function (DUF1935), putative	1.63533e-81	7.2083e-80
Lp_000394400.1	Asparaginase, putative	1.96609e-81	8.56995e-80
Lp_000079200.1	hypothetical protein	1.27743e-80	5.41768e-79
Lp_000207900.1	N-terminal region of Chorein, a TM vesicle-mediated sorter, putative	2.96708e-80	1.21883e-78
Lp_000062500.1	N-terminal region of Chorein, a TM vesicle-mediated sorter/Protein of unknown function (DUF1162), putative	3.12305e-77	1.18949e-75
Lp_300013200.1	SNF2 family N-terminal domain/Helicase conserved C-terminal domain containing protein, putative	4.92765e-77	1.85877e-75
Lp_000500500.1	hypothetical protein	6.55377e-76	2.39167e-74
Lp_000069200.1	MatE, putative	7.83018e-76	2.83113e-74
Lp_310007700.1	calpain-like cysteine peptidase, putative	4.93036e-75	1.73469e-73
Lp_050015100.1	hypothetical protein, conserved	1.98405e-74	6.91862e-73
Lp_280016500.1	heat shock 70-related protein 1, mitochondrial precursor, putative	2.05821e-73	7.08277e-72
Lp_000058700.1	hypothetical protein, conserved	9.55905e-73	3.27512e-71
Lp_130006300.1	carboxypeptidase, putative	4.17176e-71	1.37528e-69
Lp_300006700.1	Yip1 domain containing protein, putative	4.30922e-71	1.41465e-69
Lp_000382000.1	hypothetical protein, conserved	3.77681e-70	1.20459e-68
Lp_000475700.1	thymine-7-hydroxylase, putative	9.77503e-70	3.10505e-68
Lp_250017200.1	adenylate kinase, putative	1.34194e-69	4.24551e-68
Lp_000323300.1	carboxypeptidase, putative	3.21738e-69	1.00974e-67
Lp_000220900.1	hypothetical protein, conserved	9.86387e-69	3.07111e-67
Lp_000307700.1	carboxypeptidase, putative	2.77034e-68	8.52396e-67
Lp_000515800.1	WASH complex subunit 7, N-terminal/WASH complex subunit 7/WASH complex subunit 7, C-terminal, putative	3.32987e-68	1.02055e-66
Lp_000151200.1	nitrilase, putative	4.02374e-68	1.22841e-66
Lp_030008500.1	Zinc-binding dehydrogenase, putative	9.59992e-68	2.89696e-66
Lp_360019400.1	tyrosine aminotransferase	3.64239e-67	1.09495e-65
Lp_150007800.1	hypothetical protein, conserved	1.09823e-66	3.26392e-65
Lp_050012500.1	3-ketoacyl-CoA thiolase-like protein, putative	9.84509e-66	2.89305e-64
Lp_000364100.1	GRIP domain containing protein, putative	2.66458e-65	7.77185e-64
Lp_000458000.1	Nodulin-like, putative	4.43443e-65	1.28861e-63
Lp_000148400.1	X-pro, dipeptidyl-peptidase,serine peptidase, Clan SC, family S15, putative	7.13917e-65	2.05934e-63
Lp_000490200.1	Subtilase family/CUB domain containing protein, putative	8.24477e-65	2.36954e-63
Lp_330009700.1	hypothetical protein, conserved	1.27671e-64	3.65585e-63
Lp_000083200.1	Leucine rich repeat N-terminal domain/Leucine rich repeat/Leucine Rich repeat, putative	2.8142e-64	7.91404e-63
Lp_000235800.1	amidohydrolase, putative	6.69122e-64	1.87498e-62
Lp_000290200.1	hypothetical protein, conserved	2.28165e-62	6.13075e-61
Lp_270015300.1	metallo-peptidase, Clan MF, Family M17	3.20629e-62	8.55665e-61
Lp_000529400.1	hypothetical protein, conserved	1.10779e-60	2.91669e-59
Lp_080010400.1	hypothetical protein, conserved	8.681e-60	2.25533e-58
Lp_280023600.1	dolichyl-lipid chaperone, putative	1.24063e-59	3.21254e-58
Lp_000376700.1	hypothetical protein, conserved	3.14872e-59	8.04719e-58
Lp_000229600.1	hypothetical protein, conserved	3.3146e-59	8.44361e-58
Lp_000379300.1	Peptidase family M3, putative	5.53542e-59	1.38757e-57
Lp_000413300.1	hypothetical protein, conserved	5.86529e-59	1.46557e-57
Lp_330014800.1	hypothetical protein, conserved	6.01167e-59	1.49738e-57
Lp_000460900.1	kinesin, putative	9.19659e-59	2.27623e-57
Lp_230005800.1	pentamidine resistance protein 1	2.33031e-58	5.73154e-57
Lp_000217700.1	acetylornithine deacetylase-like protein	3.00596e-57	7.1469e-56
Lp_360042000.1	tyrosine specific protein phosphatase, putative	4.45781e-57	1.05668e-55
Lp_270015500.1	carboxypeptidase, putative	1.27747e-56	3.0009e-55
Lp_000245200.1	Region in Clathrin and VPS, putative	2.23231e-56	5.19725e-55
Lp_070005300.1	FAD dependent oxidoreductase/NAD(P)-binding Rossmann-like domain containing protein, putative	3.08595e-56	7.1044e-55
Lp_000080200.1	hypothetical protein, conserved	3.08769e-56	7.1044e-55
Lp_000277100.1	acetylornithine deacetylase-like protein	5.36893e-56	1.22455e-54
Lp_000402400.1	hypothetical protein, conserved	1.74392e-55	3.96602e-54
Lp_000273200.1	Concanavalin A-like lectin/glucanases superfamily/Beige/BEACH domain containing protein, putative	2.11744e-55	4.80157e-54
Lp_330006300.1	trans-splicing factor, putative	2.28451e-55	5.16549e-54
Lp_340014500.1	D-isomer specific 2-hydroxyacid dehydrogenase, NAD binding domain containing protein, putative	1.03483e-54	2.32644e-53
Lp_100008500.1	hypothetical protein	1.10263e-54	2.47179e-53
Lp_000123200.1	hypothetical protein, conserved	7.67281e-54	1.6958e-52
Lp_270009000.1	WD domain, G-beta repeat, putative	1.29448e-53	2.84496e-52
Lp_360040200.1	hypothetical protein, conserved	2.71975e-53	5.94405e-52
Lp_000424300.1	DNA repair and recombination helicase protein PIF3, putative	3.97205e-53	8.58532e-52
Lp_350024800.1	Importin 1	4.13692e-53	8.91711e-52
Lp_000259500.1	Leucine Rich Repeat, putative	5.53141e-53	1.18578e-51
Lp_000361400.1	hypothetical protein, conserved	1.24838e-52	2.66164e-51
Lp_000113500.1	surface antigen protein, putative	1.3559e-52	2.88303e-51
Lp_000436600.1	Scavenger mRNA decapping enzyme C-term binding/HIT domain containing protein, putative	1.39521e-52	2.9586e-51
Lp_340027900.1	aquaporin 2, putative	1.50695e-52	3.18693e-51
Lp_360022400.1	membrane-bound acid phosphatase precursor	1.64045e-52	3.45993e-51
Lp_000301900.1	hypothetical protein	2.4622e-52	5.16534e-51
Lp_280023800.1	Vacuolar proton pump subunit B, putative	2.47583e-52	5.18011e-51
Lp_000237300.1	hypothetical protein, conserved	2.79462e-52	5.83155e-51
Lp_000038500.1	Nucleoside 2-deoxyribosyltransferase, putative	3.05676e-51	6.27836e-50
Lp_000097700.1	mitochondrial chaperone, putative	4.01516e-51	8.16138e-50
Lp_000397100.1	Dopey, N-terminal, putative	5.55579e-51	1.11771e-49
Lp_000400200.1	Scavenger mRNA decapping enzyme C-term binding/HIT domain containing protein, putative	8.01791e-51	1.60891e-49
Lp_000090700.1	Protein of unknown function (DUF2838), putative	1.80523e-50	3.55876e-49
Lp_000351700.1	haloacid dehalogenase-like hydrolase-like protein	4.37032e-50	8.46654e-49
Lp_000428700.1	Aldo/keto reductase family, putative	5.14448e-50	9.94176e-49
Lp_000443200.1	amino acid permease, putative	1.72204e-49	3.26355e-48
Lp_000443300.1	amino acid permease, putative	2.54219e-49	4.80626e-48
Lp_350010700.1	hypothetical protein, conserved	4.34534e-49	8.11751e-48
Lp_250005100.1	Got1/Sft2-like family, putative	6.38407e-49	1.18695e-47
Lp_240006500.1	hypothetical protein, conserved	8.96486e-49	1.65113e-47
Lp_210013200.1	vacuolar ATP synthase, putative	1.80102e-48	3.2939e-47
Lp_290005600.1	proteasome regulatory non-ATPase subunit, putative	3.12683e-48	5.67896e-47
Lp_000303000.1	hypothetical protein, conserved	3.97147e-48	7.17976e-47
Lp_000504700.1	Protein Associated with Differentiation, putative	4.03174e-48	7.27196e-47
Lp_000221300.1	hypothetical protein, conserved	9.52739e-48	1.71449e-46
Lp_360042800.1	hypothetical protein, conserved	1.40094e-47	2.50382e-46
Lp_360019000.1	Aminotransferase class I and II/Aminotransferase class-V/DegT/DnrJ/EryC1/StrS aminotransferase family/Cys/Met metabolism PLP-dependent enzyme, putative	5.40869e-47	9.55778e-46
Lp_000146800.1	hypothetical protein, conserved	5.60158e-47	9.8764e-46
Lp_000119600.1	hypothetical protein, conserved	1.10412e-46	1.93369e-45
Lp_000166500.1	Sucrase/ferredoxin-like, putative	2.45588e-46	4.28196e-45
Lp_360019300.1	tyrosine aminotransferase	3.06619e-46	5.33423e-45
Lp_000150800.1	protein kinase, putative	3.18064e-46	5.52109e-45
Lp_270013900.1	Hereditary spastic paraplegia protein strumpellin, putative	4.27243e-46	7.38359e-45
Lp_340016200.1	pyroglutamyl-peptidase I (C15 family)	6.86899e-46	1.1793e-44
Lp_000457900.1	ADP-ribosylation factor family/50S ribosome-binding GTPase/Miro-like protein/Ras family, putative	7.52211e-46	1.28581e-44
Lp_000379200.1	thimet oligopeptidase, putative	7.54645e-46	1.28716e-44
Lp_030006800.1	Sec1/Munc18 related protein, putative	1.36991e-45	2.32648e-44
Lp_000235300.1	amidohydrolase, putative	1.66827e-45	2.82095e-44
Lp_120006400.1	hypothetical protein, conserved	3.9929e-45	6.67981e-44
Lp_000169500.1	D-isomer specific 2-hydroxyacid dehydrogenase, NAD binding domain containing protein, putative	7.08962e-45	1.17353e-43
Lp_280023100.1	serine hydroxymethyltransferase (SHMT-L)	1.22478e-44	2.01459e-43
Lp_290009500.1	hypothetical protein, conserved	1.87767e-44	3.08205e-43
Lp_000369800.1	Paraquat-inducible protein A, putative	2.21972e-44	3.6359e-43
Lp_300021600.1	Amino acid permease/C-terminus of AA_permease, putative	2.27927e-44	3.72566e-43
Lp_100005800.1	isocitrate dehydrogenase [NADP], mitochondrial precursor, putative	3.01659e-44	4.9104e-43
Lp_000121400.1	hypothetical protein, conserved	5.04243e-44	8.19108e-43
Lp_100008400.1	dehydrogenase-like protein	2.05519e-43	3.27744e-42
Lp_340010000.1	hypothetical protein, conserved	2.198e-43	3.49808e-42
Lp_000025000.1	surface antigen protein, putative	2.81745e-43	4.4658e-42
Lp_280008000.1	hypothetical protein, conserved	3.10236e-43	4.90748e-42
Lp_000488100.1	hypothetical protein, conserved	1.8198e-42	2.84426e-41
Lp_300007100.1	2-hydroxy-3-oxopropionate reductase, putative	2.36264e-42	3.67803e-41
Lp_000115600.1	transcription factor-like protein	2.9707e-42	4.61546e-41
Lp_000288600.1	metallo-peptidase, Clan MF, Family M17	3.78062e-42	5.8622e-41
Lp_310008700.1	emp24/gp25L/p24 family/GOLD, putative	6.19884e-42	9.53649e-41
Lp_270013100.1	diacylglycerol acyltransferase, putative	7.42185e-42	1.13734e-40
Lp_000233600.1	L-2-hydroxyglutarate dehydrogenase, mitochondrial, putative	1.99206e-41	3.0408e-40
Lp_000347900.1	phenylalanine-4-hydroxylase	2.1667e-41	3.293e-40
Lp_320023900.1	chaperone protein DNAj, putative	3.71194e-41	5.56862e-40
Lp_000038400.1	neutral sphingomyelinase activation associated factor-like protein	1.64779e-40	2.4579e-39
Lp_330020200.1	hypothetical protein, conserved	4.24748e-40	6.28787e-39
Lp_000349600.1	inositol polyphosphate phosphatase, putative	6.27686e-40	9.25718e-39
Lp_000061300.1	Protein of unknown function (DUF3595), putative	1.59298e-39	2.32747e-38
Lp_000103900.1	hypothetical protein, conserved	2.31861e-39	3.36885e-38
Lp_340008800.1	hypothetical protein, conserved	2.47722e-39	3.59265e-38
Lp_350037200.1	3-demethylubiquinone-9 3-methyltransferase, putative	3.15325e-39	4.55625e-38
Lp_310007300.1	hypothetical protein, conserved	3.32375e-39	4.79378e-38
Lp_300016300.1	Stabilization of polarity axis, putative	6.52908e-39	9.36511e-38
Lp_000452200.1	pentamidine resistance protein 1	2.03722e-38	2.89042e-37
Lp_000015400.1	Protein of unknown function (DUF423), putative	2.64817e-38	3.72357e-37
Lp_090011300.1	hypothetical protein, conserved	3.01763e-38	4.22038e-37
Lp_000323400.1	carboxypeptidase, putative	3.40735e-38	4.75696e-37
Lp_000088200.1	copine i-like protein	4.88174e-38	6.76717e-37
Lp_350018000.1	hypothetical protein, conserved	5.07145e-38	7.01774e-37
Lp_000431500.1	Putative esterase, putative	6.02364e-38	8.32068e-37
Lp_000126000.1	hypothetical protein, conserved	7.35379e-38	1.01402e-36
Lp_000089100.1	CRAL/TRIO domain containing protein, putative	2.0363e-37	2.77375e-36
Lp_000078800.1	hypothetical protein, conserved	2.64294e-37	3.56911e-36
Lp_000500300.1	hypothetical protein, conserved	4.09072e-37	5.50527e-36
Lp_000189000.1	palmitoyl acyltransferase 9, putative	6.68003e-37	8.92871e-36
Lp_000479700.1	Got1/Sft2-like family, putative	7.45735e-37	9.93385e-36
Lp_280018800.1	DNA topoisomerase III, putative	8.15288e-37	1.08053e-35
Lp_000329000.1	tryparedoxin 3, putative	8.33987e-37	1.10345e-35
Lp_000520700.1	Oligosaccharyl transferase STT3 subunit, putative	1.07728e-36	1.42295e-35
Lp_000516900.1	Cation efflux family, putative	1.55005e-36	2.04399e-35
Lp_000136800.1	hypothetical protein, conserved	2.74039e-36	3.5955e-35
Lp_000127800.1	Beta-lactamase superfamily domain containing protein, putative	2.75215e-36	3.6049e-35
Lp_340012800.1	myosin IB heavy chain, putative	2.90879e-36	3.80373e-35
Lp_190005400.1	Associated kinase of Tb14-3-3, putative	3.70253e-36	4.82559e-35
Lp_340026100.1	hypothetical protein, conserved	4.21586e-36	5.47643e-35
Lp_000345500.1	WD40 repeat-containing protein	4.5284e-36	5.86301e-35
Lp_360017700.1	Plasma-membrane choline transporter, putative	8.52204e-36	1.09613e-34
Lp_090005800.1	hypothetical protein, conserved	9.66289e-36	1.23881e-34
Lp_000132200.1	hypothetical protein, conserved	1.62619e-35	2.08142e-34
Lp_000107800.1	hypothetical protein, conserved	2.49358e-35	3.18123e-34
Lp_270011500.1	hypothetical protein, conserved	4.36039e-35	5.53586e-34
Lp_000502000.1	palmitoyl acyltransferase 2, putative	5.39737e-35	6.83029e-34
Lp_000501500.1	hypothetical protein, conserved	6.87243e-35	8.62737e-34
Lp_110006700.1	Leucine Rich repeat, putative	7.09329e-35	8.89041e-34
Lp_230006200.1	pentamidine resistance protein 1	8.87621e-35	1.1072e-33
Lp_360013100.1	neurobeachin/beige protein, putative	8.97605e-35	1.11787e-33
Lp_170005500.1	hypothetical protein, conserved	9.99595e-35	1.24292e-33
Lp_000293000.1	proton motive ATPase, putative	1.479e-34	1.83322e-33
Lp_100006900.1	PIF1-like helicase, putative	1.55183e-34	1.92045e-33
Lp_360047000.1	target of rapamycin (TOR) kinase 1, putative	1.59494e-34	1.97069e-33
Lp_000397200.1	hypothetical protein, conserved	1.87893e-34	2.31794e-33
Lp_000032600.1	Nodulin-like/Major Facilitator Superfamily, putative	3.82009e-34	4.67588e-33
Lp_050011700.1	metallo-peptidase, Clan M-, Family M49	4.59421e-34	5.60593e-33
Lp_000433600.1	permease-like protein	5.54639e-34	6.74682e-33
Lp_050010500.1	Surp module, putative	5.67055e-34	6.88717e-33
Lp_000356900.1	AAA domain containing protein, putative	6.50177e-34	7.87236e-33
Lp_000453200.1	Ion transport protein, putative	7.9715e-34	9.60743e-33
Lp_350020300.1	DTW domain containing protein, putative	8.14515e-34	9.80167e-33
Lp_000316900.1	hypothetical protein, conserved	9.07835e-34	1.09079e-32
Lp_000280500.1	hypothetical protein, conserved	9.70932e-34	1.16304e-32
Lp_200012200.1	hypothetical protein, conserved	1.17651e-33	1.40715e-32
Lp_000038200.1	hypothetical protein	1.56911e-33	1.86817e-32
Lp_320005200.1	hypothetical protein, conserved	1.59849e-33	1.90027e-32
Lp_240008900.1	triosephosphate isomerase	1.95871e-33	2.32497e-32
Lp_360042300.1	mitochondrial chaperone BCS1, putative	2.01219e-33	2.38483e-32
Lp_000024200.1	Nodulin-like, putative	2.09683e-33	2.48141e-32
Lp_000054800.1	pteridine transporter (truncated), putative	2.39671e-33	2.83202e-32
Lp_170006200.1	hypothetical protein, conserved	2.62614e-33	3.09845e-32
Lp_000357900.1	PSP1 C-terminal conserved region containing protein, putative	4.73339e-33	5.55129e-32
Lp_030007100.1	Alcohol dehydrogenase GroES-like domain containing protein, putative	4.96285e-33	5.81172e-32
Lp_300014700.1	ferric reductase transmembrane protein-like protein	4.97277e-33	5.81465e-32
Lp_000265800.1	copine i-like protein	6.02651e-33	7.01544e-32
Lp_000456400.1	Cytidylyltransferase, putative	6.17558e-33	7.17831e-32
Lp_000288500.1	Cytosol aminopeptidase family, catalytic domain containing protein, putative	8.00802e-33	9.2671e-32
Lp_000295000.1	5'-3' exoribonuclease C, putative	1.00042e-32	1.15262e-31
Lp_300007500.1	Zn-finger in Ran binding protein and others, putative	1.00043e-32	1.15262e-31
Lp_000534200.1	Maf1 regulator, putative	1.13106e-32	1.29931e-31
Lp_000330500.1	hypothetical protein, conserved	1.20635e-32	1.38378e-31
Lp_360039100.1	hypothetical protein, conserved	1.43801e-32	1.64231e-31
Lp_000099300.1	TLC domain containing protein, putative	1.54908e-32	1.76658e-31
Lp_100006800.1	Part of AAA domain containing protein, putative	1.59987e-32	1.82185e-31
Lp_070012900.1	cation-transporting ATPase, putative	2.13737e-32	2.4304e-31
Lp_230008200.1	ubiquitin-activating enzyme E1, putative	2.49784e-32	2.83618e-31
Lp_000279500.1	hypothetical protein, conserved	2.53676e-32	2.87622e-31
Lp_300015400.1	hypothetical protein, conserved	3.14855e-32	3.55959e-31
Lp_000280000.1	Uncharacterised conserved protein, putative	4.83571e-32	5.41241e-31
Lp_350005700.1	Trk system potassium uptake protein	5.59867e-32	6.25743e-31
Lp_000161600.1	Eukaryotic protein of unknown function (DUF914), putative	6.51608e-32	7.27243e-31
Lp_000021700.1	Leucine rich repeat N-terminal domain/Leucine Rich Repeat, putative	1.11339e-31	1.23734e-30
Lp_000009200.1	hypothetical protein, conserved	1.14965e-31	1.27508e-30
Lp_250011300.1	Peptide chain release factor 1, mitochondrial, putative	1.28149e-31	1.41613e-30
Lp_130007600.1	Triglyceride lipase, putative	1.32585e-31	1.4631e-30
Lp_290014000.1	NOL1/NOP2/sun family/FtsJ-like methyltransferase, putative	1.41814e-31	1.56055e-30
Lp_160012300.1	hypothetical protein, conserved	1.52314e-31	1.67375e-30
Lp_280023400.1	WW domain containing protein, putative	1.53958e-31	1.68945e-30
Lp_000292600.1	isovaleryl-coA dehydrogenase, putative	2.16714e-31	2.36159e-30
Lp_000062200.1	hypothetical protein, conserved	2.217e-31	2.41256e-30
Lp_000447100.1	Vps52 / Sac2 family, putative	2.48913e-31	2.69748e-30
Lp_000168200.1	UDP-glucose:Glycoprotein Glucosyltransferase, putative	2.58132e-31	2.79353e-30
Lp_250005200.1	hypothetical protein	3.55286e-31	3.83436e-30
Lp_000280200.1	Protein of unknown function (DUF962), putative	5.539e-31	5.96145e-30
Lp_000046800.1	glucose transporter 2	6.5485e-31	7.01906e-30
Lp_360049300.1	hypothetical protein, conserved	7.11052e-31	7.6007e-30
Lp_000050400.1	hypothetical protein, conserved	7.53555e-31	8.04407e-30
Lp_300018700.1	hypothetical protein, conserved	7.80533e-31	8.32073e-30
Lp_270014100.1	hypothetical protein	8.13834e-31	8.64485e-30
Lp_340019100.1	phospholipid-transporting ATPase-like protein	1.13317e-30	1.19985e-29
Lp_000434900.1	mismatch repair protein, putative	1.14806e-30	1.21398e-29
Lp_260009900.1	hypothetical protein, conserved	1.80059e-30	1.89885e-29
Lp_250005300.1	hypothetical protein, conserved	2.02808e-30	2.13588e-29
Lp_060010800.1	dihydrofolate reductase-thymidylate synthase	2.34548e-30	2.46354e-29
Lp_030007300.1	hypothetical protein, conserved	3.04348e-30	3.18814e-29
Lp_000157800.1	UAA transporter family/Triose-phosphate Transporter family, putative	4.28784e-30	4.45595e-29
Lp_000240600.1	Protein of unknown function (DUF3522), putative	4.3085e-30	4.46558e-29
Lp_000198200.1	hypothetical protein, conserved	4.30345e-30	4.46558e-29
Lp_000499100.1	hypothetical protein, conserved	5.18183e-30	5.34955e-29
Lp_000439800.1	gamma-glutamylcysteine synthetase, putative	5.38855e-30	5.55566e-29
Lp_000531900.1	guanine deaminase, putative	5.75504e-30	5.92573e-29
Lp_000366400.1	SnoaL-like domain containing protein, putative	5.85285e-30	6.01854e-29
Lp_000359600.1	hypothetical protein	5.97384e-30	6.13492e-29
Lp_060010700.1	hypothetical protein, conserved	7.62551e-30	7.79033e-29
Lp_000440200.1	MatE, putative	1.0136e-29	1.03282e-28
Lp_000014700.1	hypothetical protein	1.23214e-29	1.25225e-28
Lp_000173000.1	hypothetical protein	1.33012e-29	1.34833e-28
Lp_000070000.1	hypothetical protein, conserved	1.39823e-29	1.41328e-28
Lp_000360800.1	hypothetical protein, conserved	1.69713e-29	1.70933e-28
Lp_130008300.1	hypothetical protein, conserved	1.82571e-29	1.83647e-28
Lp_000381500.1	WD domain, G-beta repeat, putative	1.95371e-29	1.9577e-28
Lp_000327900.1	hypothetical protein, conserved	2.26288e-29	2.25597e-28
Lp_000051000.1	hypothetical protein, conserved	2.38483e-29	2.37153e-28
Lp_350041300.1	hypothetical protein, conserved	3.25652e-29	3.23017e-28
Lp_350026100.1	ATP-dependent RNA helicase, putative	3.40497e-29	3.37315e-28
Lp_350011100.1	Reverse transcriptase (RNA-dependent DNA polymerase)/RNase H, putative	3.61517e-29	3.57687e-28
Lp_000130100.1	Nucleotidyltransferase domain containing protein, putative	3.66875e-29	3.62532e-28
Lp_000216400.1	Uncharacterised conserved protein (DUF2305)/Alpha/beta hydrolase family, putative	4.1724e-29	4.11265e-28
Lp_150011200.1	mitochondrial DNA topoisomerase II	4.7487e-29	4.66896e-28
Lp_290014400.1	hypothetical protein, conserved	5.0418e-29	4.95093e-28
Lp_240016500.1	ubiquitin-conjugating enzyme E2, putative	5.73838e-29	5.62089e-28
Lp_330020700.1	recombinase rad51, putative	6.65643e-29	6.5039e-28
Lp_160009000.1	hypothetical protein, conserved	7.27142e-29	7.09597e-28
Lp_070009200.1	3-hydroxyacyl-ACP dehydratase, putative	7.5478e-29	7.35652e-28
Lp_000509700.1	KIF-1 binding protein C terminal, putative	9.99442e-29	9.70498e-28
Lp_000279000.1	small nuclear RNA gene activation protein (SNAP) 50, putative	1.05353e-28	1.02049e-27
Lp_280016300.1	tetratricopeptide repeat (TPR) protein	1.05552e-28	1.02116e-27
Lp_350038300.1	cyclophilin 40	1.08647e-28	1.0498e-27
Lp_000195100.1	kinesin, putative	1.37959e-28	1.32488e-27
Lp_000493700.1	amino acid transporter aATP11, putative	1.45184e-28	1.39256e-27
Lp_210008000.1	methionyl-tRNA synthetase	1.46186e-28	1.40045e-27
Lp_000133500.1	sterol carrier protein, putative	1.46682e-28	1.4035e-27
Lp_000483300.1	mannosyltransferase-II, putative	1.74513e-28	1.66572e-27
Lp_300014300.1	mannosyltransferase, putative	1.93591e-28	1.84558e-27
Lp_130017600.1	pyrroline-5-carboxylate reductase	1.95216e-28	1.85882e-27
Lp_350024200.1	hypothetical protein, conserved	2.11142e-28	2.00802e-27
Lp_000069900.1	hypothetical protein, conserved	2.78329e-28	2.6374e-27
Lp_000319700.1	RNA ligase/6-phosphofructo-2-kinase/NACHT domain/AAA domain containing protein, putative	2.99573e-28	2.83187e-27
Lp_000480600.1	guanosine diphosphatase, putative	3.24893e-28	3.06752e-27
Lp_360040900.1	endonuclease/exonuclease protein-like protein	3.62557e-28	3.41902e-27
Lp_000248100.1	hypothetical protein, conserved	3.86694e-28	3.63789e-27
Lp_000124900.1	D-lactate dehydrogenase-like protein	3.90718e-28	3.67135e-27
Lp_000355400.1	UAA transporter family, putative	4.25773e-28	3.99595e-27
Lp_000197500.1	3-hydroxyisobutyryl-coenzyme A hydrolase, putative	4.26474e-28	3.99775e-27
Lp_000010800.1	hypothetical protein, conserved	4.2868e-28	4.01363e-27
Lp_000352600.1	Beta-lactamase superfamily domain/DNA repair metallo-beta-lactamase, putative	5.33321e-28	4.98147e-27
Lp_000042700.1	DHHC palmitoyltransferase, putative	5.89542e-28	5.487e-27
Lp_330019000.1	hypothetical protein, conserved	6.84777e-28	6.32834e-27
Lp_350027600.1	replication factor C, subunit 3, putative	7.30102e-28	6.73927e-27
Lp_340022700.1	Amidinotransferase, putative	7.63289e-28	7.03733e-27
Lp_350033800.1	Chromosome passenger complex (CPC) protein INCENP N terminal, putative	7.75452e-28	7.14108e-27
Lp_000518700.1	hypothetical protein, conserved	7.87352e-28	7.24217e-27
Lp_000057300.1	RNA helicase, putative	8.51198e-28	7.81111e-27
Lp_360047900.1	y113g7b.23 protein-like protein	8.68286e-28	7.95861e-27
Lp_350020200.1	DNA polymerase epsilon subunit b, putative	9.23471e-28	8.4447e-27
Lp_000140200.1	ADP-ribosylation factor GTPase activating protein, putative	1.02811e-27	9.35794e-27
Lp_360021500.1	C-4 sterol methyl oxidase, putative	1.08271e-27	9.84353e-27
Lp_270006700.1	Ubiquitin-2 like Rad60 SUMO-like/Ubiquitin family/Ubiquitin-like domain/Ribosomal L40e family, putative	1.09454e-27	9.93956e-27
Lp_060010100.1	hypothetical protein, conserved	1.37897e-27	1.24648e-26
Lp_300020900.1	Tumour suppressor, Mitostatin, putative	1.47318e-27	1.3301e-26
Lp_000481900.1	Polyprenyl synthetase, putative	1.5134e-27	1.36485e-26
Lp_000198500.1	hypothetical protein, conserved	1.80029e-27	1.61799e-26
Lp_000049100.1	DNA polymerase theta (helicase domain only), putative	2.10279e-27	1.8877e-26
Lp_000045700.1	heat shock protein 83-17	2.2547e-27	2.02176e-26
Lp_360023300.1	hypothetical protein	2.69531e-27	2.41133e-26
Lp_000082800.1	hypothetical protein, conserved	2.8224e-27	2.52216e-26
Lp_260005700.1	hypothetical protein, conserved	2.95287e-27	2.63574e-26
Lp_280009100.1	HORMA domain containing protein, putative	2.97323e-27	2.6509e-26
Lp_000364400.1	ubiquitin hydrolase, putative	3.34309e-27	2.97391e-26
Lp_230005100.1	pentamidine resistance protein 1	3.6976e-27	3.28555e-26
Lp_000176300.1	Complex 1 protein (LYR family)/Complex1_LYR-like, putative	3.90933e-27	3.46975e-26
Lp_000267400.1	surface antigen protein, putative	3.99925e-27	3.54555e-26
Lp_000068900.1	C2 domain containing protein, putative	4.44213e-27	3.9293e-26
Lp_320018800.1	kinteoplast poly(A) polymerase complex 1 subunit, putative	4.48029e-27	3.9586e-26
Lp_000015100.1	ATP-dependent RNA helicase FAL1, putative	4.51985e-27	3.98906e-26
Lp_260007700.1	Glutaredoxin/Glutathione S-transferase, N-terminal domain containing protein, putative	4.77629e-27	4.21065e-26
Lp_000388200.1	hypothetical protein, conserved	4.81628e-27	4.24114e-26
Lp_090005000.1	NRDE protein, putative	5.36929e-27	4.72281e-26
Lp_000495700.1	choline/ethanolamine phosphotransferase, putative	6.88203e-27	6.02639e-26
Lp_000262500.1	Sulfite exporter TauE/SafE, putative	7.46386e-27	6.51406e-26
Lp_030008600.1	quinone oxidoreductase, putative	8.3293e-27	7.23717e-26
Lp_000289100.1	Peptidase dimerisation domain/Peptidase family M20/M25/M40, putative	1.19263e-26	1.02829e-25
Lp_350006700.1	hypothetical protein, conserved	1.47747e-26	1.2683e-25
Lp_070013400.1	hypothetical protein, conserved	1.52467e-26	1.30596e-25
Lp_000423400.1	LMBR1-like membrane protein, putative	1.73458e-26	1.48251e-25
Lp_170006100.1	Myb-like DNA-binding domain containing protein, putative	2.12134e-26	1.80914e-25
Lp_330006100.1	hypothetical protein, conserved	2.1982e-26	1.87062e-25
Lp_000403400.1	6-phosphogluconolactonase	2.2039e-26	1.87344e-25
Lp_000451800.1	hypothetical protein, conserved	2.21778e-26	1.88319e-25
Lp_000448900.1	Eukaryotic protein of unknown function (DUF866), putative	2.33604e-26	1.98147e-25
Lp_000301800.1	DNA mismatch repair protein MSH2, putative	3.32687e-26	2.80071e-25
Lp_000241400.1	malic enzyme, putative	3.39674e-26	2.85647e-25
Lp_000342000.1	COPI associated protein, putative	3.42709e-26	2.8789e-25
Lp_060009200.1	carbonic anhydrase family protein, putative	4.2281e-26	3.54041e-25
Lp_000532300.1	hypothetical protein, conserved	4.44563e-26	3.71859e-25
Lp_000043500.1	Heat shock factor binding protein 1, putative	4.79842e-26	4.00942e-25
Lp_120007300.1	glyoxalase II, putative	5.3806e-26	4.4768e-25
Lp_000362700.1	C-1-tetrahydrofolate synthase, cytoplasmic, putative	7.17609e-26	5.953e-25
Lp_260009600.1	hypothetical protein	7.17759e-26	5.953e-25
Lp_000287300.1	amidohydrolase, putative	7.60004e-26	6.29007e-25
Lp_000251800.1	alanyl-tRNA synthetase, putative	7.96248e-26	6.5831e-25
Lp_000317200.1	TPR repeat, putative	8.47147e-26	6.99654e-25
Lp_260008600.1	protein kinase, putative	9.19515e-26	7.58624e-25
Lp_270014200.1	RasGEF domain containing protein, putative	1.38578e-25	1.13852e-24
Lp_000111700.1	ATP-binding region containing protein, putative	1.53002e-25	1.25178e-24
Lp_280005800.1	hypothetical protein, conserved	1.62576e-25	1.32734e-24
Lp_000411000.1	ubiquitin hydrolase, putative	2.02236e-25	1.64771e-24
Lp_000383800.1	CNH domain/Vacuolar sorting protein 39 domain 1/Vacuolar sorting protein 39 domain 2, putative	2.39306e-25	1.94368e-24
Lp_360025600.1	bromodomain factor 2 protein, putative	2.39871e-25	1.94625e-24
Lp_030005100.1	Leucine Rich repeats (2 copies)/Leucine Rich Repeat, putative	2.82334e-25	2.28606e-24
Lp_070006900.1	tRNA-methyl transferase, putative	3.18164e-25	2.57087e-24
Lp_300012100.1	Spc97 / Spc98 family, putative	3.62267e-25	2.92422e-24
Lp_000164500.1	hypothetical protein, conserved	3.80126e-25	3.06523e-24
Lp_000345800.1	Protein of unknown function N-terminal domain (DUF2450)/Protein of unknown function C-terminus (DUF2451), putative	4.86908e-25	3.92226e-24
Lp_000452400.1	hypothetical protein, conserved	5.51282e-25	4.42719e-24
Lp_000208900.1	hypothetical protein, conserved	6.72591e-25	5.39034e-24
Lp_000479100.1	pentamidine resistance protein 1	6.98112e-25	5.58347e-24
Lp_190007700.1	Domain of Unknown Function (DUF1042), putative	7.02175e-25	5.61025e-24
Lp_000301300.1	heat shock protein 83-17	7.25693e-25	5.79225e-24
Lp_000141700.1	palmitoyl acyltransferase 3, putative	7.72024e-25	6.15579e-24
Lp_000422600.1	hypothetical protein, conserved	8.17022e-25	6.50797e-24
Lp_300022500.1	V-type ATPase, C subunit, putative	1.10506e-24	8.75788e-24
Lp_000481100.1	TROVE domain/WD domain, G-beta repeat, putative	1.12943e-24	8.94198e-24
Lp_000198100.1	hypothetical protein, conserved	1.17804e-24	9.3174e-24
Lp_180005200.1	mevalonate-diphosphate decarboxylase, putative	1.23709e-24	9.76479e-24
Lp_000327000.1	calcium-transporting ATPase, putative	1.27072e-24	1.00202e-23
Lp_000381100.1	hypothetical protein, conserved	1.33565e-24	1.05216e-23
Lp_100008600.1	NUDIX domain containing protein, putative	1.50262e-24	1.18132e-23
Lp_030005900.1	delta-1-pyrroline-5-carboxylate dehydrogenase, putative	1.74014e-24	1.36123e-23
Lp_000485300.1	Glycolipid 2-alpha-mannosyltransferase, putative	2.00056e-24	1.55564e-23
Lp_000312100.1	hypothetical protein	2.29512e-24	1.7794e-23
Lp_000394700.1	hypothetical protein, conserved	2.36807e-24	1.83053e-23
Lp_090010400.1	ATP-dependent helicase, putative	2.82857e-24	2.17578e-23
Lp_340005500.1	hypothetical protein, conserved	2.88393e-24	2.21619e-23
Lp_320011800.1	hypothetical protein, conserved	3.26796e-24	2.50395e-23
Lp_190008200.1	glycosomal malate dehydrogenase	3.36772e-24	2.57035e-23
Lp_120005600.1	ribonuclease mar1	3.7005e-24	2.81612e-23
Lp_280018900.1	ATPase-like protein	4.02157e-24	3.05748e-23
Lp_130013000.1	hypothetical protein, conserved	4.11715e-24	3.12712e-23
Lp_360043700.1	isoleucyl-tRNA synthetase, putative	5.16551e-24	3.90449e-23
Lp_000438400.1	pentamidine resistance protein 1	5.28641e-24	3.99203e-23
Lp_000087000.1	hypothetical protein, conserved	5.73013e-24	4.32294e-23
Lp_140006600.1	hypothetical protein, conserved	6.78846e-24	5.10664e-23
Lp_000179700.1	hypothetical protein, conserved	6.99963e-24	5.26045e-23
Lp_000125000.1	FAD binding domain containing protein, putative	7.20884e-24	5.397e-23
Lp_300022300.1	chromosomal passenger protein, putative	8.52092e-24	6.35505e-23
Lp_360041900.1	hypothetical protein, conserved	9.33038e-24	6.95215e-23
Lp_280017100.1	Amastin surface glycoprotein, putative	1.17574e-23	8.7274e-23
Lp_000521100.1	hypothetical protein, conserved	1.23769e-23	9.16989e-23
Lp_000100200.1	amino acid transporter aATP11, putative	1.24205e-23	9.19351e-23
Lp_170010200.1	hypothetical protein	1.45824e-23	1.0733e-22
Lp_000194900.1	rer1 family-like protein	1.48957e-23	1.09533e-22
Lp_030007200.1	hypothetical protein	1.67348e-23	1.22712e-22
Lp_340009500.1	nuclear cap binding complex subunit CBP110, putative	1.92556e-23	1.4067e-22
Lp_000201500.1	Poly A polymerase regulatory subunit, putative	2.2986e-23	1.67298e-22
Lp_250006900.1	ABC transporter, mitochondrial, putative	2.40259e-23	1.74544e-22
Lp_000288800.1	Frag1/DRAM/Sfk1 family, putative	2.44625e-23	1.77551e-22
Lp_000524400.1	N-terminal region of Chorein, a TM vesicle-mediated sorter, putative	2.45082e-23	1.77718e-22
Lp_360013000.1	phosphatidylinositolN-acetylglucosaminyltransfe ra sesubunit c, putative	2.48221e-23	1.79828e-22
Lp_000396300.1	hypothetical protein, conserved	2.72528e-23	1.97074e-22
Lp_000483600.1	hypothetical protein, conserved	2.93175e-23	2.1181e-22
Lp_000427600.1	10 TM Acyl Transferase domain found in Cas1p, putative	3.03277e-23	2.18906e-22
Lp_000379100.1	hypothetical protein, conserved	3.04771e-23	2.19783e-22
Lp_270015700.1	carboxypeptidase, putative	3.43046e-23	2.4693e-22
Lp_000396600.1	chloride channel protein, putative	3.8041e-23	2.73324e-22
Lp_000475600.1	Metallo-dependent phosphatase-like domain-containing protein	3.90685e-23	2.79938e-22
Lp_000424200.1	hypothetical protein, conserved	5.01574e-23	3.58737e-22
Lp_340027100.1	phosphomannomutase-like protein	6.24612e-23	4.45924e-22
Lp_000391400.1	hypothetical protein, conserved	7.86398e-23	5.5939e-22
Lp_250006300.1	hypothetical protein, conserved	8.71926e-23	6.19668e-22
Lp_180011700.1	SET domain containing protein, putative	9.71823e-23	6.88791e-22
Lp_340028800.1	target of rapamycin kinase 3	1.03942e-22	7.36035e-22
Lp_000358300.1	hypothetical protein, conserved	1.04279e-22	7.37761e-22
Lp_250011400.1	cAMP response protein, putative	1.2096e-22	8.53467e-22
Lp_000429900.1	rrp44p homologue, putative	1.30179e-22	9.17685e-22
Lp_040006200.1	Phytanoyl-CoA dioxygenase (PhyH), putative	1.35306e-22	9.51261e-22
Lp_000248400.1	actin-like protein, putative	1.47455e-22	1.0339e-21
Lp_000494700.1	U1 small nuclear ribonucleoprotein C, putative	1.54391e-22	1.08156e-21
Lp_280017900.1	Cell division control protein 48, putative	1.57876e-22	1.10499e-21
Lp_000099100.1	Endoplasmic Reticulum-Golgi Intermediate Compartment (ERGIC)/Endoplasmic reticulum vesicle transporter, putative	1.68546e-22	1.17862e-21
Lp_360020700.1	hypothetical protein, conserved	1.72268e-22	1.20358e-21
Lp_000377800.1	AAA domain (Cdc48 subfamily), putative	1.80486e-22	1.25987e-21
Lp_000530700.1	5-histidylcysteine sulfoxide synthase, putative	2.18032e-22	1.5179e-21
Lp_000104500.1	hypothetical protein, conserved	2.18707e-22	1.52126e-21
Lp_280022400.1	histone acetyltransferase, putative	2.2132e-22	1.53806e-21
Lp_000158900.1	surface antigen protein, putative	2.31765e-22	1.60923e-21
Lp_000436700.1	hypothetical protein, conserved	2.41092e-22	1.67251e-21
Lp_000444600.1	GTP-binding protein, putative	2.47859e-22	1.71793e-21
Lp_250016800.1	MORN repeat/Vacuolar sorting protein 9 (VPS9) domain containing protein, putative	2.48165e-22	1.71854e-21
Lp_000319200.1	Thioesterase superfamily, putative	2.79924e-22	1.93505e-21
Lp_000311400.1	hypothetical protein, conserved	2.81869e-22	1.94679e-21
Lp_300023100.1	CPSF-domain protein, putative	3.19203e-22	2.2027e-21
Lp_000331400.1	hypothetical protein, conserved	3.95792e-22	2.72402e-21
Lp_000336200.1	AAA domain/Conserved hypothetical ATP binding protein, putative	4.0666e-22	2.79636e-21
Lp_000274200.1	endoribonuclease L-PSP (pb5), putative	4.19028e-22	2.87889e-21
Lp_000249300.1	Acetyltransferase (GNAT) domain/Acetyltransferase (GNAT) family, putative	4.69699e-22	3.22138e-21
Lp_000455300.1	hypothetical protein, conserved	4.8253e-22	3.30649e-21
Lp_000406200.1	kinesin, putative	5.40908e-22	3.70328e-21
Lp_220005400.1	amino acid permease, putative	7.10398e-22	4.84256e-21
Lp_000107100.1	sir2-family protein-like protein	9.00748e-22	6.11355e-21
Lp_000178300.1	d-isomer specific 2-hydroxyacid dehydrogenase- protein	9.29162e-22	6.30095e-21
Lp_360044900.1	hypothetical protein, conserved	9.57398e-22	6.48123e-21
Lp_000125800.1	hypothetical protein, conserved	1.01828e-21	6.88742e-21
Lp_000362500.1	aminopeptidase-like protein	1.16543e-21	7.87595e-21
Lp_000412400.1	hypothetical protein, conserved	1.31941e-21	8.90119e-21
Lp_270013000.1	Diacylglycerol acyltransferase, putative	1.38587e-21	9.32553e-21
Lp_000215300.1	hypothetical protein, conserved	1.3919e-21	9.35804e-21
Lp_320017700.1	hypothetical protein, conserved	1.52156e-21	1.02035e-20
Lp_280017500.1	hypothetical protein	1.78563e-21	1.1954e-20
Lp_000214200.1	hypothetical protein, conserved	1.91857e-21	1.28221e-20
Lp_000058000.1	hypothetical protein, conserved	2.3709e-21	1.57778e-20
Lp_000399200.1	mitochondrial RNA ligase 2	2.58712e-21	1.72022e-20
Lp_000150000.1	hypothetical protein	2.68001e-21	1.78045e-20
Lp_000324200.1	transporter-like protein	2.68225e-21	1.78045e-20
Lp_000100100.1	C-5 sterol desaturase, putative	2.71292e-21	1.79929e-20
Lp_000005500.1	WWE domain/WD domain, G-beta repeat, putative	2.9518e-21	1.95607e-20
Lp_000296200.1	helicase-like protein	3.08456e-21	2.0406e-20
Lp_190005700.1	hypothetical protein, conserved	3.08772e-21	2.04097e-20
Lp_000495200.1	A distinct subfamily of CDD/CDA-like deaminases, putative	3.11874e-21	2.05973e-20
Lp_130012400.1	Leucine Rich repeat/Leucine Rich repeats (2 copies), putative	3.67795e-21	2.41887e-20
Lp_000434800.1	hypothetical protein, conserved	4.00409e-21	2.63116e-20
Lp_360037700.1	hypothetical protein	4.20486e-21	2.76078e-20
Lp_350021000.1	hypothetical protein, conserved	4.31086e-21	2.82801e-20
Lp_000161800.1	GPI transamidase component Tta2, putative	4.56399e-21	2.99157e-20
Lp_000032500.1	acetyltransferase-like protein	4.68671e-21	3.06945e-20
Lp_000252100.1	hypothetical protein, conserved	4.73982e-21	3.10164e-20
Lp_280024700.1	heat shock protein 70, putative	5.38456e-21	3.51475e-20
Lp_270015400.1	Unc104-like kinesin, putative	5.73113e-21	3.73761e-20
Lp_000226300.1	hypothetical protein, conserved	6.05019e-21	3.93614e-20
Lp_000354600.1	WD domain, G-beta repeat, putative	6.18024e-21	4.01409e-20
Lp_000095400.1	hypothetical protein, conserved	6.20189e-21	4.02482e-20
Lp_280016100.1	protein kinase, putative	6.78048e-21	4.39303e-20
Lp_000092400.1	Transcription factor Pcc1, putative	7.38282e-21	4.77416e-20
Lp_000387200.1	cop9 signalosome complex subunit, putative	7.55062e-21	4.8759e-20
Lp_000422800.1	hypothetical protein, conserved	8.67439e-21	5.5832e-20
Lp_340008400.1	hypothetical protein, conserved	9.07567e-21	5.8367e-20
Lp_000178800.1	PIF1-like helicase/AAA domain/Part of AAA domain containing protein, putative	9.25891e-21	5.94967e-20
Lp_000510300.1	KU70 protein, putative	9.34746e-21	6.00165e-20
Lp_000207400.1	hypothetical protein, conserved	9.55821e-21	6.13195e-20
Lp_270019100.1	hypothetical protein, conserved	9.73779e-21	6.24205e-20
Lp_000396700.1	hypothetical protein	9.90702e-21	6.34534e-20
Lp_000065200.1	Leucine Rich Repeat, putative	1.04498e-20	6.68205e-20
Lp_350018600.1	hypothetical protein, conserved	1.06484e-20	6.80353e-20
Lp_350036300.1	hypothetical protein, conserved	1.11085e-20	7.09172e-20
Lp_000390200.1	amastin-like surface protein-like protein	1.18097e-20	7.53325e-20
Lp_000437800.1	hypothetical protein, conserved	1.25664e-20	8.00294e-20
Lp_000165500.1	rab-like GTPase activating protein, putative	1.38861e-20	8.83622e-20
Lp_280025800.1	phosphate transporter, putative	1.43279e-20	9.10992e-20
Lp_000442000.1	extracellular receptor, putative	1.58283e-20	1.00476e-19
Lp_360013500.1	aldehyde dehydrogenase, putative	1.65996e-20	1.05202e-19
Lp_000398100.1	DnaJ domain containing protein, putative	2.0905e-20	1.32168e-19
Lp_160005700.1	hypothetical protein, conserved	2.20002e-20	1.38757e-19
Lp_120005500.1	hypothetical protein, conserved	2.27941e-20	1.43648e-19
Lp_290010000.1	hypothetical protein	2.54232e-20	1.5996e-19
Lp_210010000.1	hypothetical protein, conserved	2.96338e-20	1.86154e-19
Lp_360020200.1	Cullin protein neddylation domain containing protein, putative	3.02343e-20	1.89775e-19
Lp_000230600.1	helicase-like protein	3.12408e-20	1.95936e-19
Lp_090011000.1	PPPDE putative peptidase domain containing protein, putative	3.38834e-20	2.12001e-19
Lp_000019500.1	hypothetical protein, conserved	3.5369e-20	2.20944e-19
Lp_050015200.1	hypothetical protein, conserved	3.65705e-20	2.28268e-19
Lp_180005100.1	hypothetical protein	3.80819e-20	2.37324e-19
Lp_000007600.1	hypothetical protein, conserved	4.75231e-20	2.95222e-19
Lp_290006000.1	hypothetical protein, conserved	4.76136e-20	2.95551e-19
Lp_000274300.1	pentamidine resistance protein 1	4.80804e-20	2.98213e-19
Lp_000012200.1	acyltransferase-like protein, copy 2	5.11012e-20	3.16698e-19
Lp_000189100.1	DHHC palmitoyltransferase, putative	5.20831e-20	3.22275e-19
Lp_140007700.1	cystathionine beta-lyase-like protein	5.40001e-20	3.3361e-19
Lp_000035200.1	aminotransferase, putative	5.4143e-20	3.33967e-19
Lp_000412700.1	hypothetical protein, conserved	5.48315e-20	3.37948e-19
Lp_000126700.1	Mitochondrial carrier protein, putative	5.59695e-20	3.44421e-19
Lp_220007800.1	hypothetical protein	5.64872e-20	3.47334e-19
Lp_130010500.1	myosin heavy chain kinase a-like protein	6.968e-20	4.27785e-19
Lp_050015600.1	GIPL galf transferase, putative	7.73628e-20	4.74581e-19
Lp_000301100.1	beta-galactofuranosyltransferase-like protein	8.33341e-20	5.10413e-19
Lp_000083100.1	Leucine rich repeat N-terminal domain/Leucine Rich repeat/Leucine Rich Repeat/Leucine rich repeat, putative	9.94417e-20	6.07175e-19
Lp_000098100.1	hypothetical protein, conserved	1.05926e-19	6.46265e-19
Lp_210013300.1	GPI transamidase component GAA1, putative	1.12914e-19	6.87828e-19
Lp_070008600.1	RAVE protein 1 C terminal, putative	1.19102e-19	7.2384e-19
Lp_340029000.1	dynein heavy chain, putative	1.24146e-19	7.53325e-19
Lp_070006500.1	hypothetical protein, conserved	1.25262e-19	7.59511e-19
Lp_000251900.1	dephospho-CoA kinase, putative	1.25673e-19	7.61413e-19
Lp_340025900.1	vacuolar ATP synthase catalytic subunit A, putative	1.33402e-19	8.06997e-19
Lp_000363500.1	hypothetical protein, conserved	1.42893e-19	8.62414e-19
Lp_000097400.1	vesicle-associated membrane protein, putative	1.46315e-19	8.82387e-19
Lp_000322500.1	hypothetical protein, conserved	1.56992e-19	9.44598e-19
Lp_000425000.1	hypothetical protein, conserved	1.67265e-19	1.00487e-18
Lp_000027500.1	hypothetical protein, conserved	1.74551e-19	1.04704e-18
Lp_000223500.1	Fusaric acid resistance protein-like, putative	1.94815e-19	1.16592e-18
Lp_240016800.1	60S ribosomal protein L12, putative	2.09969e-19	1.25374e-18
Lp_170010100.1	MSP (Major sperm protein) domain containing protein, putative	2.32033e-19	1.38338e-18
Lp_000469900.1	Endomembrane protein 70, putative	2.41091e-19	1.43629e-18
Lp_000442900.1	Eukaryotic aspartyl protease/Xylanase inhibitor C-terminal, putative	2.51247e-19	1.49566e-18
Lp_000122200.1	Protein Associated with Differentiation, putative	2.61506e-19	1.55438e-18
Lp_360018500.1	hypothetical protein, conserved	2.6471e-19	1.57223e-18
Lp_000304300.1	hypothetical protein, conserved	2.68658e-19	1.59447e-18
Lp_000450800.1	inositol 1,4,5-trisphosphate receptor, putative	2.91921e-19	1.73122e-18
Lp_000346700.1	R-SNARE protein, putative	3.1127e-19	1.84458e-18
Lp_000206200.1	Putative cyclase, putative	3.37121e-19	1.99476e-18
Lp_360018100.1	developmentally regulated GTP-binding protein 1, putative	3.52927e-19	2.08514e-18
Lp_000378000.1	CRAL/TRIO, N-terminal domain/CRAL/TRIO domain containing protein, putative	3.6189e-19	2.13648e-18
Lp_000142900.1	hypothetical protein, conserved	3.71315e-19	2.18883e-18
Lp_000505000.1	SUMO1/Ulp2, putative	3.7415e-19	2.20389e-18
Lp_000170900.1	Translation initiation factor eIF3 subunit 135, putative	3.76945e-19	2.21869e-18
Lp_000513200.1	hypothetical protein	4.16719e-19	2.44729e-18
Lp_000078400.1	hypothetical protein, conserved	4.46473e-19	2.60836e-18
Lp_000409500.1	hypothetical protein, conserved	4.52534e-19	2.6418e-18
Lp_350017900.1	arginase	5.23353e-19	3.05069e-18
Lp_000043700.1	hypothetical protein, conserved	5.31698e-19	3.09703e-18
Lp_340021800.1	Rhodanese-like domain containing protein, putative	5.97106e-19	3.47029e-18
Lp_250015900.1	hypothetical protein, conserved	6.54199e-19	3.79368e-18
Lp_080009000.1	hypothetical protein	6.80907e-19	3.94564e-18
Lp_360007300.1	Mutt-Nudix-related hydrolase 5, putative	7.50431e-19	4.3389e-18
Lp_210007600.1	hypothetical protein, conserved	8.30948e-19	4.79737e-18
Lp_360022500.1	related to multifunctional cyclin-dependent kinase pho85-like protein	8.65011e-19	4.98668e-18
Lp_030010700.1	Amidohydrolase/Amidohydrolase family, putative	9.00819e-19	5.1893e-18
Lp_000252400.1	DnaJ domain containing protein, putative	9.26836e-19	5.33526e-18
Lp_350032800.1	30S Ribosomal protein S17-like protein	9.2984e-19	5.34863e-18
Lp_000410400.1	hypothetical protein, conserved	9.90895e-19	5.69148e-18
Lp_350032200.1	60S ribosomal protein L27A/L29, putative	9.97167e-19	5.72332e-18
Lp_000126300.1	EGF-like domain/Human growth factor-like EGF, putative	1.07213e-18	6.13563e-18
Lp_070010500.1	centrin, putative	1.1043e-18	6.31052e-18
Lp_000246100.1	DEAD-box helicase-like protein	1.14875e-18	6.55975e-18
Lp_000229000.1	Peptidase family M20/M25/M40/Peptidase dimerisation domain containing protein, putative	1.15247e-18	6.5762e-18
Lp_000439100.1	hypothetical protein	1.16077e-18	6.61876e-18
Lp_270011800.1	choline kinase	1.16556e-18	6.64121e-18
Lp_000113900.1	surface antigen protein, putative	1.2778e-18	7.27019e-18
Lp_000441000.1	cyclosporin 16, putative	1.3113e-18	7.45542e-18
Lp_000427200.1	methylenetetrahydrofolate reductase, putative	1.37133e-18	7.78541e-18
Lp_000045900.1	beta-galactofuranosyltransferase-like protein	1.40474e-18	7.96355e-18
Lp_000035600.1	Sybindin-like family, putative	1.97827e-18	1.11746e-17
Lp_350040000.1	hypothetical protein, conserved	2.07387e-18	1.16894e-17
Lp_000207100.1	flavoprotein monooxygenase, putative	2.09345e-18	1.17913e-17
Lp_000206300.1	ATP-dependent DNA DEAD/DEAH box helicase, putative	2.2576e-18	1.26885e-17
Lp_000242700.1	hypothetical protein, conserved	2.29994e-18	1.29172e-17
Lp_150010900.1	CorA-like Mg2+ transporter protein, putative	2.38551e-18	1.33691e-17
Lp_000166700.1	hypothetical protein, conserved	2.44047e-18	1.36673e-17
Lp_000220300.1	Dephospho-CoA kinase, putative	2.45048e-18	1.37136e-17
Lp_000106400.1	hypothetical protein, conserved	2.49639e-18	1.39606e-17
Lp_000098900.1	DNAJ domain protein, putative	2.58292e-18	1.44239e-17
Lp_000353800.1	hypothetical protein, conserved	2.59442e-18	1.44778e-17
Lp_300019300.1	Sulfate transporter N-terminal domain with GLY motif/Sulfate transporter family, putative	2.60876e-18	1.45475e-17
Lp_000450500.1	hypothetical protein, conserved	2.63762e-18	1.4698e-17
Lp_000283400.1	NOL1/NOP2/sun family, putative	2.78072e-18	1.54625e-17
Lp_000150500.1	hypothetical protein, conserved	2.99806e-18	1.66592e-17
Lp_000228300.1	hypothetical protein, conserved	3.05978e-18	1.69661e-17
Lp_070010200.1	hypothetical protein, conserved	3.1617e-18	1.75189e-17
Lp_000484500.1	Endonuclease/Exonuclease/phosphatase family, putative	3.22071e-18	1.78332e-17
Lp_000081100.1	hypothetical protein, conserved	3.59955e-18	1.99168e-17
Lp_000006600.1	hypoxanthine-guanine phosphoribosyltransferase	3.62243e-18	2.00293e-17
Lp_350021600.1	hypothetical protein, conserved	3.9342e-18	2.17378e-17
Lp_000397800.1	iron/zinc transporter protein-like protein	4.01809e-18	2.21546e-17
Lp_000494400.1	hypothetical protein, conserved	4.02816e-18	2.21789e-17
Lp_330023900.1	cation transporter, putative	4.45773e-18	2.44925e-17
Lp_000024000.1	Nodulin-like/Major Facilitator Superfamily, putative	4.56909e-18	2.50693e-17
Lp_000397600.1	hypothetical protein, conserved	4.65507e-18	2.55054e-17
Lp_360024000.1	hypothetical protein, conserved	4.98161e-18	2.72564e-17
Lp_000225100.1	hypothetical protein	5.15651e-18	2.81545e-17
Lp_360010700.1	hypothetical protein, conserved	5.39777e-18	2.94513e-17
Lp_000506700.1	vacuolar ATP synthase subunit, putative	5.56759e-18	3.03146e-17
Lp_240010000.1	hypothetical protein, conserved	6.64445e-18	3.60778e-17
Lp_360040100.1	hypothetical protein, conserved	6.89645e-18	3.74202e-17
Lp_350005500.1	hypothetical protein, conserved	7.20227e-18	3.90257e-17
Lp_000257600.1	acetoin dehydrogenase e3 component-like protein	7.29873e-18	3.95209e-17
Lp_320005900.1	Histone chaperone Rttp106-like, putative	7.93449e-18	4.29338e-17
Lp_000411500.1	hypothetical protein, conserved	8.36137e-18	4.52125e-17
Lp_000383900.1	FAM91 N-terminus/FAM91 C-terminus, putative	8.38622e-18	4.53156e-17
Lp_000125100.1	Clathrin light chain, putative	8.5123e-18	4.59652e-17
Lp_000489000.1	3',5'-cyclic nucleotide phosphodiesterase, putative	8.99971e-18	4.85638e-17
Lp_000435000.1	kinesin, putative	9.64807e-18	5.19552e-17
Lp_360006300.1	elongation factor 2	9.79528e-18	5.27118e-17
Lp_000362300.1	hypothetical protein, conserved	1.03369e-17	5.55505e-17
Lp_300007800.1	ubiquitin hydrolase, putative	1.06423e-17	5.70973e-17
Lp_360029700.1	Small acidic protein family, putative	1.06333e-17	5.70973e-17
Lp_000535100.1	flagellar attachment zone protein, putative	1.07494e-17	5.76091e-17
Lp_240017300.1	notchless homolog, putative	1.16831e-17	6.24849e-17
Lp_160006100.1	MORN repeat, putative	1.26219e-17	6.74603e-17
Lp_000372600.1	hypothetical protein	1.27711e-17	6.82109e-17
Lp_270016400.1	Dual specificity phosphatase, catalytic domain/Protein-tyrosine phosphatase, putative	1.28517e-17	6.85483e-17
Lp_000230900.1	O-sialoglycoprotein endopeptidase, putative	1.31108e-17	6.98825e-17
Lp_360046200.1	kinetoplast-associated protein, putative	1.35861e-17	7.23177e-17
Lp_000147800.1	hypothetical protein, conserved	1.40566e-17	7.47717e-17
Lp_000038100.1	hypothetical protein, conserved	1.49361e-17	7.93962e-17
Lp_000047600.1	hypothetical protein, conserved	1.53346e-17	8.14592e-17
Lp_230006000.1	pentamidine resistance protein 1	1.61345e-17	8.56503e-17
Lp_280021100.1	A/G-specific adenine glycosylase, putative	1.62842e-17	8.63864e-17
Lp_270008900.1	hypothetical protein, conserved	1.63485e-17	8.66693e-17
Lp_060008900.1	hypothetical protein, conserved	1.78973e-17	9.46878e-17
Lp_000342700.1	ARP2/3 complex subunit, putative	2.11828e-17	1.11919e-16
Lp_350037100.1	hypothetical protein, conserved	2.17065e-17	1.14532e-16
Lp_000243500.1	WD domain, G-beta repeat, putative	2.26154e-17	1.19248e-16
Lp_320016200.1	hypothetical protein, conserved	2.27783e-17	1.20026e-16
Lp_310011800.1	CrcB-like protein, putative	2.29181e-17	1.20602e-16
Lp_000316000.1	Arrestin (or S-antigen), N-terminal domain containing protein, putative	3.03177e-17	1.59112e-16
Lp_000090800.1	nuclear transmembrane protein, putative	3.13672e-17	1.64181e-16
Lp_290010100.1	Wnt-binding factor required for Wnt secretion/Lipase (class 3), putative	3.17922e-17	1.66294e-16
Lp_070011800.1	hypothetical protein, conserved	3.279e-17	1.71399e-16
Lp_240009300.1	hypothetical protein, conserved	3.31457e-17	1.73143e-16
Lp_350006500.1	hypothetical protein, conserved	3.43541e-17	1.79098e-16
Lp_000453600.1	zinc-finger protein ZPR1, putative	3.79366e-17	1.97643e-16
Lp_250016600.1	hypothetical protein, conserved	3.82359e-17	1.98938e-16
Lp_000067000.1	hypothetical protein, conserved	4.09611e-17	2.12835e-16
Lp_300022900.1	hypothetical protein, conserved	4.49399e-17	2.332e-16
Lp_160010100.1	hypothetical protein, conserved	4.64267e-17	2.40756e-16
Lp_360017800.1	hypothetical protein, conserved	4.79828e-17	2.48497e-16
Lp_000394300.1	hypothetical protein, conserved	4.83585e-17	2.50112e-16
Lp_280008300.1	GPI alpha-mannosyltransferase III	4.83442e-17	2.50112e-16
Lp_340006900.1	hypothetical protein	4.85269e-17	2.50818e-16
Lp_360048400.1	hypothetical protein, conserved	5.7363e-17	2.95516e-16
Lp_320014400.1	dynein, putative	5.83752e-17	3.00533e-16
Lp_000409100.1	phosphoglycerate mutase family member 5, putative	6.12314e-17	3.1503e-16
Lp_000339700.1	RNA pseudouridylate synthase, putative	6.20564e-17	3.19066e-16
Lp_280008900.1	hypothetical protein, conserved	6.28904e-17	3.23142e-16
Lp_170005300.1	polo-like protein kinase, putative	6.53121e-17	3.34927e-16
Lp_000236300.1	hypothetical protein, conserved	6.55545e-17	3.35951e-16
Lp_000390600.1	RNA recognition motif. (a.k.a. RRM, RBD, or RNP domain)/RNA recognition motif (a.k.a. RRM, RBD, or RNP domain), putative	6.67275e-17	3.41739e-16
Lp_350027500.1	hypothetical protein, conserved	6.81865e-17	3.48529e-16
Lp_340023900.1	peroxisome biosynthesis protein-like protein	7.08519e-17	3.61681e-16
Lp_000472700.1	DREV methyltransferase, putative	7.51512e-17	3.82632e-16
Lp_280022500.1	mitochondrial DNA topoisomerase II	7.62637e-17	3.88045e-16
Lp_100008200.1	WD-repeat containing protein	7.68639e-17	3.90845e-16
Lp_000258700.1	Protein phosphatase 2C, putative	8.20417e-17	4.16904e-16
Lp_360014100.1	hypothetical protein, conserved	8.28434e-17	4.20705e-16
Lp_160012400.1	hypothetical protein	8.73093e-17	4.42811e-16
Lp_040006800.1	hypothetical protein, conserved	9.13971e-17	4.63244e-16
Lp_000300900.1	hypothetical protein	9.35353e-17	4.73164e-16
Lp_360010800.1	hypothetical protein	9.4778e-17	4.78833e-16
Lp_150009900.1	solanesyl-diphosphate synthase, putative	1.02066e-16	5.14658e-16
Lp_000457100.1	hypothetical protein, conserved	1.03016e-16	5.19117e-16
Lp_360022900.1	VRR-NUC domain containing protein, putative	1.04392e-16	5.25376e-16
Lp_000447200.1	hypothetical protein, conserved	1.05409e-16	5.30155e-16
Lp_090007100.1	hypothetical protein, conserved	1.11402e-16	5.59855e-16
Lp_000121300.1	hypothetical protein, conserved	1.1646e-16	5.83864e-16
Lp_000405100.1	ama1 protein, putative	1.23737e-16	6.19552e-16
Lp_270011700.1	hypothetical protein	1.23952e-16	6.20235e-16
Lp_000053500.1	Peptidase family M20/M25/M40/Peptidase dimerisation domain containing protein, putative	1.30823e-16	6.53366e-16
Lp_250011100.1	hypothetical protein	1.36958e-16	6.83134e-16
Lp_000332000.1	hypothetical protein, conserved	1.37943e-16	6.87611e-16
Lp_000307300.1	long-chain-fatty-acid-CoA ligase, putative	1.40609e-16	7.00454e-16
Lp_320020100.1	SNAP protein, putative	1.41258e-16	7.03245e-16
Lp_320013500.1	hypothetical protein, conserved	1.42843e-16	7.10684e-16
Lp_260012200.1	hypothetical protein, conserved	1.45483e-16	7.23356e-16
Lp_280010100.1	hypothetical protein, conserved	1.49249e-16	7.41143e-16
Lp_000266300.1	hypothetical protein, conserved	1.51657e-16	7.52623e-16
Lp_090005700.1	hypothetical protein, conserved	1.56022e-16	7.73796e-16
Lp_040008400.1	Methyltransferase FkbM domain containing protein, putative	1.68485e-16	8.34553e-16
Lp_000121500.1	iron/zinc transporter protein-like protein	1.74682e-16	8.64701e-16
Lp_000446200.1	pre-mRNA splicing factor ATP-dependent RNA helicase, putative	2.04453e-16	1.0108e-15
Lp_350024000.1	hypothetical protein, conserved	2.08684e-16	1.03107e-15
Lp_000484600.1	hypothetical protein, conserved	2.1948e-16	1.08305e-15
Lp_160006600.1	50S ribosomal protein L17, putative	2.2519e-16	1.11052e-15
Lp_000115700.1	3,2-trans-enoyl-CoA isomerase, mitochondrial precursor-like protein	2.33283e-16	1.14971e-15
Lp_000214300.1	surface antigen protein, putative	2.39505e-16	1.17889e-15
Lp_000395300.1	hypothetical protein, conserved	2.49883e-16	1.22844e-15
Lp_360016600.1	dolichyl-P-Man:GDP-Man5GlcNAc2-PP-dolichyl alpha-1,3-mannosyltransferase, putative	2.66936e-16	1.30981e-15
Lp_000275000.1	Heat shock protein 100 kDa	2.86962e-16	1.40456e-15
Lp_000486200.1	surface antigen protein, putative	3.01449e-16	1.47271e-15
Lp_060007600.1	Condensin complex subunit 2, putative	3.19187e-16	1.55646e-15
Lp_280023900.1	Nucleotidyl transferase, putative	3.1909e-16	1.55646e-15
Lp_000014000.1	tRNA pseudouridine synthase D (TruD), putative	3.22565e-16	1.57195e-15
Lp_330016700.1	hypothetical protein, conserved	3.25944e-16	1.58744e-15
Lp_350014400.1	hypothetical protein, conserved	3.29786e-16	1.60515e-15
Lp_000443500.1	isopentenyl-diphosphate delta-isomerase (type II), putative	3.49563e-16	1.6993e-15
Lp_000226100.1	actin	3.50272e-16	1.70169e-15
Lp_340022200.1	cleavage and polyadenylation specificity factor, putative	3.73552e-16	1.81367e-15
Lp_280013900.1	Archaic translocase outer mitochondrial membrane 46 kDa subunit, putative	3.85879e-16	1.8712e-15
Lp_000218200.1	hypothetical protein, conserved	3.97601e-16	1.92686e-15
Lp_050010800.1	Ankyrin repeats (many copies)/Ankyrin repeats (3 copies)/Ankyrin repeat, putative	4.03374e-16	1.95242e-15
Lp_000501700.1	metallo-peptidase, Clan MC, Family M14, putative	4.45619e-16	2.15424e-15
Lp_000446000.1	eukaryotic translation initiation factor 6 (eIF-6), putative	4.77015e-16	2.30459e-15
Lp_000476400.1	peptidase m20/m25/m40 family-like protein	4.83371e-16	2.33387e-15
Lp_330016300.1	phosphoribosylpyrophosphate synthetase, putative	4.97677e-16	2.39851e-15
Lp_360037400.1	Uncharacterized protein family UPF0029, putative	5.2949e-16	2.55026e-15
Lp_350035800.1	hypothetical protein, conserved	5.55077e-16	2.67186e-15
Lp_280024000.1	Putative serine esterase (DUF676), putative	5.98274e-16	2.87626e-15
Lp_000410300.1	EF hand-like protein	6.07636e-16	2.91948e-15
Lp_000238500.1	hypothetical protein, conserved	6.12495e-16	2.94103e-15
Lp_000380900.1	alcohol dehydrogenase, putative	6.64473e-16	3.18476e-15
Lp_000378300.1	Protein of unknown function (DUF1077), putative	6.66194e-16	3.19106e-15
Lp_000040100.1	WD domain, G-beta repeat, putative	6.7684e-16	3.24008e-15
Lp_000391800.1	chaperone DNAJ protein, putative	7.03635e-16	3.36219e-15
Lp_080005000.1	adaptor complex protein (AP) 3 delta subunit 1, putative	7.11092e-16	3.39576e-15
Lp_000200100.1	presenilin-like aspartic peptidase, clan AD, family A22A, putative	7.32011e-16	3.4914e-15
Lp_360014200.1	DEAD box RNA helicase, putative	7.61912e-16	3.63181e-15
Lp_000166200.1	hypothetical protein, conserved	7.82603e-16	3.72818e-15
Lp_360033300.1	MORN repeat, putative	8.06028e-16	3.83279e-15
Lp_140013600.1	protein kinase, putative	8.2477e-16	3.91765e-15
Lp_270022400.1	hypothetical protein, conserved	8.24874e-16	3.91765e-15
Lp_300013400.1	Nitroreductase family, putative	8.55163e-16	4.05905e-15
Lp_050009100.1	hypothetical protein, conserved	8.83962e-16	4.18815e-15
Lp_280025100.1	cytosolic malate dehydrogenase	9.60003e-16	4.53473e-15
Lp_000390700.1	RNA recognition motif (a.k.a. RRM, RBD, or RNP domain)/RNA recognition motif. (a.k.a. RRM, RBD, or RNP domain), putative	9.79175e-16	4.61973e-15
Lp_000501400.1	Tetraspanin family, putative	9.86678e-16	4.65233e-15
Lp_000409600.1	ubiquitin carboxyl-terminal hydrolase, putative	1.0053e-15	4.73162e-15
Lp_150008300.1	Nucleotide-sugar transporter, putative	1.02505e-15	4.82165e-15
Lp_040005000.1	GRAM domain containing protein, putative	1.05297e-15	4.95004e-15
Lp_340006800.1	Nucleolar protein 12 (25kDa), putative	1.05944e-15	4.97744e-15
Lp_320017200.1	hypothetical protein, conserved	1.34705e-15	6.31735e-15
Lp_160011200.1	COP9 signalosome complex subunit 5, putative	1.394e-15	6.52975e-15
Lp_160006500.1	hypothetical protein, conserved	1.45512e-15	6.81199e-15
Lp_270014900.1	dynein heavy chain, putative	1.52037e-15	7.10895e-15
Lp_000362600.1	6-phosphofructo-2-kinase/fructose-2,6-biphosphatase-1-like protein	1.57953e-15	7.3768e-15
Lp_200011300.1	Protein of unknown function (DUF775), putative	1.58864e-15	7.41493e-15
Lp_240008800.1	dynein arm light chain, putative	1.68327e-15	7.84724e-15
Lp_000086000.1	Transmembrane amino acid transporter protein, putative	1.68861e-15	7.86749e-15
Lp_000286800.1	hypothetical protein, conserved	1.69905e-15	7.9114e-15
Lp_000406000.1	hypothetical protein, conserved	1.81437e-15	8.43839e-15
Lp_240010200.1	Inhibitor of apoptosis-promoting Bax1, putative	1.92115e-15	8.92442e-15
Lp_360037000.1	hypothetical protein, conserved	1.92763e-15	8.94923e-15
Lp_000136400.1	ion transport protein-like protein	1.9842e-15	9.2064e-15
Lp_320018900.1	hypothetical protein, conserved	1.98761e-15	9.21678e-15
Lp_340017200.1	clathrin coat assembly protein AP17, putative	2.00813e-15	9.30643e-15
Lp_240007900.1	ubiquitin carboxyl-terminal hydrolase, putative	2.10163e-15	9.73398e-15
Lp_230006100.1	pentamidine resistance protein 1	2.1468e-15	9.93734e-15
Lp_180006400.1	hypothetical protein, conserved	2.1565e-15	9.97636e-15
Lp_230005300.1	hypothetical protein	2.22922e-15	1.03006e-14
Lp_360029900.1	hypothetical protein, conserved	2.28384e-15	1.05468e-14
Lp_000098700.1	hypothetical protein, conserved	2.297e-15	1.05951e-14
Lp_000529600.1	Flagellar Member 6	2.29575e-15	1.05951e-14
Lp_000524500.1	pteridine transporter (truncated), putative	2.33098e-15	1.07392e-14
Lp_340013000.1	N2227-like protein, putative	2.40019e-15	1.10386e-14
Lp_110009100.1	tubulin-tyrsoine ligase-like protein	2.55518e-15	1.17171e-14
Lp_000525700.1	surface antigen protein, putative	2.6483e-15	1.2137e-14
Lp_000466500.1	zinc-finger protein, conserved	2.89715e-15	1.32311e-14
Lp_250008100.1	hypothetical protein, conserved	3.06074e-15	1.39701e-14
Lp_000206900.1	Amastin surface glycoprotein, putative	3.22012e-15	1.4689e-14
Lp_000103100.1	C-5 sterol desaturase, putative	3.35972e-15	1.52991e-14
Lp_250012900.1	enoyl-CoA reductase, putative	3.36735e-15	1.53249e-14
Lp_000278500.1	DNA polymerase sigma-like protein	3.536e-15	1.60739e-14
Lp_000333400.1	ATP-dependent zinc metallopeptidase, putative	3.55709e-15	1.61604e-14
Lp_000326500.1	hypothetical protein, conserved	3.65247e-15	1.65745e-14
Lp_000421500.1	hypothetical protein, conserved	3.68586e-15	1.67067e-14
Lp_000233000.1	hypothetical protein, conserved	3.74401e-15	1.69605e-14
Lp_000285000.1	hypothetical protein, conserved	3.88227e-15	1.75766e-14
Lp_280024100.1	hypothetical protein, conserved	4.18598e-15	1.8908e-14
Lp_000341000.1	hypothetical protein, conserved	4.40179e-15	1.98599e-14
Lp_360045000.1	hypothetical protein, conserved	4.50824e-15	2.03169e-14
Lp_000193900.1	bilobe protein, conserved	4.61956e-15	2.07974e-14
Lp_000111200.1	hypothetical protein, conserved	4.62017e-15	2.07974e-14
Lp_000243100.1	hypothetical protein	4.7411e-15	2.13173e-14
Lp_150008200.1	hypothetical protein, conserved	4.95756e-15	2.22778e-14
Lp_000225500.1	pentamidine resistance protein 1	5.128e-15	2.30173e-14
Lp_000392500.1	3'-nucleotidase/nuclease, putative	5.59325e-15	2.50626e-14
Lp_050016500.1	hypothetical protein, conserved	5.60442e-15	2.50984e-14
Lp_350011700.1	Tetratricopeptide repeat/TPR repeat, putative	5.73054e-15	2.56339e-14
Lp_160014700.1	kinesin, putative	5.7757e-15	2.58212e-14
Lp_000343900.1	ras-like small GTPases, putative	5.83015e-15	2.60498e-14
Lp_000178900.1	hypothetical protein, conserved	5.98092e-15	2.6693e-14
Lp_000024300.1	hypothetical protein	6.0858e-15	2.71457e-14
Lp_000196100.1	Acetyltransferase (GNAT) family/Acetyltransferase (GNAT) domain containing protein, putative	6.29434e-15	2.80599e-14
Lp_000479800.1	MYND zinc finger (ZnF) domain-like protein	6.4709e-15	2.87979e-14
Lp_360020600.1	hypothetical protein, conserved	6.96204e-15	3.08785e-14
Lp_240007800.1	SNF2 family protein	7.16518e-15	3.169e-14
Lp_220008300.1	mak-16-like RNA binding protein, putative	7.44149e-15	3.28935e-14
Lp_070010800.1	malonyl-coa decarboxylase-like protein	7.79671e-15	3.44249e-14
Lp_000467300.1	pyridoxal kinase, putative	8.2383e-15	3.63133e-14
Lp_080005600.1	Putative zinc finger motif, C2HC5-type/ASCH domain containing protein, putative	8.60432e-15	3.78841e-14
Lp_170006800.1	hypothetical protein, conserved	8.70699e-15	3.83146e-14
Lp_260005400.1	hypothetical protein, conserved	8.94357e-15	3.93337e-14
Lp_050016600.1	ATPase, putative	9.09647e-15	3.99837e-14
Lp_000339500.1	cytoplasmic l-asparaginase i-like protein	9.98461e-15	4.38384e-14
Lp_240011500.1	hypothetical protein, conserved	1.01347e-14	4.44725e-14
Lp_190006000.1	ADP,ATP carrier protein 1, mitochondrial precursor, putative	1.04916e-14	4.6013e-14
Lp_000277700.1	farnesyl pyrophosphate synthase	1.08e-14	4.73127e-14
Lp_000224900.1	Exocyst complex component Sec10, putative	1.09288e-14	4.78234e-14
Lp_000353500.1	hypothetical protein, conserved	1.24282e-14	5.4324e-14
Lp_000334000.1	Vesicle coat protein involved in Golgi to plasma membrane transport, putative	1.24906e-14	5.45662e-14
Lp_350024900.1	poly(A)-specific ribonuclease PARN, putative	1.28594e-14	5.61463e-14
Lp_040007200.1	tyrosine phospatase-like protein	1.28748e-14	5.61822e-14
Lp_200009700.1	choline/Carnitine o-acyltransferase-like protein	1.31166e-14	5.72056e-14
Lp_000032200.1	hypothetical protein, conserved	1.35143e-14	5.88418e-14
Lp_000451000.1	hypothetical protein, conserved	1.39544e-14	6.06236e-14
Lp_160010600.1	chitinase	1.42765e-14	6.19886e-14
Lp_340029900.1	Unc104-like kinesin, putative	1.46839e-14	6.36869e-14
Lp_050014800.1	protein kinase, putative	1.51262e-14	6.54966e-14
Lp_000199700.1	condensin subunit 1, putative	1.51535e-14	6.55787e-14
Lp_350037400.1	pre-RNA processing PIH1/Nop17, putative	1.59824e-14	6.90899e-14
Lp_000170100.1	hypothetical protein, conserved	1.64495e-14	7.10308e-14
Lp_360025500.1	hypothetical protein, conserved	1.65053e-14	7.12325e-14
Lp_320017000.1	ABC transporter transmembrane region containing protein, putative	1.69421e-14	7.30773e-14
Lp_000477300.1	hypothetical protein, conserved	1.71179e-14	7.37951e-14
Lp_180009000.1	hypothetical protein, conserved	1.71566e-14	7.39212e-14
Lp_000042800.1	hypothetical protein, conserved	1.77528e-14	7.64479e-14
Lp_000534100.1	KH domain/Domain of unknown function (DUF1771)/Smr domain containing protein, putative	1.91149e-14	8.21785e-14
Lp_000163500.1	mitochondrial carrier protein, putative	2.00817e-14	8.61931e-14
Lp_360040600.1	hypothetical protein	2.01226e-14	8.63212e-14
Lp_360013900.1	hypothetical protein, conserved	2.02227e-14	8.67033e-14
Lp_000215700.1	Mini-chromosome maintenance complex-binding protein	2.05331e-14	8.79381e-14
Lp_000161100.1	hypothetical protein, conserved	2.10578e-14	9.00869e-14
Lp_180007300.1	DNA-directed RNA polymerase II/III subunit, putative	2.15954e-14	9.22358e-14
Lp_350025000.1	aminopeptidase P, putative	2.33916e-14	9.97449e-14
Lp_000478500.1	Transmembrane protein 18, putative	2.37228e-14	1.01047e-13
Lp_260010800.1	hypothetical protein, conserved	2.3894e-14	1.01721e-13
Lp_280010400.1	hypothetical protein, conserved	2.43039e-14	1.0341e-13
Lp_000505500.1	hypothetical protein, conserved	2.57993e-14	1.09417e-13
Lp_000258000.1	pteridine transporter (truncated), putative	2.61976e-14	1.11046e-13
Lp_000347700.1	hypothetical protein, conserved	2.66348e-14	1.12838e-13
Lp_000160900.1	hypothetical protein, conserved	2.72995e-14	1.15592e-13
Lp_000160800.1	U5 small nuclear ribonucleoprotein component, putative	2.73291e-14	1.15655e-13
Lp_000066000.1	Cytochrome b5-like Heme/Steroid binding domain containing protein, putative	2.75925e-14	1.16706e-13
Lp_000059800.1	hypothetical protein, conserved	2.94361e-14	1.2437e-13
Lp_000036600.1	hypothetical protein, conserved	2.99451e-14	1.26453e-13
Lp_280017400.1	DNA polymerase kappa, putative	3.02749e-14	1.27777e-13
Lp_000255400.1	hypothetical protein	3.04006e-14	1.28101e-13
Lp_000249800.1	hypothetical protein, conserved	3.09689e-14	1.30425e-13
Lp_000069000.1	Dual specificity phosphatase, catalytic domain containing protein, putative	3.51462e-14	1.47464e-13
Lp_310005100.1	hypothetical protein	3.63491e-14	1.52429e-13
Lp_330018100.1	glycerolphosphate mutase, putative	3.65365e-14	1.53133e-13
Lp_000149500.1	pteridine transporter (truncated), putative	4.36239e-14	1.82351e-13
Lp_180006700.1	Zinc finger, C3HC4 type (RING finger)/Ring finger domain containing protein, putative	4.37837e-14	1.82922e-13
Lp_000188500.1	phosphoadenosine phosphosulfate reductase-like protein	4.57748e-14	1.91138e-13
Lp_000352700.1	hypothetical protein, conserved	4.70145e-14	1.96106e-13
Lp_330008100.1	hypothetical protein, conserved	4.75713e-14	1.98323e-13
Lp_000052500.1	hypothetical protein, conserved	5.10923e-14	2.12663e-13
Lp_120006500.1	leucine-rich repeat protein, putative	5.11923e-14	2.12966e-13
Lp_350035600.1	hypothetical protein, conserved	5.20171e-14	2.16283e-13
Lp_000447800.1	Region in Clathrin and VPS, putative	5.26572e-14	2.18829e-13
Lp_090005400.1	cysteine peptidase, Clan CA, family C19, putative	5.3398e-14	2.2179e-13
Lp_350032300.1	60S ribosomal protein L23, putative	5.58849e-14	2.31996e-13
Lp_360012300.1	universal minicircle sequence binding protein, putative	5.85142e-14	2.42655e-13
Lp_000014100.1	hypothetical protein, conserved	5.86699e-14	2.43172e-13
Lp_270017200.1	TPR-repeat protein, putative	6.32625e-14	2.61792e-13
Lp_000278600.1	Conserved hypothetical ATP binding protein, putative	6.82473e-14	2.81826e-13
Lp_000420200.1	hypothetical protein, conserved	7.47849e-14	3.08012e-13
Lp_000258300.1	tricarboxylate carrier, putative	7.94119e-14	3.26897e-13
Lp_330005300.1	hypothetical protein, conserved	8.52883e-14	3.50535e-13
Lp_000506400.1	Pyridoxal-dependent decarboxylase, pyridoxal binding domain/Pyridoxal-dependent decarboxylase, C-terminal sheet domain containing protein, putative	8.82699e-14	3.62221e-13
Lp_130007800.1	hypothetical protein, conserved	9.29473e-14	3.80618e-13
Lp_000450000.1	hypothetical protein, conserved	9.59947e-14	3.92688e-13
Lp_000291600.1	hypothetical protein, conserved	9.65027e-14	3.9456e-13
Lp_000384100.1	FAM91 N-terminus/FAM91 C-terminus, putative	1.06898e-13	4.3638e-13
Lp_000370600.1	ATP-dependent RNA helicase, putative	1.10245e-13	4.4981e-13
Lp_000464700.1	hypothetical protein, conserved	1.11533e-13	4.54589e-13
Lp_000296300.1	3'-nucleotidase/nuclease precursor, putative	1.11687e-13	4.54984e-13
Lp_000156100.1	hypothetical protein	1.16688e-13	4.74862e-13
Lp_000148500.1	Elongation factor G 2, mitochondrial, putative	1.22735e-13	4.9921e-13
Lp_340016000.1	ubiquitin-conjugating enzyme E2, putative	1.25596e-13	5.10582e-13
Lp_350010600.1	SNF-7-like protein, conserved	1.25802e-13	5.1089e-13
Lp_190008100.1	Aldo/keto reductase family, putative	1.3136e-13	5.32911e-13
Lp_000201800.1	glycosomal membrane like protein	1.31512e-13	5.33252e-13
Lp_000380300.1	2OG-Fe(II) oxygenase superfamily, putative	1.32197e-13	5.35753e-13
Lp_000034500.1	hypothetical protein, conserved	1.32569e-13	5.36983e-13
Lp_300013700.1	hypothetical protein	1.35465e-13	5.48149e-13
Lp_000352800.1	RNA editing associated helicase 2, putative	1.36202e-13	5.5066e-13
Lp_000193800.1	l6202.3-like protein	1.4769e-13	5.96387e-13
Lp_160014900.1	hypothetical protein, conserved	1.51283e-13	6.10579e-13
Lp_250017400.1	hypothetical protein, conserved	1.51885e-13	6.12696e-13
Lp_000348000.1	DnaJ domain containing protein, putative	1.52017e-13	6.1291e-13
Lp_000222100.1	hypothetical protein, conserved	1.6357e-13	6.58814e-13
Lp_000436400.1	hypothetical protein, conserved	1.67883e-13	6.75491e-13
Lp_060010900.1	arginine N-methyltransferase, type III, putative	1.78664e-13	7.18503e-13
Lp_000254400.1	actin	1.83148e-13	7.35403e-13
Lp_100005000.1	MORN repeat, putative	1.87474e-13	7.51619e-13
Lp_170008000.1	Glycosyltransferase (GlcNAc), putative	1.93293e-13	7.73764e-13
Lp_000179900.1	Aminotransferase class I and II, putative	1.99386e-13	7.9734e-13
Lp_000019700.1	Fcf2 pre-rRNA processing, putative	2.08134e-13	8.30631e-13
Lp_000407900.1	hypothetical protein, conserved	2.22438e-13	8.86096e-13
Lp_000028600.1	hypothetical protein, conserved	2.35445e-13	9.3629e-13
Lp_000284400.1	C-14 sterol reductase, putative	2.37063e-13	9.42043e-13
Lp_170006000.1	Putative methyltransferase, putative	2.37132e-13	9.42043e-13
Lp_000447600.1	2OG-Fe(II) oxygenase superfamily, putative	2.39671e-13	9.5165e-13
Lp_000421700.1	Protein kinase domain containing protein, putative	2.46864e-13	9.79219e-13
Lp_360037200.1	translation initiation factor 2 subunit, putative	2.61053e-13	1.03498e-12
Lp_160007800.1	proteasome 26S non-ATPase subunit 9, putative	2.62461e-13	1.04004e-12
Lp_000031600.1	WD domain, G-beta repeat/PFU (PLAA family ubiquitin binding), putative	2.66918e-13	1.05663e-12
Lp_000294400.1	hypothetical protein, conserved	2.7135e-13	1.07363e-12
Lp_000206100.1	hypothetical protein, conserved	2.80359e-13	1.10816e-12
Lp_320024200.1	Endoplasmic Reticulum-Golgi Intermediate Compartment (ERGIC)/Endoplasmic reticulum vesicle transporter, putative	2.82454e-13	1.11588e-12
Lp_350038500.1	membrane- trafficking protein, putative	2.838e-13	1.12063e-12
Lp_240016200.1	hypothetical protein, conserved	2.87383e-13	1.13421e-12
Lp_000073700.1	Peptidase family M20/M25/M40/Peptidase dimerisation domain containing protein, putative	2.95718e-13	1.16652e-12
Lp_340006500.1	malate dehydrogenase	3.00386e-13	1.18433e-12
Lp_000456600.1	Acetyltransferase (GNAT) domain/Acetyltransferase (GNAT) family, putative	3.09623e-13	1.21953e-12
Lp_030007400.1	Ankyrin repeats (3 copies)/Ankyrin repeat/Ankyrin repeats (many copies)/DHHC palmitoyltransferase, putative	3.24185e-13	1.27497e-12
Lp_000128700.1	cytochrome b5 1, putative	3.2671e-13	1.28425e-12
Lp_100008100.1	PSP1 C-terminal conserved region containing protein, putative	3.3081e-13	1.29972e-12
Lp_350019000.1	hypothetical protein, conserved	3.36223e-13	1.31966e-12
Lp_000140800.1	ATP synthase, putative	3.47313e-13	1.36251e-12
Lp_270022500.1	protein kinase, putative	3.55307e-13	1.39178e-12
Lp_320009400.1	ATP-dependent DEAD/H RNA helicase, putative	3.56345e-13	1.39515e-12
Lp_010006900.1	UBA/TS-N domain/CUE domain/Domain of unknown function (DUF1771)/Smr domain containing protein, putative	3.58317e-13	1.40217e-12
Lp_000366000.1	cytochrome p450-like protein	3.62246e-13	1.41684e-12
Lp_000520500.1	adenosine deaminase-like protein	3.63807e-13	1.42224e-12
Lp_100006700.1	Leishmanolysin, putative	3.7077e-13	1.44874e-12
Lp_360045700.1	hypothetical protein, conserved	3.83309e-13	1.49698e-12
Lp_000533200.1	Tubulin binding cofactor C, putative	3.85357e-13	1.50423e-12
Lp_080007600.1	hypothetical protein, conserved	3.85986e-13	1.50594e-12
Lp_100006600.1	Leishmanolysin, putative	3.86973e-13	1.50904e-12
Lp_270014400.1	mRNA export factor MEX67	3.87348e-13	1.50975e-12
Lp_120007900.1	hypothetical protein, conserved	4.05614e-13	1.57859e-12
Lp_320017300.1	Cyclic nucleotide-binding domain containing protein, putative	4.11281e-13	1.59906e-12
Lp_250017300.1	hypothetical protein	4.18388e-13	1.62589e-12
Lp_010005700.1	BSD domain containing protein, putative	4.41551e-13	1.71421e-12
Lp_000109900.1	RNA recognition motif (a.k.a. RRM, RBD, or RNP domain)/RNA recognition motif. (a.k.a. RRM, RBD, or RNP domain), putative	4.88768e-13	1.8947e-12
Lp_000155800.1	enoyl-CoA hydratase/isomerase family protein, conserved	5.10294e-13	1.97619e-12
Lp_190006400.1	hypothetical protein, conserved	5.27627e-13	2.04231e-12
Lp_000256400.1	hypothetical protein, conserved	5.63678e-13	2.1797e-12
Lp_150006000.1	hypothetical protein, conserved	6.00922e-13	2.32144e-12
Lp_000308600.1	Transmembrane protein 231, putative	6.24847e-13	2.41149e-12
Lp_010006200.1	hypothetical protein	6.31078e-13	2.43434e-12
Lp_000437100.1	hypothetical protein, conserved	6.5187e-13	2.5133e-12
Lp_240011400.1	adaptor complex AP-3 small subunit, putative	6.64064e-13	2.5578e-12
Lp_000063300.1	hypothetical protein, conserved	7.26451e-13	2.79125e-12
Lp_000466400.1	sphingosine 1-phosphate lyase	7.36037e-13	2.8267e-12
Lp_260010700.1	electon transport protein SCO1/SCO2, putative	7.92986e-13	3.04392e-12
Lp_360024200.1	Phytochelatin synthase, putative	7.97959e-13	3.06151e-12
Lp_000030500.1	D-lactate dehydrogenase-like protein	8.18766e-13	3.1398e-12
Lp_260009300.1	6-O-methylguanine DNA methyltransferase, DNA binding domain containing protein, putative	8.40558e-13	3.22022e-12
Lp_280025900.1	hypothetical protein, conserved	8.74111e-13	3.3455e-12
Lp_160013700.1	hypothetical protein, conserved	8.73921e-13	3.3455e-12
Lp_000259400.1	Domain of unknown function (DUF3883), putative	8.76388e-13	3.35241e-12
Lp_000210200.1	hypothetical protein, conserved	8.77197e-13	3.35241e-12
Lp_340014300.1	Pirin/Pirin C-terminal cupin domain containing protein, putative	8.78042e-13	3.354e-12
Lp_000398200.1	autophagy protein 10 (ATG10)	9.02695e-13	3.44649e-12
Lp_320013900.1	Tyrosine phosphatase family, putative	9.14021e-13	3.48804e-12
Lp_000097600.1	mitochondrial chaperone, putative	9.35192e-13	3.5671e-12
Lp_000354000.1	Glutathione S-transferase, N-terminal domain containing protein, putative	9.47946e-13	3.61399e-12
Lp_000518400.1	hypothetical protein, conserved	9.62869e-13	3.6691e-12
Lp_310009300.1	Cytochrome b5-like Heme/Steroid binding domain containing protein, putative	1.00184e-12	3.81573e-12
Lp_000317000.1	ubiquitin carboxyl-terminal hydrolase, putative	1.0124e-12	3.8541e-12
Lp_330012500.1	hypothetical protein, conserved	1.01517e-12	3.86088e-12
Lp_000513500.1	modification methylase-like protein	1.06541e-12	4.04609e-12
Lp_360026500.1	fibrillarin	1.12244e-12	4.26061e-12
Lp_000241900.1	ATP synthase regulation protein NCA2, putative	1.19348e-12	4.52149e-12
Lp_000175100.1	RNA recognition motif. (a.k.a. RRM, RBD, or RNP domain)/RNA recognition motif (a.k.a. RRM, RBD, or RNP domain), putative	1.21157e-12	4.58339e-12
Lp_000018500.1	kynureninase, putative	1.29154e-12	4.88123e-12
Lp_000014600.1	hypothetical protein	1.31631e-12	4.97246e-12
Lp_250017600.1	Arv1-like family, putative	1.43229e-12	5.39756e-12
Lp_000219600.1	hypothetical protein, conserved	1.49862e-12	5.63942e-12
Lp_000239000.1	cystathionine beta-synthase	1.5006e-12	5.64415e-12
Lp_260010100.1	Domain of unknown function (DUF4460), putative	1.61469e-12	6.05298e-12
Lp_340008900.1	Protein of unknown function (DUF952), putative	1.65585e-12	6.19837e-12
Lp_000050700.1	heat shock protein DNAJ, putative	1.67946e-12	6.28375e-12
Lp_330011500.1	hypothetical protein, conserved	1.70884e-12	6.38456e-12
Lp_000047300.1	exosome complex exonuclease RRP40, putative	1.82782e-12	6.81935e-12
Lp_000168600.1	hypothetical protein, conserved	1.86943e-12	6.96794e-12
Lp_360029200.1	CRAL/TRIO domain containing protein, putative	1.93451e-12	7.20367e-12
Lp_000301700.1	serine peptidase, Clan SC, Family S9D	1.96121e-12	7.29964e-12
Lp_000252800.1	AAA family ATPase-like protein	2.18843e-12	8.12993e-12
Lp_000159700.1	metallo-beta-lactamase family protein-like protein	2.2365e-12	8.30458e-12
Lp_360042700.1	SEP domain/UBX domain containing protein, putative	2.66669e-12	9.87857e-12
Lp_000171300.1	hypothetical protein, conserved	2.67661e-12	9.91065e-12
Lp_340017900.1	hypothetical protein, conserved	2.77933e-12	1.02765e-11
Lp_000434400.1	hypothetical protein, conserved	2.88484e-12	1.06616e-11
Lp_000513300.1	hypothetical protein, conserved	2.90641e-12	1.07362e-11
Lp_290007700.1	TPR repeat/Tetratricopeptide repeat, putative	2.92044e-12	1.07829e-11
Lp_000393400.1	Ubiquinone biosynthesis protein COQ7, putative	3.14271e-12	1.15927e-11
Lp_000265400.1	Major Facilitator Superfamily, putative	3.38631e-12	1.24679e-11
Lp_000450200.1	zinc-finger protein, conserved	3.44804e-12	1.26713e-11
Lp_350011900.1	Endonuclease/Exonuclease/phosphatase family, putative	3.52946e-12	1.29584e-11
Lp_280018200.1	hypothetical protein, conserved	3.63572e-12	1.33298e-11
Lp_000485100.1	hypothetical protein, conserved	3.80801e-12	1.39485e-11
Lp_000040900.1	hypothetical protein	3.82076e-12	1.39821e-11
Lp_070005000.1	hypothetical protein, conserved	3.8392e-12	1.40365e-11
Lp_340008500.1	hypothetical protein, conserved	3.95965e-12	1.44702e-11
Lp_330013700.1	DNA polymerase delta catalytic subunit, putative	4e-12	1.4604e-11
Lp_000395000.1	aspartate carbamoyltransferase, putative	4.02218e-12	1.46782e-11
Lp_350007400.1	GTP-ase activating protein, putative	4.27681e-12	1.55929e-11
Lp_000525200.1	amino acid permease, putative	4.30835e-12	1.57006e-11
Lp_000186300.1	pteridine reductase 1	4.40245e-12	1.6036e-11
Lp_000330200.1	hypothetical protein, conserved	4.71432e-12	1.71481e-11
Lp_320012100.1	hypothetical protein, conserved	4.99766e-12	1.81451e-11
Lp_000206600.1	Stress responsive A/B Barrel Domain, putative	5.03423e-12	1.82694e-11
Lp_200005000.1	histone H4	5.16069e-12	1.87111e-11
Lp_320016400.1	hypothetical protein, conserved	5.27002e-12	1.90899e-11
Lp_000011300.1	hypothetical protein, conserved	5.32693e-12	1.92782e-11
Lp_000454500.1	gamma-tubulin complex subunit, putative	5.43876e-12	1.96738e-11
Lp_000093400.1	hypothetical protein, conserved	5.66458e-12	2.04718e-11
Lp_090006300.1	hypothetical protein, conserved	5.90931e-12	2.13268e-11
Lp_000510900.1	pteridine transporter (truncated), putative	6.0265e-12	2.16998e-11
Lp_000377600.1	hypothetical protein, conserved	6.0786e-12	2.18774e-11
Lp_000317600.1	kinesin, putative	6.48943e-12	2.33239e-11
Lp_330023400.1	40S ribosomal protein S13, putative	6.513e-12	2.33979e-11
Lp_360031500.1	WD domain, G-beta repeat, putative	6.54888e-12	2.3516e-11
Lp_350018400.1	rieske iron-sulfur protein, mitochondrial precursor, putative	6.76945e-12	2.42858e-11
Lp_000116300.1	hypothetical protein, conserved	6.79867e-12	2.43795e-11
Lp_000211000.1	ABC transporter transmembrane region 2/ABC transporter transmembrane region/ABC transporter, putative	6.86971e-12	2.4623e-11
Lp_000327200.1	carboxypeptidase, putative	6.91299e-12	2.47668e-11
Lp_000094100.1	surface antigen-like protein	7.29077e-12	2.60845e-11
Lp_000104300.1	Uroporphyrinogen-III synthase HemD, putative	7.29758e-12	2.6097e-11
Lp_000513100.1	hypothetical protein, conserved	7.44395e-12	2.65841e-11
Lp_000185600.1	hypothetical protein, conserved	7.65345e-12	2.73198e-11
Lp_220008000.1	palmitoyl acyltransferase 11, putative	8.57946e-12	3.06114e-11
Lp_350006600.1	hypothetical protein, conserved	8.7365e-12	3.11575e-11
Lp_000515000.1	deoxyhypusine synthase	9.46583e-12	3.3682e-11
Lp_330018800.1	hypothetical protein, conserved	9.75606e-12	3.46676e-11
Lp_360023000.1	protein kinase, putative	9.9033e-12	3.51272e-11
Lp_360011000.1	hypothetical protein, conserved	1.0463e-11	3.70455e-11
Lp_000156300.1	hypothetical protein, conserved	1.08871e-11	3.85122e-11
Lp_240009800.1	DNA-directed RNA polymerase, mitochondrial	1.10862e-11	3.91638e-11
Lp_030007000.1	NADP-dependent alcohol dehydrogenase, putative	1.12634e-11	3.97591e-11
Lp_000494100.1	hypothetical protein, conserved	1.16338e-11	4.10427e-11
Lp_000208200.1	AIG1 family/50S ribosome-binding GTPase/Elongation factor Tu GTP binding domain/Dynamin family, putative	1.17138e-11	4.13061e-11
Lp_170006900.1	Lariat debranching enzyme, C-terminal domain containing protein, putative	1.17358e-11	4.13653e-11
Lp_360030700.1	signal recognition particle receptor like protein, putative	1.19222e-11	4.19844e-11
Lp_280022600.1	Translation initiation factor eIF-2B subunit epsilon, putative	1.21236e-11	4.26747e-11
Lp_000135200.1	hypothetical protein, conserved	1.21788e-11	4.28497e-11
Lp_220006800.1	Cytoplasmic dynein 1 heavy chain (DYNC1H1), putative	1.22487e-11	4.30764e-11
Lp_320005300.1	Armadillo/beta-catenin-like repeat, putative	1.25048e-11	4.39574e-11
Lp_000471400.1	protein kinase, putative	1.26379e-11	4.44053e-11
Lp_250009600.1	hypothetical protein, conserved	1.27135e-11	4.46508e-11
Lp_000092600.1	CLASP N terminal, putative	1.2811e-11	4.4953e-11
Lp_360024400.1	hypothetical protein, conserved	1.2809e-11	4.4953e-11
Lp_000486100.1	surface antigen protein, putative	1.36787e-11	4.7955e-11
Lp_350006400.1	hypothetical protein, conserved	1.38838e-11	4.86523e-11
Lp_000266000.1	hypothetical protein, conserved	1.42446e-11	4.98943e-11
Lp_000040500.1	hypothetical protein, conserved	1.47678e-11	5.16807e-11
Lp_350027400.1	cystathione gamma lyase, putative	1.48931e-11	5.20959e-11
Lp_230009400.1	hypothetical protein, conserved	1.60224e-11	5.59964e-11
Lp_340029300.1	protein serine/threonine phosphatase, putativee	1.64083e-11	5.72684e-11
Lp_000495400.1	hypothetical protein	1.7184e-11	5.9896e-11
Lp_160009800.1	LysM domain containing protein, putative	1.72128e-11	5.99481e-11
Lp_260006100.1	Glucosidase II beta subunit-like/Glucosidase II beta subunit-like protein, putative	1.7647e-11	6.14277e-11
Lp_350031900.1	hypothetical protein, conserved	1.77696e-11	6.17997e-11
Lp_000348800.1	hypothetical protein, conserved	1.78652e-11	6.21048e-11
Lp_000207600.1	hypothetical protein, conserved	1.79792e-11	6.24735e-11
Lp_000324100.1	hypothetical protein	1.86546e-11	6.47629e-11
Lp_000270500.1	hypothetical protein, conserved	1.87113e-11	6.4931e-11
Lp_350025800.1	Leishmanolysin, putative	1.90433e-11	6.60536e-11
Lp_000477700.1	SHQ1 protein, putative	1.92293e-11	6.66694e-11
Lp_000112300.1	pentamidine resistance protein 1	1.97079e-11	6.82385e-11
Lp_000528200.1	pentamidine resistance protein 1	2.0399e-11	7.06002e-11
Lp_000516600.1	hypothetical protein, conserved	2.16811e-11	7.49382e-11
Lp_000179200.1	AMP-activated protein kinase, gamma regulatory subunit	2.19792e-11	7.59351e-11
Lp_330022100.1	LIM domain containing protein, putative	2.24709e-11	7.75996e-11
Lp_280013300.1	DNA replication licensing factor MCM2, putative	2.41468e-11	8.32183e-11
Lp_000050300.1	SET domain containing protein, putative	2.52833e-11	8.70438e-11
Lp_000496800.1	hypothetical protein, conserved	2.55474e-11	8.79143e-11
Lp_000292300.1	hypothetical protein	2.60446e-11	8.9547e-11
Lp_000505400.1	RNA recognition motif (a.k.a. RRM, RBD, or RNP domain)/RNA recognition motif. (a.k.a. RRM, RBD, or RNP domain), putative	2.63091e-11	9.04168e-11
Lp_360013400.1	hypothetical protein, conserved	2.64845e-11	9.09797e-11
Lp_040005600.1	hypothetical protein, conserved	2.78934e-11	9.57358e-11
Lp_360029800.1	Protein of unknown function (DUF2870), putative	2.79819e-11	9.59975e-11
Lp_000077800.1	ATP-dependent RNA helicase, putative	2.82817e-11	9.69536e-11
Lp_000026700.1	pumilio/PUF RNA binding protein 7, putative	2.904e-11	9.94969e-11
Lp_310013200.1	acetyl-CoA carboxylase, putative	3.23614e-11	1.10491e-10
Lp_000269400.1	Rtr1/RPAP2 family, putative	3.27672e-11	1.11827e-10
Lp_000103600.1	mitochondrial RNA binding protein, putative	3.30716e-11	1.12768e-10
Lp_110009700.1	hypothetical protein, conserved	3.35196e-11	1.14246e-10
Lp_270016900.1	endo/exonuclease Mre11, putative	3.35485e-11	1.14295e-10
Lp_000275500.1	Nop14-like family, putative	3.40659e-11	1.15957e-10
Lp_110008500.1	hypothetical protein, conserved	3.52257e-11	1.19749e-10
Lp_170011300.1	hypothetical protein, conserved	3.6012e-11	1.22369e-10
Lp_050010600.1	hypothetical protein, conserved	3.93989e-11	1.33589e-10
Lp_000238300.1	hypothetical protein, conserved	3.95724e-11	1.34061e-10
Lp_000523700.1	MRB1-associated protein	3.99592e-11	1.35304e-10
Lp_000492400.1	pteridine transporter (truncated), putative	3.99739e-11	1.35304e-10
Lp_000405900.1	Beta-lactamase superfamily domain containing protein, putative	4.03288e-11	1.36388e-10
Lp_070012400.1	DNA repair and recombination helicase protein PIF7, putative	4.13189e-11	1.39556e-10
Lp_250016900.1	AGC family serine/threonine kinase, putative	4.1734e-11	1.40897e-10
Lp_120008300.1	Anaphase promoting complex subunit 8 / Cdc23/TPR repeat/Tetratricopeptide repeat, putative	4.42929e-11	1.49279e-10
Lp_360039300.1	40S ribosomal protein SA, putative	4.53524e-11	1.52653e-10
Lp_000350600.1	kinetoplast-associated protein-like protein	4.56034e-11	1.53432e-10
Lp_270013800.1	hypothetical protein, conserved	4.71532e-11	1.58511e-10
Lp_130012700.1	N(2), N(2)-dimethylguanosine tRNA methyltransferase, putative	4.75402e-11	1.59743e-10
Lp_010006700.1	hypothetical protein, conserved	4.76398e-11	1.59941e-10
Lp_320006500.1	hypothetical protein, conserved	4.79998e-11	1.61081e-10
Lp_000051700.1	hypothetical protein, conserved	4.87505e-11	1.6353e-10
Lp_000023100.1	RNA polymerase Rpc34 subunit, putative	5.20837e-11	1.74487e-10
Lp_000450100.1	phospholipid-translocating P-type ATPase (flippase), putative	5.35279e-11	1.79249e-10
Lp_230009800.1	vacuolar proton translocating ATPase subunit A, putative	5.44622e-11	1.823e-10
Lp_000475500.1	Metallo-dependent phosphatase-like domain-containing protein	5.73209e-11	1.91705e-10
Lp_160009700.1	Eukaryotic translation initiation factor eIF2A, putative	5.86695e-11	1.96132e-10
Lp_050009200.1	hypothetical protein, conserved	6.03426e-11	2.01639e-10
Lp_000026900.1	coatomer subunit epsilon	6.20334e-11	2.07112e-10
Lp_360008000.1	hypothetical protein, conserved	6.67739e-11	2.22466e-10
Lp_160011100.1	hypothetical protein, conserved	6.90872e-11	2.29978e-10
Lp_360014700.1	endochitinase, putative	7.49487e-11	2.49067e-10
Lp_150005800.1	hypothetical protein, conserved	7.51831e-11	2.4974e-10
Lp_330019200.1	ATP synthase regulation protein NCA2, putative	7.82028e-11	2.59442e-10
Lp_210005700.1	argonaut-like protein, putative	7.95737e-11	2.63766e-10
Lp_000428500.1	ARM-like helical domain-containing protein	8.35563e-11	2.76851e-10
Lp_000247600.1	hypothetical protein, conserved	8.42629e-11	2.79074e-10
Lp_100005300.1	Nucleolar protein 56, putative	8.67204e-11	2.86971e-10
Lp_000151700.1	WD repeat and HMG-box DNA-binding protein, putative	8.68469e-11	2.87268e-10
Lp_000383500.1	hypothetical protein, conserved	8.77347e-11	2.90083e-10
Lp_000491600.1	hypothetical protein, conserved	8.91507e-11	2.94641e-10
Lp_280008600.1	hypothetical protein, conserved	9.23298e-11	3.04506e-10
Lp_240014500.1	hypothetical protein, conserved	9.62511e-11	3.16906e-10
Lp_000396800.1	tRNA pseudouridine synthase D (TruD), putative	9.89783e-11	3.25612e-10
Lp_000153600.1	hypothetical protein, conserved	1.01019e-10	3.32085e-10
Lp_320009300.1	hypothetical protein, conserved	1.02724e-10	3.37508e-10
Lp_000132400.1	ABC1 family, putative	1.03636e-10	3.40296e-10
Lp_260006900.1	hypothetical protein, conserved	1.03659e-10	3.40296e-10
Lp_290006400.1	SNF2 family N-terminal domain/Helicase conserved C-terminal domain containing protein, putative	1.12904e-10	3.70493e-10
Lp_290009400.1	hypothetical protein, conserved	1.17393e-10	3.84577e-10
Lp_000045300.1	metallo-peptidase, Clan MC, Family M14	1.18087e-10	3.86692e-10
Lp_200007500.1	leucine-rich repeat-containing protein	1.18146e-10	3.86723e-10
Lp_330023300.1	hypothetical protein, conserved	1.20539e-10	3.94392e-10
Lp_340009800.1	hypothetical protein, conserved	1.24221e-10	4.06267e-10
Lp_000401000.1	pseudouridine synthase TruD, putative	1.25239e-10	4.09429e-10
Lp_000371300.1	Leucine Rich repeat, putative	1.27088e-10	4.15299e-10
Lp_340009900.1	hypothetical protein, conserved	1.2733e-10	4.15918e-10
Lp_000519900.1	glucose transporter/membrane transporter D2, putative	1.29163e-10	4.21729e-10
Lp_350029600.1	zinc finger protein, putative	1.31378e-10	4.28602e-10
Lp_350038600.1	AMP deaminase, putative	1.32237e-10	4.31227e-10
Lp_030011100.1	Multicopper oxidase, putative	1.4422e-10	4.69522e-10
Lp_350029500.1	hypothetical protein, conserved	1.46759e-10	4.7759e-10
Lp_220005800.1	Translocon-associated protein (TRAP), alpha subunit, putative	1.47737e-10	4.80575e-10
Lp_160007700.1	hypothetical protein, conserved	1.49749e-10	4.86917e-10
Lp_000344100.1	Transmembrane amino acid transporter protein, putative	1.53386e-10	4.98331e-10
Lp_200010900.1	kinesin heavy chain, putative	1.58702e-10	5.1475e-10
Lp_270006600.1	Stress responsive A/B Barrel Domain, putative	1.6355e-10	5.2938e-10
Lp_000286600.1	Pre-mRNA-splicing factor 38, putative	1.66105e-10	5.37425e-10
Lp_290006100.1	Protein phosphatase inhibitor 2 (IPP-2), putative	1.7169e-10	5.55039e-10
Lp_290006300.1	hypothetical protein, conserved	1.77346e-10	5.72615e-10
Lp_000145000.1	hypothetical protein, conserved	1.84994e-10	5.96818e-10
Lp_000231800.1	hypothetical protein, conserved	1.88202e-10	6.06669e-10
Lp_280021700.1	Mannosyl oligosaccharide glucosidase, putative	1.95932e-10	6.31067e-10
Lp_230009600.1	GAF domain/TIP41-like family, putative	1.99695e-10	6.42924e-10
Lp_000050500.1	transcription factor-like protein	2.06845e-10	6.65398e-10
Lp_360045500.1	Gcd10p family, putative	2.08195e-10	6.69468e-10
Lp_000009900.1	hypothetical protein, conserved	2.11791e-10	6.80195e-10
Lp_000242900.1	transcription factor IIIb, putative	2.21533e-10	7.10032e-10
Lp_000510400.1	hypothetical protein	2.21534e-10	7.10032e-10
Lp_350021100.1	60S ribosomal protein L5, putative	2.23085e-10	7.14711e-10
Lp_320011900.1	Repressor of differentiation kinase 1, putative	2.24595e-10	7.19255e-10
Lp_000204000.1	hypothetical protein, conserved	2.32683e-10	7.44547e-10
Lp_350017800.1	hypothetical protein, conserved	2.48311e-10	7.93907e-10
Lp_260007900.1	hypothetical protein	2.51514e-10	8.0382e-10
Lp_160012500.1	hypothetical protein, conserved	2.52574e-10	8.06878e-10
Lp_170005400.1	VID27 cytoplasmic protein, putative	2.56328e-10	8.1854e-10
Lp_000440400.1	Noc2p family, putative	2.6534e-10	8.46627e-10
Lp_170011900.1	L-galactonolactone oxidase, putative	2.68607e-10	8.56702e-10
Lp_300005800.1	Uncharacterised protein family (UPF0220), putative	2.78421e-10	8.87283e-10
Lp_000519700.1	hypothetical protein, conserved	2.84758e-10	9.06742e-10
Lp_340014800.1	tyrosine phosphatase isoform, putative	2.93347e-10	9.33711e-10
Lp_000166300.1	Fis1 C-terminal tetratricopeptide repeat, putative	3.00086e-10	9.54774e-10
Lp_000353200.1	hypothetical protein, conserved	3.02967e-10	9.63551e-10
Lp_000100900.1	mevalonate kinase, putative	3.07648e-10	9.78042e-10
Lp_000078000.1	FtsX-like permease family, putative	3.23073e-10	1.02625e-09
Lp_160006900.1	Las1-like, putative	3.32771e-10	1.05534e-09
Lp_000101700.1	hypothetical protein, conserved	3.58575e-10	1.13626e-09
Lp_000040000.1	hypothetical protein, conserved	3.63435e-10	1.15073e-09
Lp_000099400.1	deoxyhypusine hydroxylase, putative	3.73961e-10	1.1831e-09
Lp_000257400.1	Methyltransferase domain containing protein, putative	3.87534e-10	1.22407e-09
Lp_000526100.1	sre-2/carboxylate carrier-like protein	4.04153e-10	1.27554e-09
Lp_000109300.1	Major Facilitator Superfamily/Sugar (and other) transporter, putative	4.18723e-10	1.32046e-09
Lp_000148700.1	hypothetical protein, conserved	4.23002e-10	1.33342e-09
Lp_050017800.1	hypothetical protein, conserved	4.23694e-10	1.33453e-09
Lp_000412900.1	RNA pseudouridylate synthase-like protein	4.3383e-10	1.36535e-09
Lp_000291000.1	hypothetical protein	4.36957e-10	1.37464e-09
Lp_130016800.1	hypothetical protein, conserved	4.47243e-10	1.40532e-09
Lp_350014700.1	pre-mRNA splicing factor ATP-dependent RNA helicase, putative	4.52234e-10	1.42043e-09
Lp_000407400.1	hypothetical protein, conserved	4.63758e-10	1.45604e-09
Lp_000065900.1	mitochondrial carrier protein-like protein	4.69109e-10	1.47225e-09
Lp_000140600.1	hypothetical protein, conserved	4.70491e-10	1.476e-09
Lp_320019800.1	phosphatidate cytidylyltransferase-like protein	4.7833e-10	1.49999e-09
Lp_000283000.1	hypothetical protein	4.94524e-10	1.54953e-09
Lp_000033900.1	N-acetylglucosamine-phosphate mutase, putative	4.98483e-10	1.56132e-09
Lp_180007200.1	DNA-directed RNA polymerase I subunit RPB5z, putative	5.12068e-10	1.60259e-09
Lp_000150300.1	long-chain-fatty-acid-CoA ligase, putative	5.14084e-10	1.60825e-09
Lp_360039400.1	hypothetical protein, conserved	5.26701e-10	1.64707e-09
Lp_110006500.1	cytoplasmic translation machinery associated protein, putative	5.35554e-10	1.67409e-09
Lp_360016000.1	hypothetical protein, conserved	5.38932e-10	1.68397e-09
Lp_000497700.1	Zinc finger, C3HC4 type (RING finger) containing protein, putative	5.57257e-10	1.73798e-09
Lp_000099900.1	Ribosomal protein L7Ae/L30e/S12e/Gadd45 family, putative	5.57322e-10	1.73798e-09
Lp_260008400.1	cytochrome c oxidase subunit V, putative	5.72686e-10	1.78518e-09
Lp_310005000.1	DNA-directed RNA polymerase II subunit 2, putative	5.79996e-10	1.80725e-09
Lp_210011100.1	hypothetical protein, conserved	6.09819e-10	1.89867e-09
Lp_000197900.1	hypothetical protein, conserved	6.27406e-10	1.95188e-09
Lp_000355500.1	Inosine-uridine preferring nucleoside hydrolase, putative	6.39973e-10	1.99018e-09
Lp_000300500.1	hypothetical protein, conserved	6.60243e-10	2.05241e-09
Lp_000053800.1	tryparedoxin 4, putative	7.04632e-10	2.18952e-09
Lp_350021400.1	hypothetical protein, conserved	7.14594e-10	2.21872e-09
Lp_000275800.1	gamma-glutamyl phosphate reductase-like protein	7.41644e-10	2.3018e-09
Lp_000311900.1	Signal peptidase subunit, putative	7.4263e-10	2.30394e-09
Lp_340008100.1	ENTH domain containing protein, putative	7.71348e-10	2.38926e-09
Lp_000005700.1	hypothetical protein, conserved	7.74492e-10	2.39805e-09
Lp_000287000.1	hypothetical protein, conserved	7.93765e-10	2.45579e-09
Lp_150010600.1	DnaJ domain/DnaJ central domain containing protein, putative	7.94296e-10	2.45646e-09
Lp_160015600.1	DNA polymerase I alpha catalytic subunit, putative	8.11413e-10	2.50841e-09
Lp_000195600.1	TFIIS helical bundle-like domain containing protein, putative	8.19143e-10	2.53031e-09
Lp_300016800.1	superoxide dismutase, putative	8.40597e-10	2.59454e-09
Lp_290011800.1	NOL1/NOP2/sun family, putative	8.5127e-10	2.62542e-09
Lp_000457800.1	hypothetical protein	8.57067e-10	2.64226e-09
Lp_000526700.1	CRAL/TRIO domain containing protein, putative	8.58383e-10	2.64528e-09
Lp_000413500.1	hypothetical protein, conserved	8.60301e-10	2.65015e-09
Lp_000222900.1	hypothetical protein, conserved	8.71904e-10	2.68347e-09
Lp_000379400.1	hypothetical protein, conserved	8.74334e-10	2.68915e-09
Lp_000414100.1	hypothetical protein	8.88917e-10	2.73079e-09
Lp_000399600.1	phosphoglycan beta 1,2 arabinosyltransferase	9.04277e-10	2.7758e-09
Lp_270022600.1	protein kinase, putative	9.11105e-10	2.79567e-09
Lp_000445800.1	hypothetical protein	9.27981e-10	2.84412e-09
Lp_000180700.1	MutS-like protein	9.38113e-10	2.87293e-09
Lp_110007700.1	NADH-cytochrome b5 reductase-like protein	9.47951e-10	2.90079e-09
Lp_000397500.1	Putative cyclase, putative	9.91015e-10	3.02902e-09
Lp_290011600.1	hypothetical protein, conserved	9.99879e-10	3.05493e-09
Lp_160014000.1	hypothetical protein, conserved	1.01769e-09	3.10812e-09
Lp_360007500.1	20S proteasome subunit	1.02361e-09	3.12378e-09
Lp_250012500.1	ER-Golgi trafficking TRAPP I complex 85 kDa subunit, putative	1.03745e-09	3.16357e-09
Lp_330011300.1	short chain dehydrogenase, putative	1.03863e-09	3.16593e-09
Lp_000070900.1	hypothetical protein, conserved	1.04918e-09	3.19684e-09
Lp_000449600.1	hypothetical protein, conserved	1.08052e-09	3.28851e-09
Lp_000086100.1	Transmembrane amino acid transporter protein, putative	1.10316e-09	3.3561e-09
Lp_000347100.1	TFIIB zinc-binding, putative	1.10489e-09	3.36006e-09
Lp_000437500.1	ADP-ribosylation factor GTPase activating protein 1, putative	1.12149e-09	3.40923e-09
Lp_280024500.1	Beta-lactamase, putative	1.12434e-09	3.41657e-09
Lp_000151000.1	Uroporphyrinogen-III synthase HemD, putative	1.14094e-09	3.463e-09
Lp_330020600.1	hypothetical protein, conserved	1.14954e-09	3.48773e-09
Lp_000193400.1	Domain of unknown function (DUF3510), putative	1.15709e-09	3.50793e-09
Lp_000210500.1	hypothetical protein, conserved	1.20321e-09	3.64495e-09
Lp_330017200.1	calpain protease-like protein	1.23099e-09	3.72479e-09
Lp_000489100.1	hypothetical protein, conserved	1.24032e-09	3.7501e-09
Lp_300005400.1	hypothetical protein	1.28413e-09	3.8781e-09
Lp_000426200.1	serine peptidase, clan SC, family S9A-like protein	1.28977e-09	3.89362e-09
Lp_200009600.1	FK506-binding protein (FKBP)-type peptidyl-prolyl isomerase, putative	1.49853e-09	4.51171e-09
Lp_000253000.1	hypothetical protein, conserved	1.49985e-09	4.51392e-09
Lp_320006100.1	dynein light chain, flagellar outer arm, putative	1.53036e-09	4.60046e-09
Lp_000285600.1	Peptidase family M20/M25/M40/Peptidase dimerisation domain containing protein, putative	1.57727e-09	4.73968e-09
Lp_340025300.1	Complex 1 protein (LYR family)/Complex1_LYR-like, putative	1.60296e-09	4.81502e-09
Lp_240005600.1	Ring finger domain/Zinc finger, C3HC4 type (RING finger) containing protein, putative	1.68697e-09	5.05962e-09
Lp_000457300.1	Phosphatidylinositol-specific phospholipase C, X domain/Phosphatidylinositol-specific phospholipase C, Y domain/C2 domain containing protein, putative	1.8876e-09	5.65056e-09
Lp_130005200.1	hypothetical protein, conserved	1.89924e-09	5.68106e-09
Lp_000071100.1	spliceosomal U5 snRNP-specific protein, putative	1.91073e-09	5.71325e-09
Lp_350032000.1	hypothetical protein, conserved	1.92461e-09	5.75256e-09
Lp_000264900.1	mis-match repair protein, putative	2.03333e-09	6.07058e-09
Lp_260007400.1	Alpha/beta hydrolase family, putative	2.0905e-09	6.23415e-09
Lp_000192000.1	splicing factor ptsr1-like protein	2.16893e-09	6.46312e-09
Lp_000039400.1	hypothetical protein	2.18256e-09	6.49882e-09
Lp_000294900.1	Alpha/beta hydrolase family, putative	2.20695e-09	6.56894e-09
Lp_000079000.1	eukaryotic translation initiation factor 2-alpha kinase, putative	2.26175e-09	6.72184e-09
Lp_000263000.1	PRA1 family protein, putative	2.27209e-09	6.75003e-09
Lp_000447400.1	Regulator of Vps4 activity in the MVB pathway, putative	2.32704e-09	6.91065e-09
Lp_000301500.1	hypothetical protein, conserved	2.33255e-09	6.92441e-09
Lp_130012600.1	glycosyltransferase family-like protein	2.33743e-09	6.93626e-09
Lp_000067700.1	hypothetical protein, conserved	2.36192e-09	7.00629e-09
Lp_310006700.1	CRAL/TRIO domain containing protein, putative	2.40775e-09	7.13955e-09
Lp_360039200.1	Domain of unknown function (DUF4496), putative	2.45727e-09	7.28086e-09
Lp_330013400.1	Tetratricopeptide repeat/TPR repeat/Anaphase-promoting complex subunit 5, putative	2.50459e-09	7.41828e-09
Lp_000088800.1	CCCH zinc finger in TRM13 protein/U11-48K-like CHHC zinc finger/Methyltransferase TRM13, putative	2.54401e-09	7.53218e-09
Lp_350021500.1	hypothetical protein, conserved	2.57031e-09	7.60349e-09
Lp_000119100.1	Vacuolar 14 Fab1-binding region/Vacuolar protein 14 C-terminal Fig4p binding, putative	2.58925e-09	7.65458e-09
Lp_080007800.1	Repeat of unknown function (DUF1126), putative	2.64312e-09	7.80209e-09
Lp_060007300.1	hypothetical protein, conserved	2.64292e-09	7.80209e-09
Lp_030009300.1	hypothetical protein, conserved	2.8763e-09	8.47446e-09
Lp_000447000.1	Inosine-uridine preferring nucleoside hydrolase, putative	2.88058e-09	8.48388e-09
Lp_330014300.1	hypothetical protein, conserved	2.92902e-09	8.61683e-09
Lp_280006000.1	TPR repeat, putative	2.93755e-09	8.6387e-09
Lp_000356500.1	Sel1 repeat, putative	2.95943e-09	8.69977e-09
Lp_000171100.1	Flagellar Member 3	3.2044e-09	9.41285e-09
Lp_000497100.1	glycosyl hydrolase-like protein	3.27129e-09	9.60574e-09
Lp_350019500.1	hypothetical protein, conserved	3.41008e-09	1.00021e-08
Lp_320019300.1	proteasome regulatory non-ATP-ase subunit, putative	3.44045e-09	1.00874e-08
Lp_050014400.1	ubiquitin activating enzyme, putative	3.58673e-09	1.04966e-08
Lp_360040700.1	hypothetical protein, conserved	3.64483e-09	1.06627e-08
Lp_000484000.1	50S ribosome-binding GTPase/Dynamin family, putative	3.83718e-09	1.12045e-08
Lp_080007700.1	stress-induced protein sti1	4.05641e-09	1.18227e-08
Lp_000402800.1	importin alpha, putative	4.09112e-09	1.1915e-08
Lp_000296400.1	ADP-ribosylation factor, putative	4.2681e-09	1.24212e-08
Lp_000477100.1	hypothetical protein, conserved	4.45689e-09	1.29562e-08
Lp_000218000.1	Ring finger domain/Zinc finger, C3HC4 type (RING finger) containing protein, putative	4.53093e-09	1.31617e-08
Lp_230008600.1	hypothetical protein, conserved	4.54944e-09	1.32105e-08
Lp_200007100.1	hypothetical protein, conserved	4.65854e-09	1.35224e-08
Lp_000376000.1	Right handed beta helix region containing protein, putative	4.76212e-09	1.38128e-08
Lp_350005300.1	2-oxoisovalerate dehydrogenase beta subunit, mitochondrial precursor, putative	4.78643e-09	1.38782e-08
Lp_000354800.1	hypothetical protein, conserved	4.79403e-09	1.38951e-08
Lp_000045500.1	hypothetical protein, conserved	4.90487e-09	1.42006e-08
Lp_000399400.1	Protein-L-isoaspartate(D-aspartate) O-methyltransferase (PCMT)/tRNA (Uracil-5-)-methyltransferase/Methyltransferase small domain/Methyltransferase domain/Conserved hypothetical protein 95/RNA cap guanine-N2 methyltransferase, putative	4.99921e-09	1.44577e-08
Lp_280009500.1	nucleoplasmin-like protein (NLP), putative	5.14267e-09	1.48671e-08
Lp_000074100.1	DHHC palmitoyltransferase, putative	5.33556e-09	1.54134e-08
Lp_220005500.1	hypothetical protein	5.41954e-09	1.56503e-08
Lp_360032100.1	mitogen activated kinase-like protein	5.64668e-09	1.62942e-08
Lp_310012600.1	tousled-like kinase II, putative	5.66407e-09	1.63384e-08
Lp_100005400.1	hypothetical protein, conserved	5.71157e-09	1.64633e-08
Lp_000034300.1	hypothetical protein, conserved	5.81319e-09	1.67377e-08
Lp_000325900.1	hypothetical protein, conserved	5.9038e-09	1.69799e-08
Lp_310007600.1	calpain-like protein, putative	6.1643e-09	1.76902e-08
Lp_000116900.1	hypothetical protein, conserved	6.31175e-09	1.81068e-08
Lp_220008100.1	farnesyl pyrophosphate synthase	6.42885e-09	1.84359e-08
Lp_000328600.1	surface antigen-like protein	6.45709e-09	1.85102e-08
Lp_070011300.1	hypothetical protein	6.46043e-09	1.8513e-08
Lp_000507300.1	surface antigen protein, putative	6.59339e-09	1.88871e-08
Lp_000435700.1	hypothetical protein, conserved	6.67668e-09	1.91048e-08
Lp_360015400.1	hypothetical protein	6.70281e-09	1.91725e-08
Lp_000470600.1	hypothetical protein	6.71894e-09	1.92117e-08
Lp_000016400.1	Protein kinase domain/Protein tyrosine kinase, putative	6.89338e-09	1.96889e-08
Lp_000486900.1	emp24/gp25L/p24 family/GOLD, putative	6.94551e-09	1.98306e-08
Lp_090009000.1	hypothetical protein, conserved	6.99813e-09	1.99663e-08
Lp_000038300.1	hypothetical protein, conserved	7.09138e-09	2.0225e-08
Lp_360049500.1	ATPase, putative	7.48267e-09	2.13255e-08
Lp_360012100.1	clathrin heavy chain, putative	7.60845e-09	2.16761e-08
Lp_340007000.1	DNA-directed RNA polymerase III subunit C1, putative	7.78461e-09	2.21619e-08
Lp_110007800.1	hypothetical protein	7.80311e-09	2.22065e-08
Lp_000153900.1	hypothetical protein, conserved	7.84999e-09	2.23318e-08
Lp_000264100.1	SET domain containing protein, putative	8.04244e-09	2.28544e-08
Lp_000487200.1	kinetoplast-associated protein-like protein	8.89247e-09	2.52061e-08
Lp_000023000.1	serine/threonine-protein kinase, putative	9.02789e-09	2.55714e-08
Lp_350019200.1	hypothetical protein, conserved	9.20968e-09	2.60675e-08
Lp_000133300.1	WD domain, G-beta repeat, putative	9.31374e-09	2.63478e-08
Lp_000418700.1	tb-292 membrane associated protein-like protein	9.3445e-09	2.64205e-08
Lp_000194300.1	xanthine phosphoribosyltransferase	9.45032e-09	2.67101e-08
Lp_000330300.1	glycerate kinase, putative	9.58598e-09	2.7074e-08
Lp_340008300.1	importin beta-1 subunit, putative	9.60966e-09	2.71311e-08
Lp_280010700.1	protein kinase, putative	9.85662e-09	2.78084e-08
Lp_250008200.1	Alpha/beta hydrolase family, putative	9.9789e-09	2.81432e-08
Lp_000301000.1	hypothetical protein	1.00846e-08	2.84312e-08
Lp_000246000.1	CAAX prenyl protease 1, putative	1.01308e-08	2.8551e-08
Lp_000060200.1	hypothetical protein, conserved	1.08119e-08	3.04487e-08
Lp_000515400.1	hypothetical protein	1.09506e-08	3.08173e-08
Lp_000357800.1	NUDIX hydrolase dihydroneopterin triphosphate pyrophosphohydrolase/hydrolase, putative	1.1216e-08	3.15414e-08
Lp_000508400.1	ATG8/AUT7/APG8/PAZ2, putative	1.17323e-08	3.29697e-08
Lp_000006000.1	GPI-anchor transamidase subunit 8 (GPI8), putative	1.1803e-08	3.31565e-08
Lp_000466900.1	vacuolar assembly protein vps41, putative	1.24927e-08	3.50189e-08
Lp_190008600.1	Vacuolar protein sorting protein 36 Vps36/EAP30/Vps36 family, putative	1.27594e-08	3.57408e-08
Lp_320021300.1	Rab5-interacting protein (Rab5ip), putative	1.28603e-08	3.60106e-08
Lp_000231900.1	hypothetical protein, conserved	1.29277e-08	3.61864e-08
Lp_340010200.1	hypothetical protein, conserved	1.38494e-08	3.87113e-08
Lp_000005100.1	Cupin-like domain containing protein, putative	1.38558e-08	3.87153e-08
Lp_000374900.1	hypothetical protein, conserved	1.39499e-08	3.89643e-08
Lp_280017700.1	hypothetical protein, conserved	1.39627e-08	3.89863e-08
Lp_120006100.1	FYVE zinc finger containing protein, putative	1.42215e-08	3.96666e-08
Lp_000282000.1	ribosomal RNA-processing protein 8, putative	1.43107e-08	3.99012e-08
Lp_360005400.1	leucine carboxyl methyltransferase, putative	1.43517e-08	4.00012e-08
Lp_350011800.1	vacuolar ATP synthase subunit d, putative	1.45069e-08	4.04195e-08
Lp_000263700.1	hypothetical protein, conserved	1.45683e-08	4.05761e-08
Lp_130009100.1	hypothetical protein, conserved	1.47588e-08	4.10921e-08
Lp_350017700.1	choline/ethanolamine kinase, putative	1.58072e-08	4.39331e-08
Lp_000122700.1	HSP70-like protein	1.62606e-08	4.51453e-08
Lp_350007800.1	COPI associated protein, putative	1.63118e-08	4.52716e-08
Lp_000206500.1	hypothetical protein, conserved	1.64877e-08	4.57434e-08
Lp_340014100.1	Lipase (class 3), putative	1.66389e-08	4.61466e-08
Lp_350035000.1	ATP-dependent RNA helicase, putative	1.67126e-08	4.63347e-08
Lp_360019500.1	Aminotransferase class I and II/Beta-eliminating lyase/Aminotransferase class-V, putative	1.71258e-08	4.74298e-08
Lp_000165100.1	COG (conserved oligomeric Golgi) complex component, COG2/Domain of unknown function (DUF3510), putative	1.73409e-08	4.80086e-08
Lp_000195200.1	hypothetical protein, conserved	1.77241e-08	4.90349e-08
Lp_000127400.1	SET domain containing protein, putative	1.92923e-08	5.33172e-08
Lp_100007400.1	hypothetical protein, conserved	1.95908e-08	5.41038e-08
Lp_240007700.1	Ribosome 60S biogenesis N-terminal, putative	1.99511e-08	5.50603e-08
Lp_000444300.1	alpha-1,2-mannosyltransferase, putative	2.03317e-08	5.60908e-08
Lp_260008300.1	sphingolipid delta 4 desaturase, putative	2.06892e-08	5.70169e-08
Lp_290005400.1	WD domain, G-beta repeat, putative	2.15914e-08	5.93991e-08
Lp_310005600.1	hypothetical protein, conserved	2.22319e-08	6.10968e-08
Lp_360049400.1	hypothetical protein	2.30172e-08	6.32107e-08
Lp_000340100.1	Ankyrin repeats (3 copies)/Ankyrin repeat/Ankyrin repeats (many copies), putative	2.43264e-08	6.6666e-08
Lp_330015700.1	nucleolar GTP-binding protein, putative	2.47492e-08	6.77537e-08
Lp_000349800.1	hypothetical protein, conserved	2.47458e-08	6.77537e-08
Lp_340030600.1	quinonoid dihydropteridine reductase	2.54691e-08	6.9676e-08
Lp_000103000.1	amino acid transporter aATP11, putative	2.59603e-08	7.09703e-08
Lp_110005700.1	seryl-tRNA synthetase, putative	2.62974e-08	7.18668e-08
Lp_280020300.1	Telomere recombination/Putative GTP-binding controlling metal-binding, putative	2.78153e-08	7.59883e-08
Lp_000395800.1	hypothetical protein, conserved	2.79211e-08	7.62511e-08
Lp_150013500.1	cAMP specific phosphodiesterase, putative	2.82822e-08	7.71564e-08
Lp_320010500.1	OSM3-like kinesin, putative	2.94104e-08	8.02065e-08
Lp_000034200.1	hypothetical protein, conserved	2.94387e-08	8.02559e-08
Lp_000498400.1	hypothetical protein, conserved	2.97996e-08	8.12114e-08
Lp_000357600.1	FAD dependent oxidoreductase, putative	3.04291e-08	8.28981e-08
Lp_340028700.1	expression site-associated protein 5 (ESAG5), putative	3.15441e-08	8.58762e-08
Lp_160005200.1	AAA domain/Adenylate kinase, putative	3.16906e-08	8.62451e-08
Lp_000110600.1	hypothetical protein, conserved	3.2249e-08	8.76431e-08
Lp_280011200.1	Ankyrin repeats (many copies)/Ankyrin repeats (3 copies)/Ankyrin repeat, putative	3.28103e-08	8.91069e-08
Lp_090010200.1	AAA family ATPase, putative	3.33897e-08	9.06489e-08
Lp_000097800.1	DEAD/DEAH box helicase/Helicase conserved C-terminal domain containing protein, putative	3.34087e-08	9.06693e-08
Lp_000231400.1	hypothetical protein, conserved	3.39019e-08	9.19123e-08
Lp_330013100.1	amino acid permease-like protein	3.58593e-08	9.71184e-08
Lp_270016200.1	hypothetical protein, conserved	3.68292e-08	9.97109e-08
Lp_000430000.1	hypothetical protein, conserved	3.89521e-08	1.05349e-07
Lp_000129700.1	zinc carboxypeptidase, putative	3.90353e-08	1.05538e-07
Lp_000225400.1	hypothetical protein, conserved	3.90933e-08	1.05652e-07
Lp_320016100.1	Microtubule-binding protein MIP-T3, putative	3.91045e-08	1.05652e-07
Lp_000171600.1	hypothetical protein, conserved	4.07243e-08	1.09802e-07
Lp_000061500.1	hypothetical protein, conserved	4.17283e-08	1.12393e-07
Lp_330007000.1	hypothetical protein, conserved	4.20277e-08	1.1316e-07
Lp_330007100.1	POT family, putative	4.20878e-08	1.13283e-07
Lp_000039700.1	nuclear transport factor 2 protein, putative	4.26036e-08	1.14593e-07
Lp_000531200.1	Eukaryotic protein of unknown function (DUF914)/Triose-phosphate Transporter family, putative	4.26845e-08	1.14771e-07
Lp_000290700.1	hypothetical protein, conserved	4.27222e-08	1.14833e-07
Lp_000200400.1	hypothetical protein, conserved	4.29547e-08	1.15419e-07
Lp_360044600.1	hypothetical protein	4.3148e-08	1.15898e-07
Lp_270014500.1	hypothetical protein, conserved	4.32718e-08	1.16191e-07
Lp_000128300.1	vacuolar sorting-associated-like protein	4.33764e-08	1.16432e-07
Lp_000059600.1	hypothetical protein, conserved	4.4407e-08	1.19076e-07
Lp_360043600.1	Nuclease-related domain containing protein, putative	4.56618e-08	1.22316e-07
Lp_000005200.1	hypothetical protein, conserved	4.83173e-08	1.2912e-07
Lp_160013400.1	hypothetical protein, conserved	4.89027e-08	1.30551e-07
Lp_000266600.1	cell division cycle protein-like protein	4.92207e-08	1.31356e-07
Lp_000176800.1	ATPase-like protein	4.99548e-08	1.33269e-07
Lp_250010900.1	Exonuclease, putative	5.15844e-08	1.37337e-07
Lp_000263600.1	hypothetical protein, conserved	5.16682e-08	1.37513e-07
Lp_250008700.1	Ankyrin repeats (many copies)/Ankyrin repeats (3 copies)/Ankyrin repeat, putative	5.24922e-08	1.39659e-07
Lp_000214700.1	pyridoxal phosphate containing glycine decarboxylase, putative	5.47173e-08	1.4548e-07
Lp_000435900.1	hypothetical protein, conserved	5.51621e-08	1.46613e-07
Lp_320008900.1	profilin, putative	5.53293e-08	1.47004e-07
Lp_000013200.1	IQ calmodulin-binding motif containing protein, putative	5.53655e-08	1.47004e-07
Lp_000010300.1	hypothetical protein, conserved	5.55166e-08	1.47356e-07
Lp_350011200.1	C2H2-type zinc finger containing protein, putative	5.58737e-08	1.48253e-07
Lp_000380700.1	hypothetical protein, conserved	5.80912e-08	1.53929e-07
Lp_000053300.1	hypothetical protein, conserved	5.84808e-08	1.54909e-07
Lp_190008700.1	hypothetical protein, conserved	5.85719e-08	1.55098e-07
Lp_360024600.1	hypothetical protein, conserved	5.9496e-08	1.57492e-07
Lp_070007000.1	hypothetical protein	6.03599e-08	1.59671e-07
Lp_000162200.1	DNAJ protein-like protein	6.20155e-08	1.63903e-07
Lp_270009300.1	2-oxoglutarate dehydrogenase subunit, putative	6.2105e-08	1.64011e-07
Lp_000340300.1	hypothetical protein, conserved	6.38026e-08	1.68437e-07
Lp_000273400.1	vacuolar type h+ ATPase subunit, putative	6.48235e-08	1.71075e-07
Lp_280012100.1	DNA repair protein, putative	6.60738e-08	1.74199e-07
Lp_310006400.1	Endoplasmic Reticulum-Golgi Intermediate Compartment (ERGIC)/Endoplasmic reticulum vesicle transporter, putative	6.70111e-08	1.7661e-07
Lp_000326600.1	hypothetical protein, conserved	7.00841e-08	1.84523e-07
Lp_000185200.1	hypothetical protein, conserved	7.01422e-08	1.84615e-07
Lp_000389200.1	Vacuolar iron transporter 1, putative	7.02972e-08	1.8496e-07
Lp_360022600.1	membrane-bound acid phosphatase 2, putative	7.10655e-08	1.86857e-07
Lp_000518100.1	hypothetical protein, conserved	7.36513e-08	1.93526e-07
Lp_000012500.1	BT1 family, putative	7.46275e-08	1.96025e-07
Lp_000346400.1	Lipase (class 3), putative	7.59059e-08	1.99316e-07
Lp_360032400.1	Protein of unknown function (DUF498/DUF598), putative	7.83117e-08	2.05359e-07
Lp_070005900.1	alpha-adaptin-like protein	7.98855e-08	2.09416e-07
Lp_320024100.1	Ribosomal Proteins L2, C-terminal domain containing protein, putative	8.17696e-08	2.14212e-07
Lp_340018500.1	Alba, putative	8.51841e-08	2.22859e-07
Lp_360025700.1	GTP-binding protein, putative	8.52896e-08	2.23061e-07
Lp_250005000.1	Centrosomal spindle body, CEP44, putative	8.54646e-08	2.23444e-07
Lp_000216000.1	hypothetical protein, conserved	8.59541e-08	2.24574e-07
Lp_290012500.1	hypothetical protein, conserved	8.66494e-08	2.26315e-07
Lp_080007900.1	phosphoribosylpyrophosphate synthetase	8.82437e-08	2.30249e-07
Lp_000349100.1	hypothetical protein, conserved	8.92244e-08	2.32731e-07
Lp_250018100.1	hypothetical protein, conserved	9.27882e-08	2.41786e-07
Lp_350039200.1	Archaic translocase outer mitochondrial membrane 40, putative	9.51395e-08	2.47666e-07
Lp_360037300.1	Got1/Sft2-like family, putative	9.61701e-08	2.50265e-07
Lp_130008600.1	long-chain-fatty-acid-CoA ligase, putative	9.68484e-08	2.51947e-07
Lp_180007100.1	Ribosomal protein S8, putative	9.83638e-08	2.55804e-07
Lp_200006600.1	Domain of unknown function (DUF1736), putative	1.02008e-07	2.65085e-07
Lp_300015500.1	formate--tetrahydrofolate ligase	1.03012e-07	2.67272e-07
Lp_360007100.1	Transcription factor S-II (TFIIS), central domain containing protein, putative	1.03009e-07	2.67272e-07
Lp_000296600.1	aminopeptidase, putative	1.03929e-07	2.69474e-07
Lp_350037500.1	hypothetical protein, conserved	1.04535e-07	2.70954e-07
Lp_000203000.1	NUDIX family hydrolase, putative	1.06312e-07	2.75379e-07
Lp_350039100.1	proteasome alpha 1 subunit, putative	1.066e-07	2.76035e-07
Lp_050006200.1	hypothetical protein, conserved	1.07626e-07	2.78507e-07
Lp_130006100.1	mitochondrial DNA polymerase I protein B, putative	1.10639e-07	2.86116e-07
Lp_000106500.1	Rapamycin-insensitive companion of mTOR, N-term/Rapamycin-insensitive companion of mTOR, middle domain/Rapamycin-insensitive companion of mTOR RasGEF_N domain containing protein, putative	1.10776e-07	2.86374e-07
Lp_320016600.1	hypothetical protein	1.11766e-07	2.88838e-07
Lp_000514000.1	emp24/gp25L/p24 family/GOLD, putative	1.11975e-07	2.89284e-07
Lp_000056300.1	protein transport protein Sec23-like protein	1.15938e-07	2.99128e-07
Lp_000152400.1	hypothetical protein, conserved	1.17141e-07	3.02132e-07
Lp_000363600.1	hypothetical protein, conserved	1.17821e-07	3.03686e-07
Lp_000487400.1	hypothetical protein	1.19788e-07	3.08655e-07
Lp_000468600.1	vacuolar assembly protein vps41, putative	1.23731e-07	3.18503e-07
Lp_280021000.1	Dynein light chain LC6, flagellar outer arm, putative	1.27774e-07	3.28693e-07
Lp_180008000.1	hypothetical protein, conserved	1.29493e-07	3.32897e-07
Lp_000386600.1	hypothetical protein, conserved	1.30727e-07	3.35959e-07
Lp_000501600.1	hypothetical protein, conserved	1.31736e-07	3.38441e-07
Lp_000368300.1	Dyggve-Melchior-Clausen syndrome protein/High-temperature-induced dauer-formation protein, putative	1.33338e-07	3.42333e-07
Lp_000483500.1	Nrap protein, putative	1.33453e-07	3.42515e-07
Lp_000492600.1	BT1 family, putative	1.35048e-07	3.46497e-07
Lp_240010700.1	NPK1-related protein kinase-like	1.37399e-07	3.52413e-07
Lp_000164900.1	hypothetical protein	1.39508e-07	3.57705e-07
Lp_350028500.1	Tetrapyrrole (Corrin/Porphyrin) Methylases, putative	1.47776e-07	3.78411e-07
Lp_070006700.1	Sec7 domain containing protein, putative	1.49285e-07	3.82149e-07
Lp_350025200.1	SET domain containing protein, putative	1.51663e-07	3.88112e-07
Lp_180008300.1	hypothetical protein, conserved	1.52013e-07	3.88879e-07
Lp_000462100.1	glycosomal transporter (GAT3), putative	1.52355e-07	3.89627e-07
Lp_000240700.1	Protein of unknown function (DUF3522), putative	1.57809e-07	4.03444e-07
Lp_180007000.1	ethanolamine phosphotransferase, putative	1.58428e-07	4.04894e-07
Lp_300021900.1	DNA ligase I, putative	1.5991e-07	4.08548e-07
Lp_000088500.1	hypothetical protein	1.6235e-07	4.14379e-07
Lp_000119700.1	surface antigen protein, putative	1.64109e-07	4.18595e-07
Lp_250013000.1	ATP-grasp domain/D-ala D-ala ligase C-terminus/SET domain containing protein, putative	1.65818e-07	4.22817e-07
Lp_280018100.1	sulfate transporter-like protein	1.70907e-07	4.35651e-07
Lp_170009400.1	WW domain containing protein, putative	1.72057e-07	4.3844e-07
Lp_000041000.1	hypothetical protein, conserved	1.76183e-07	4.48664e-07
Lp_350021200.1	ribosomal protein L15, putative	1.76646e-07	4.49552e-07
Lp_000146100.1	exosome-associated protein 2, putative	1.79811e-07	4.5716e-07
Lp_110011000.1	ATPase family associated with various cellular activities (AAA), putative	1.87921e-07	4.7716e-07
Lp_320007400.1	hypothetical protein, conserved	1.88948e-07	4.79613e-07
Lp_350005400.1	hypothetical protein	1.90349e-07	4.82859e-07
Lp_000020800.1	PUB domain containing protein, putative	1.92297e-07	4.87484e-07
Lp_000178500.1	tyrosine phosphatase isoform, putative	2.02695e-07	5.13179e-07
Lp_330023100.1	hypothetical protein	2.03128e-07	5.14111e-07
Lp_310007200.1	CRAL/TRIO domain containing protein, putative	2.05938e-07	5.20718e-07
Lp_000468200.1	pyridoxal kinase, putative	2.08822e-07	5.27841e-07
Lp_000503200.1	hypothetical protein	2.12858e-07	5.37522e-07
Lp_000010100.1	c2 domain protein, putative	2.14116e-07	5.40352e-07
Lp_190009300.1	ABC transport system ATP-binding protein, putative	2.1407e-07	5.40352e-07
Lp_000334100.1	hypothetical protein	2.20469e-07	5.56026e-07
Lp_350016100.1	histone H4	2.26191e-07	5.70275e-07
Lp_000435100.1	proteasome regulatory non-ATP-ase subunit 9, putative	2.30375e-07	5.80265e-07
Lp_330024100.1	hypothetical protein, conserved	2.30969e-07	5.81573e-07
Lp_320016300.1	rRNA processing, putative	2.34683e-07	5.90736e-07
Lp_000507500.1	NUDIX domain containing protein, putative	2.35016e-07	5.91385e-07
Lp_360021100.1	chromatin assembly factor 1 subunit b-like protein	2.36754e-07	5.95566e-07
Lp_110011800.1	sterol 14-alpha-demethylase, putative	2.36959e-07	5.95891e-07
Lp_130009600.1	Protein of unknown function (DUF1014), putative	2.44872e-07	6.15198e-07
Lp_300017200.1	hypothetical protein, conserved	2.48461e-07	6.23815e-07
Lp_340018600.1	AP-3 complex subunit mu, putative	2.5063e-07	6.28658e-07
Lp_330015600.1	glycosomal transporter (GAT2), putative	2.5273e-07	6.33608e-07
Lp_000176400.1	hypothetical protein, conserved	2.55651e-07	6.40433e-07
Lp_330015200.1	hypothetical protein, conserved	2.58379e-07	6.47061e-07
Lp_260009500.1	Protein of unknown function (DUF789), putative	2.62994e-07	6.57988e-07
Lp_300022800.1	Protein of unknown function (DUF3808), putative	2.65086e-07	6.63011e-07
Lp_050012400.1	MYND finger containing protein, putative	2.72527e-07	6.81187e-07
Lp_340029500.1	hypothetical protein, conserved	2.76629e-07	6.90999e-07
Lp_110005200.1	SNF2/RAD54 related DNA helicase, putative	2.88141e-07	7.19069e-07
Lp_360017900.1	vacuolar protein sorting-associated protein 45- like protein	2.88974e-07	7.2092e-07
Lp_340006400.1	malate dehydrogenase, putative	2.89871e-07	7.22928e-07
Lp_000055800.1	hypothetical protein, conserved	2.94251e-07	7.33385e-07
Lp_000426300.1	NAD(P)-dependent steroid dehydrogenase protein, putative	2.94489e-07	7.33744e-07
Lp_000042200.1	hypothetical protein	2.98828e-07	7.44084e-07
Lp_070006400.1	metallo-peptidase, Clan ME, Family M16C	3.10355e-07	7.7205e-07
Lp_000076200.1	DNA repair helicase and transcription factor protein, putative	3.15193e-07	7.83091e-07
Lp_260009800.1	engulfment and cell motility domain 2, putative	3.16288e-07	7.85564e-07
Lp_000395100.1	dihydroorotate dehydrogenase (fumarate)	3.18459e-07	7.90705e-07
Lp_350029700.1	structural maintenance of chromosome (SMC) family protein, putative	3.24825e-07	8.05748e-07
Lp_000401200.1	ATP-dependent RNA helicase, putative	3.25131e-07	8.06251e-07
Lp_000343300.1	hypothetical protein, conserved	3.30445e-07	8.19169e-07
Lp_180011200.1	hypothetical protein, conserved	3.42035e-07	8.47098e-07
Lp_280010800.1	ER lumen retaining receptor-like protein	3.505e-07	8.67514e-07
Lp_270006100.1	hypothetical protein, conserved	3.63169e-07	8.98023e-07
Lp_290005200.1	QA-SNARE protein putative	3.67007e-07	9.06654e-07
Lp_000319400.1	amino acid permease aap11ld-like protein	3.67482e-07	9.07544e-07
Lp_000163600.1	RNA-binding protein-like protein	3.77688e-07	9.32162e-07
Lp_350025700.1	Autophagy-related protein 24	3.78001e-07	9.32639e-07
Lp_000325700.1	hypothetical protein, conserved	3.81474e-07	9.40912e-07
Lp_120006900.1	hypothetical protein, conserved	3.83217e-07	9.44915e-07
Lp_090008900.1	hypothetical protein, conserved	3.96435e-07	9.76588e-07
Lp_000290000.1	hypothetical protein, conserved	4.08584e-07	1.0062e-06
Lp_000261800.1	hypothetical protein, conserved	4.09958e-07	1.00927e-06
Lp_000374100.1	hypothetical protein, conserved	4.14983e-07	1.021e-06
Lp_000349500.1	hypothetical protein	4.18024e-07	1.02816e-06
Lp_360030600.1	phytoene synthase, putative	4.19436e-07	1.0313e-06
Lp_000228700.1	Tir chaperone protein (CesT) family, putative	4.27169e-07	1.04966e-06
Lp_000536200.1	hypothetical protein	4.39261e-07	1.07769e-06
Lp_120006800.1	dolichyl-P-Man:GDP-Man5GlcNAc2-PP-dolichyl alpha-1,2-mannosyltransferase, putative	4.50134e-07	1.10367e-06
Lp_160011500.1	Nucleolar protein,Nop52, putative	4.56718e-07	1.11928e-06
Lp_140007800.1	fatty acid elongase, putative	4.58425e-07	1.12295e-06
Lp_000153500.1	zinc-binding phosphatase, putative	4.59741e-07	1.12582e-06
Lp_150010200.1	Cyclic nucleotide-binding domain containing protein, putative	4.61402e-07	1.12953e-06
Lp_000466300.1	zinc-finger protein, conserved	4.63201e-07	1.13355e-06
Lp_000065700.1	exosome subunit rrp6p homologue, putative	4.65685e-07	1.13896e-06
Lp_000348500.1	hypothetical protein, conserved	4.68019e-07	1.14431e-06
Lp_280025200.1	hypothetical protein, conserved	4.87364e-07	1.19086e-06
Lp_070006800.1	hypothetical protein	4.90092e-07	1.19678e-06
Lp_260011700.1	hypothetical protein, conserved	5.01567e-07	1.22442e-06
Lp_000169000.1	nuclear transport factor 2, putative	5.04511e-07	1.23123e-06
Lp_000110900.1	spermidine synthase	5.08795e-07	1.24129e-06
Lp_000320300.1	T-complex protein 1, theta subunit, putative	5.13257e-07	1.25179e-06
Lp_000108300.1	hypothetical protein, conserved	5.14149e-07	1.25358e-06
Lp_000151600.1	hypothetical protein, conserved	5.20402e-07	1.26764e-06
Lp_000145700.1	DEAD/DEAH box helicase, putative	5.30135e-07	1.29015e-06
Lp_200012800.1	cysteine peptidase, Clan CD, family C50, putative	5.32962e-07	1.29663e-06
Lp_000241500.1	(H+)-ATPase G subunit, putative	5.33994e-07	1.29833e-06
Lp_240010100.1	Surfeit locus protein 6, putative	5.49364e-07	1.33446e-06
Lp_000295800.1	hypothetical protein, conserved	5.58353e-07	1.35546e-06
Lp_000494800.1	Vps51/Vps67/Dor1-like family/Exocyst complex component Sec5, putative	5.65592e-07	1.3726e-06
Lp_170011400.1	Methyltransferase domain containing protein, putative	5.771e-07	1.39967e-06
Lp_200012600.1	hypothetical protein, conserved	5.7847e-07	1.40256e-06
Lp_240005700.1	hypothetical protein, conserved	5.99643e-07	1.45165e-06
Lp_110007400.1	hypothetical protein	6.05904e-07	1.4659e-06
Lp_000050900.1	tubulin folding cofactor D, putative	6.10185e-07	1.47535e-06
Lp_290005900.1	Putative intraflagellar transport protein B2	6.13987e-07	1.48363e-06
Lp_000146000.1	RNA-binding, protein, putative	6.15115e-07	1.4859e-06
Lp_000229100.1	RNA-editing complex protein MP100, putative	6.17456e-07	1.49109e-06
Lp_000503300.1	hypothetical protein, conserved	6.19703e-07	1.49606e-06
Lp_360011300.1	engulfment and cell motility domain 2, putative	6.29228e-07	1.51858e-06
Lp_000074800.1	Qb-SNARE protein, putative	6.33554e-07	1.52856e-06
Lp_000081900.1	hypothetical protein, conserved	6.34153e-07	1.52953e-06
Lp_170007700.1	Acyltransferase, putative	6.348e-07	1.53062e-06
Lp_000116000.1	PQ loop repeat, putative	6.41244e-07	1.54568e-06
Lp_160009400.1	hypothetical protein, conserved	6.54392e-07	1.57592e-06
Lp_000444800.1	hypothetical protein, conserved	6.55819e-07	1.57888e-06
Lp_000415500.1	hypothetical protein, conserved	6.57488e-07	1.58241e-06
Lp_000181000.1	Thioesterase superfamily, putative	6.63683e-07	1.59536e-06
Lp_000065000.1	CEP19-like protein, putative	6.67557e-07	1.60418e-06
Lp_350011500.1	hypothetical protein, conserved	6.747e-07	1.62085e-06
Lp_000293800.1	Domain of unknown function (DUF947), putative	7.0012e-07	1.67986e-06
Lp_090007800.1	oligopeptidase b	7.04148e-07	1.68849e-06
Lp_000412500.1	hypothetical protein, conserved	7.33946e-07	1.75738e-06
Lp_000411800.1	PTP1-interacting protein, 39 kDa, putative	7.40217e-07	1.77065e-06
Lp_000113400.1	surface antigen protein, putative	7.76386e-07	1.85491e-06
Lp_000408500.1	DNA photolyase, putative	8.03903e-07	1.91832e-06
Lp_170010000.1	hypothetical protein, conserved	8.04762e-07	1.91978e-06
Lp_000118300.1	pteridine transporter (truncated), putative	8.11152e-07	1.93385e-06
Lp_360044200.1	RNA helicase, putative	8.11916e-07	1.93508e-06
Lp_350039900.1	tubulin tyrosine ligase, putative	8.16495e-07	1.94481e-06
Lp_350040900.1	polyadenylate-binding protein 1	8.27392e-07	1.96957e-06
Lp_160008300.1	dihydroorotase, putative	8.28953e-07	1.97269e-06
Lp_000360000.1	proteasome regulatory ATPase subunit 5, putative	8.36071e-07	1.98722e-06
Lp_110006400.1	Myotubularin-associated protein, putative	8.38621e-07	1.99268e-06
Lp_000479200.1	pentamidine resistance protein 1	8.42681e-07	2.00172e-06
Lp_000329500.1	galactofuranosyltransferase lpg1-like protein	8.62072e-07	2.04407e-06
Lp_050005300.1	ras-like small GTPases, putative	8.64133e-07	2.04833e-06
Lp_000057100.1	calmodulin-like protein containing EF hand domain	8.76066e-07	2.07537e-06
Lp_000292400.1	Protein of unknown function (DUF3648), putative	8.8072e-07	2.08572e-06
Lp_270011900.1	hypothetical protein, conserved	9.0855e-07	2.14843e-06
Lp_360046700.1	chaperone protein DNAj, putative	9.34016e-07	2.20665e-06
Lp_250017700.1	hypothetical protein, conserved	9.53099e-07	2.2497e-06
Lp_000166100.1	hypothetical protein, conserved	9.58647e-07	2.26212e-06
Lp_310009200.1	NAD binding domain of 6-phosphogluconate dehydrogenase/NADP oxidoreductase coenzyme F420-dependent/NAD-binding of NADP-dependent 3-hydroxyisobutyrate dehydrogenase, putative	9.62033e-07	2.26942e-06
Lp_000498900.1	hypothetical protein	9.65838e-07	2.27772e-06
Lp_050014000.1	hypothetical protein, conserved	9.66281e-07	2.27808e-06
Lp_000081300.1	hypothetical protein	9.6925e-07	2.28439e-06
Lp_010005000.1	dehydrogenase/oxidoreductase-like protein	9.72261e-07	2.2908e-06
Lp_320016700.1	YqaJ-like viral recombinase domain containing protein, putative	9.78719e-07	2.30532e-06
Lp_270015000.1	Tubulin cofactor C domain-containing protein 1, putative	9.79229e-07	2.30583e-06
Lp_070013200.1	hypothetical protein, conserved	9.92097e-07	2.33473e-06
Lp_000043400.1	ankyrin repeat protein, putative	9.92504e-07	2.33499e-06
Lp_000487300.1	RNA recognition motif. (a.k.a. RRM, RBD, or RNP domain), putative	9.95372e-07	2.34103e-06
Lp_180010600.1	Ras-related protein Rab5A, putative	1.00315e-06	2.35861e-06
Lp_000234700.1	Cytochrome C oxidase copper chaperone (COX17), putative	1.00647e-06	2.36573e-06
Lp_000396900.1	MYND finger containing protein, putative	1.01341e-06	2.38132e-06
Lp_000512600.1	tRNA pseudouridine synthase A-like protein	1.03241e-06	2.42162e-06
Lp_000259000.1	2,4-dienoyl-coa reductase-like protein	1.04489e-06	2.45016e-06
Lp_340019400.1	NADPH-cytochrome p450 reductase-like protein	1.0572e-06	2.47754e-06
Lp_150012800.1	mismatch repair protein MSH3, putative	1.05864e-06	2.47943e-06
Lp_000471700.1	tyrosyl-DNA phosphodiesterase 1	1.09072e-06	2.55152e-06
Lp_190007100.1	RNA binding protein, putative	1.09048e-06	2.55152e-06
Lp_350015400.1	TIP49 C-terminus/Holliday junction DNA helicase ruvB N-terminus/AAA domain (dynein-related subfamily)/AAA domain/ATPase family associated with various cellular activities (AAA), putative	1.09581e-06	2.56113e-06
Lp_320008500.1	hypothetical protein, conserved	1.09859e-06	2.56686e-06
Lp_340006700.1	mitochondrial malate dehydrogenase	1.11268e-06	2.59746e-06
Lp_360041000.1	hypothetical protein, conserved	1.1155e-06	2.60328e-06
Lp_000042000.1	Ring finger domain/IQ calmodulin-binding motif containing protein, putative	1.12564e-06	2.62616e-06
Lp_000304700.1	hypothetical protein, conserved	1.13187e-06	2.63992e-06
Lp_000328000.1	hypothetical protein	1.14439e-06	2.66672e-06
Lp_000466700.1	SET domain containing protein, putative	1.16077e-06	2.7025e-06
Lp_000430100.1	Sugar efflux transporter for intercellular exchange, putative	1.17171e-06	2.72716e-06
Lp_000108400.1	Vps51/Vps67, putative	1.1773e-06	2.73935e-06
Lp_000533700.1	spermidine synthase	1.24285e-06	2.88932e-06
Lp_300019900.1	kinesin, putative	1.26114e-06	2.93096e-06
Lp_300020100.1	homoserine kinase, putative	1.27582e-06	2.96333e-06
Lp_330005900.1	hypothetical protein, conserved	1.27682e-06	2.96476e-06
Lp_330018600.1	MYND finger containing protein, putative	1.30408e-06	3.02538e-06
Lp_000055600.1	hypothetical protein, conserved	1.31301e-06	3.0443e-06
Lp_000417400.1	hypothetical protein	1.31565e-06	3.0495e-06
Lp_000056700.1	FHA domain/Zinc finger, C3HC4 type (RING finger) containing protein, putative	1.33834e-06	3.09843e-06
Lp_000282400.1	hypothetical protein, conserved	1.34483e-06	3.11163e-06
Lp_240017600.1	cullin-like protein-like protein	1.39876e-06	3.23356e-06
Lp_000385900.1	recA bacterial DNA recombination protein/Rad51/KaiC, putative	1.4072e-06	3.25114e-06
Lp_310005200.1	hypothetical protein, conserved	1.42309e-06	3.2869e-06
Lp_000213500.1	SET domain containing protein, putative	1.42893e-06	3.29941e-06
Lp_000213900.1	Tubulin binding cofactor C, putative	1.4479e-06	3.34222e-06
Lp_360048500.1	hypothetical protein, conserved	1.48654e-06	3.42939e-06
Lp_000197200.1	nuclear segregation protein, putative	1.49319e-06	3.44374e-06
Lp_000112500.1	ABC transporter transmembrane region containing protein, putative	1.51625e-06	3.49588e-06
Lp_250005700.1	hypothetical protein, conserved	1.54316e-06	3.55376e-06
Lp_000033600.1	aminopeptidase P, putative	1.58258e-06	3.64238e-06
Lp_130014200.1	leucyl-tRNA synthetase, putative	1.58585e-06	3.64884e-06
Lp_000336600.1	hypothetical protein, conserved	1.60011e-06	3.68059e-06
Lp_270015800.1	NUC173 domain containing protein, putative	1.60099e-06	3.68153e-06
Lp_320019200.1	RNA-binding protein, putative	1.60377e-06	3.68684e-06
Lp_000426400.1	Rio2, N-terminal/RIO1 family/Phosphotransferase enzyme family, putative	1.60902e-06	3.69783e-06
Lp_000046900.1	AAA domain containing protein, putative	1.62639e-06	3.73664e-06
Lp_280018400.1	hypothetical protein, conserved	1.63632e-06	3.75837e-06
Lp_000485600.1	hypothetical protein, conserved	1.64898e-06	3.78523e-06
Lp_110005100.1	ATP-binding cassette protein subfamily H, member 1, putative	1.66439e-06	3.81948e-06
Lp_000388800.1	flap endonuclease-1 (FEN-1), putative	1.68449e-06	3.86447e-06
Lp_350019600.1	hypothetical protein, conserved	1.70282e-06	3.90539e-06
Lp_000381400.1	protein kinase, putative	1.7079e-06	3.91588e-06
Lp_180005000.1	kinetoplast polyadenylation/uridylation factor 1	1.71131e-06	3.92256e-06
Lp_000303300.1	hypothetical protein, conserved	1.73403e-06	3.97233e-06
Lp_000240500.1	Ring finger domain/RING-H2 zinc finger/Zinc finger, C3HC4 type (RING finger) containing protein, putative	1.75694e-06	4.02246e-06
Lp_000495800.1	hypothetical protein, conserved	1.81284e-06	4.14681e-06
Lp_130013900.1	Dpy-30 motif containing protein, putative	1.8175e-06	4.15625e-06
Lp_350005200.1	phosphatidylinositol-specific phospholipase-like protein	1.85763e-06	4.24431e-06
Lp_180010700.1	hypothetical protein, conserved	1.88856e-06	4.31122e-06
Lp_000302500.1	hypothetical protein, conserved	1.89735e-06	4.33003e-06
Lp_000009300.1	WD domain, G-beta repeat, putative	1.92158e-06	4.38023e-06
Lp_300012200.1	Histone-binding protein RBBP4 or subunit C of CAF1 complex/WD domain, G-beta repeat, putative	1.9437e-06	4.42936e-06
Lp_000016800.1	Symplekin tight junction protein C terminal, putative	1.94789e-06	4.43761e-06
Lp_290012400.1	hypothetical protein, conserved	1.95699e-06	4.45575e-06
Lp_000425200.1	Guanine nucleotide exchange factor in Golgi transport N-terminal/Sec7 domain containing protein, putative	1.97379e-06	4.49271e-06
Lp_140013300.1	ubiquitin/ribosomal protein S27a, putative	1.98199e-06	4.51006e-06
Lp_150012700.1	ERAD-associated E3 ubiquitin-protein ligase HRD1, putative	1.98426e-06	4.51392e-06
Lp_000369100.1	hypothetical protein, conserved	2.01138e-06	4.5743e-06
Lp_000469700.1	hypothetical protein, conserved	2.01842e-06	4.58765e-06
Lp_100007500.1	WD domain, G-beta repeat, putative	2.0236e-06	4.59807e-06
Lp_000251400.1	hypothetical protein, conserved	2.05806e-06	4.67232e-06
Lp_000320100.1	nuclear pore complex protein (NUP155), putative	2.10065e-06	4.76763e-06
Lp_100005900.1	kinetoplastid kinetochore protein 4, putative	2.10404e-06	4.77394e-06
Lp_350039400.1	Tetratricopeptide repeat/TPR repeat/Uncharacterised protein family (UPF0121), putative	2.12973e-06	4.83084e-06
Lp_280007200.1	hypothetical protein, conserved	2.13987e-06	4.85244e-06
Lp_000259800.1	hypothetical protein, conserved	2.14883e-06	4.86854e-06
Lp_070011900.1	hypothetical protein, conserved	2.14875e-06	4.86854e-06
Lp_360007400.1	dolicholphosphate-mannose synthase, putative	2.15496e-06	4.88102e-06
Lp_350030900.1	hypothetical protein, conserved	2.15575e-06	4.8814e-06
Lp_000434600.1	Zinc finger, C3HC4 type (RING finger)/Ring finger domain/zinc-RING finger domain/EF-hand domain pair/EF hand/EF-hand domain containing protein, putative	2.18547e-06	4.94582e-06
Lp_000207800.1	ATP-binding cassette protein subfamily B, member 2, putative	2.23055e-06	5.04495e-06
Lp_040007700.1	chaperone protein DNAj, putative	2.23734e-06	5.05885e-06
Lp_000156500.1	small myristoylated protein 4, putative	2.34857e-06	5.30575e-06
Lp_000282900.1	hypothetical protein, conserved	2.35482e-06	5.31835e-06
Lp_000367500.1	dihydrouridine synthase (Dus), putative	2.37274e-06	5.35727e-06
Lp_340023500.1	Amidinotransferase, putative	2.3854e-06	5.3843e-06
Lp_350024400.1	ATP-dependent RNA helicase-like protein	2.38705e-06	5.38649e-06
Lp_130008400.1	Sister chromatid cohesion C-terminus, putative	2.42563e-06	5.46724e-06
Lp_000310800.1	hypothetical protein	2.43276e-06	5.48131e-06
Lp_320008800.1	LEM3 (ligand-effect modulator 3) family / CDC50 family, putative	2.51035e-06	5.65332e-06
Lp_000211500.1	DNA J-binding protein, putative	2.52015e-06	5.67215e-06
Lp_320021400.1	Domain of unknown function DUF21, putative	2.61841e-06	5.88656e-06
Lp_000533900.1	Ankyrin repeats (3 copies)/Ankyrin repeat, putative	2.66878e-06	5.99463e-06
Lp_030008800.1	DNA repair helicase, putative	2.70326e-06	6.07034e-06
Lp_360034600.1	hypothetical protein, conserved	2.75355e-06	6.17974e-06
Lp_000126800.1	inositol polyphosphate 1-phosphatase, putative	2.86349e-06	6.41729e-06
Lp_280026300.1	hypothetical protein, conserved	2.92812e-06	6.56025e-06
Lp_000486300.1	hypothetical protein, conserved	2.98478e-06	6.68338e-06
Lp_050016800.1	Phosphatidylinositol 4-phosphate 5-kinase, putative	3.01793e-06	6.75376e-06
Lp_280010200.1	intraflagellar transport protein 122, putative	3.08161e-06	6.89036e-06
Lp_240013500.1	hypothetical protein, conserved	3.08611e-06	6.89846e-06
Lp_340029700.1	FHA domain/twin BRCT domain containing protein, putative	3.16855e-06	7.0767e-06
Lp_270015100.1	Frag1/DRAM/Sfk1 family, putative	3.17561e-06	7.08844e-06
Lp_000126100.1	hypothetical protein, conserved	3.17496e-06	7.08844e-06
Lp_000112700.1	GMP synthase [glutamine-hydrolysing]	3.19224e-06	7.12352e-06
Lp_260005800.1	NMD3 family, putative	3.22494e-06	7.19035e-06
Lp_000388600.1	hypothetical protein, conserved	3.25224e-06	7.24916e-06
Lp_360041700.1	kinetoplastid kinetochore protein 2, putative	3.27588e-06	7.2998e-06
Lp_000369300.1	hypothetical protein	3.3076e-06	7.36628e-06
Lp_000087100.1	hypothetical protein	3.34406e-06	7.44537e-06
Lp_360030000.1	hypothetical protein, conserved	3.42474e-06	7.61203e-06
Lp_360032200.1	hypothetical protein, conserved	3.48069e-06	7.73203e-06
Lp_060010400.1	Qb-SNARE protein, putative	3.48741e-06	7.74476e-06
Lp_210005800.1	NADPH:adrenodoxin oxidoreductase, mitochondrial, putative	3.51974e-06	7.81433e-06
Lp_000018300.1	vacuolar-type Ca2+-ATPase, putative	3.56011e-06	7.90143e-06
Lp_340016700.1	hypothetical protein, conserved	3.56548e-06	7.90694e-06
Lp_330022900.1	hypothetical protein, conserved	3.60182e-06	7.98527e-06
Lp_280020700.1	cullin 2, putative	3.68407e-06	8.16071e-06
Lp_220007100.1	adaptor complex AP-1 medium subunit, putative	3.69491e-06	8.1824e-06
Lp_000273300.1	cyclophilin 3, putative	3.69979e-06	8.1909e-06
Lp_000121600.1	iron/zinc transporter protein-like protein	3.72875e-06	8.25035e-06
Lp_360007600.1	ribonuclease HII, putative	3.73325e-06	8.25566e-06
Lp_000155900.1	hypothetical protein, conserved	3.8135e-06	8.42601e-06
Lp_000088400.1	ATP synthase subunit C, putative	3.84101e-06	8.4844e-06
Lp_000213700.1	Tetratricopeptide repeat/TPR repeat, putative	3.86761e-06	8.54075e-06
Lp_290007900.1	UBX domain-containing protein	3.87674e-06	8.55849e-06
Lp_000458100.1	Flagellar-associated PapD-like, putative	3.98063e-06	8.77798e-06
Lp_000133800.1	hypothetical protein, conserved	3.98372e-06	8.78232e-06
Lp_000422700.1	major vault protein-like protein	3.9983e-06	8.81198e-06
Lp_000012900.1	hypothetical protein, conserved	4.00565e-06	8.82571e-06
Lp_000434500.1	EF-hand domain pair/EF hand/Secreted protein acidic and rich in cysteine Ca binding region/EF-hand domain containing protein, putative	4.0287e-06	8.86903e-06
Lp_000142200.1	ATP synthase, putative	4.05596e-06	8.92654e-06
Lp_360044800.1	phosphoprotein lepp12	4.06219e-06	8.93773e-06
Lp_000360900.1	CBF/Mak21 family, putative	4.08968e-06	8.99569e-06
Lp_000191700.1	hypothetical protein, conserved	4.09948e-06	9.0122e-06
Lp_000126200.1	EGF-like domain/Human growth factor-like EGF, putative	4.15304e-06	9.12738e-06
Lp_000059300.1	hypothetical protein, conserved	4.16059e-06	9.1414e-06
Lp_300016900.1	Zinc finger C-x8-C-x5-C-x3-H type (and similar), putative	4.17249e-06	9.16498e-06
Lp_000086800.1	Protein Associated with Differentiation, putative	4.2616e-06	9.35548e-06
Lp_260011300.1	Zn-finger in Ran binding protein and others/SPRY domain/HECT-domain (ubiquitin-transferase), putative	4.28082e-06	9.39505e-06
Lp_110008300.1	DNA repair and recombination helicase protein PIF2, putative	4.31967e-06	9.47766e-06
Lp_000055300.1	adiponectin receptor protein 1, putative	4.38864e-06	9.62091e-06
Lp_000140000.1	CobW/HypB/UreG, nucleotide-binding domain/Conserved hypothetical ATP binding protein, putative	4.42174e-06	9.68536e-06
Lp_000536100.1	hypothetical protein	4.46886e-06	9.77766e-06
Lp_000492700.1	glycosomal transporter (GAT1), putative	4.52794e-06	9.89864e-06
Lp_000061600.1	OsmC-like protein, putative	4.54497e-06	9.9331e-06
Lp_360011600.1	hypothetical protein, conserved	4.62009e-06	1.00917e-05
Lp_270009100.1	Repeat of unknown function (DUF1126)/EF-hand domain pair, putative	4.62536e-06	1.00975e-05
Lp_000297600.1	serine/threonine protein phosphatase 2A regulatory subunit, putative	4.62944e-06	1.01036e-05
Lp_000366300.1	serine/threonine-protein kinase, putative	4.65118e-06	1.01483e-05
Lp_000085800.1	threonine synthase, putative	4.71322e-06	1.02727e-05
Lp_000116200.1	hypothetical protein, conserved	4.71344e-06	1.02727e-05
Lp_000372100.1	ATP-dependent RNA helicase, putative	4.73615e-06	1.03193e-05
Lp_000270200.1	MORN repeat, putative	4.82002e-06	1.04991e-05
Lp_360037100.1	Calponin homology (CH) domain containing protein, putative	4.82836e-06	1.05144e-05
Lp_000441300.1	hypothetical protein, conserved	4.84112e-06	1.05392e-05
Lp_000034000.1	transportin2-like protein	4.89369e-06	1.06478e-05
Lp_000314000.1	hypothetical protein, conserved	4.92727e-06	1.07119e-05
Lp_350038200.1	hypothetical protein, conserved	4.9685e-06	1.07986e-05
Lp_000418800.1	tb-292 membrane associated protein-like protein	5.00925e-06	1.08811e-05
Lp_000530800.1	ABC transporter-like protein	5.0368e-06	1.09349e-05
Lp_000254700.1	amastin-like protein	5.03929e-06	1.09373e-05
Lp_000248800.1	hypothetical protein, conserved	5.09065e-06	1.10457e-05
Lp_360007200.1	hypothetical protein, conserved	5.2243e-06	1.13216e-05
Lp_360030500.1	hypothetical protein, conserved	5.24633e-06	1.13646e-05
Lp_000010700.1	hypothetical protein, conserved	5.38532e-06	1.16625e-05
Lp_000062100.1	hypothetical protein, conserved	5.47211e-06	1.18406e-05
Lp_340015300.1	hypothetical protein, conserved	5.49923e-06	1.1896e-05
Lp_170010700.1	Tetratricopeptide repeat, putative	5.56647e-06	1.20382e-05
Lp_000413900.1	hypothetical protein, conserved	5.92114e-06	1.27841e-05
Lp_250018300.1	phenylalanyl-tRNA synthetase alpha chain, putative	5.95075e-06	1.28409e-05
Lp_270020500.1	acyl-CoA oxidase, putative	5.97332e-06	1.28825e-05
Lp_000258200.1	hypothetical protein, conserved	6.08681e-06	1.31129e-05
Lp_000298000.1	hypothetical protein, conserved	6.10663e-06	1.3152e-05
Lp_330021900.1	Signal recognition particle receptor beta subunit/Elongation factor Tu GTP binding domain containing protein, putative	6.24845e-06	1.34537e-05
Lp_000101100.1	hypothetical protein, conserved	6.30436e-06	1.35666e-05
Lp_000096600.1	hypothetical protein, conserved	6.4468e-06	1.38694e-05
Lp_000215000.1	FYVE zinc finger containing protein, putative	6.57793e-06	1.41476e-05
Lp_120006000.1	Plus-3 domain/Zinc finger, C3HC4 type (RING finger) containing protein, putative	6.78039e-06	1.45751e-05
Lp_000298300.1	CS domain containing protein, putative	6.85474e-06	1.47308e-05
Lp_000007700.1	hypothetical protein	7.02174e-06	1.50856e-05
Lp_000163800.1	malic enzyme, putative	7.04786e-06	1.51376e-05
Lp_000063600.1	Vesicle-trafficking protein SEC22, putative	7.08432e-06	1.52117e-05
Lp_250015300.1	DnaJ domain/Zinc-finger of C2H2 type/Zinc-finger double-stranded RNA-binding, putative	7.16339e-06	1.53773e-05
Lp_000378700.1	CDP-DAG synthase, putative	7.44899e-06	1.59772e-05
Lp_000361100.1	hypothetical protein, conserved	7.51814e-06	1.61168e-05
Lp_000155700.1	ATP-dependent DEAD-box RNA helicase, putative	7.62905e-06	1.635e-05
Lp_000213600.1	Ssl1-like, putative	7.63336e-06	1.63548e-05
Lp_270007500.1	ATPase family associated with various cellular activities (AAA), putative	7.66814e-06	1.64248e-05
Lp_000490100.1	membrane-bound O-acyltransferase, putative	7.75127e-06	1.65938e-05
Lp_000421000.1	Coatomer subunit gamma	7.87514e-06	1.68452e-05
Lp_250006400.1	cleavage and polyadenylation specificity factor, putative	8.60107e-06	1.8378e-05
Lp_110009600.1	DNA ligase, putative	8.64095e-06	1.84582e-05
Lp_000374800.1	hypothetical protein, conserved	8.70173e-06	1.85829e-05
Lp_080006300.1	hypothetical protein	8.71431e-06	1.85997e-05
Lp_000532900.1	hypothetical protein, conserved	8.73507e-06	1.86389e-05
Lp_000474500.1	Mad2-like HORMA domain containing protein	8.8203e-06	1.88111e-05
Lp_000353700.1	Myotubularin-related protein, putative	8.82056e-06	1.88111e-05
Lp_050009600.1	hypothetical protein	8.8522e-06	1.88735e-05
Lp_190009100.1	hypothetical protein, conserved	8.85625e-06	1.8877e-05
Lp_000194500.1	proteasome regulatory ATPase subunit 5, putative	9.08317e-06	1.93501e-05
Lp_090007200.1	hypothetical protein, conserved	9.11345e-06	1.94094e-05
Lp_000514800.1	tRNA pseudouridine synthase, putative	9.17926e-06	1.95389e-05
Lp_000448500.1	hypothetical protein, conserved	9.1853e-06	1.95465e-05
Lp_000138500.1	serine/threonine-protein kinase Nek, putative	9.24155e-06	1.96608e-05
Lp_250007900.1	epsin, putative	9.45466e-06	2.00979e-05
Lp_250010400.1	aldehyde dehydrogenase, mitochondrial precursor	9.58858e-06	2.03715e-05
Lp_200011500.1	conserved protein, unknown function	9.74623e-06	2.06841e-05
Lp_310013500.1	hypothetical protein, conserved	9.81876e-06	2.08267e-05
Lp_270020100.1	EMG1/NEP1 methyltransferase, putative	9.87447e-06	2.09392e-05
Lp_000277400.1	farnesyl pyrophosphate synthase	9.9114e-06	2.10015e-05
Lp_250015200.1	vacuolar protein sorting-associated protein 33, putative	9.9806e-06	2.11357e-05
Lp_000092800.1	hypothetical protein, conserved	1.00295e-05	2.12335e-05
Lp_000074000.1	DHHC zinc finger domain-like protein	1.01741e-05	2.15164e-05
Lp_000053900.1	hypothetical protein, conserved	1.02419e-05	2.16423e-05
Lp_000370100.1	ATP-grasp domain/D-ala D-ala ligase C-terminus/SET domain containing protein, putative	1.029e-05	2.1738e-05
Lp_000182900.1	mitogen-activated protein kinase	1.02974e-05	2.1742e-05
Lp_000135600.1	hypothetical protein, conserved	1.0297e-05	2.1742e-05
Lp_250006700.1	hypothetical protein, conserved	1.03386e-05	2.18231e-05
Lp_080005200.1	Qc-SNARE protein, putative	1.04971e-05	2.21399e-05
Lp_000166000.1	PP-loop family, putative	1.05258e-05	2.21943e-05
Lp_000071300.1	Multicopper oxidase, putative	1.05462e-05	2.22315e-05
Lp_000204100.1	Vacuolar iron transporter 1, putative	1.07927e-05	2.27388e-05
Lp_000312600.1	MP44, putative	1.10995e-05	2.33726e-05
Lp_080008600.1	Putative intraflagellar transport protein D4	1.11695e-05	2.35075e-05
Lp_000108000.1	hypothetical protein, conserved	1.1178e-05	2.3519e-05
Lp_000379700.1	Pyridoxal-dependent decarboxylase conserved domain containing protein, putative	1.13185e-05	2.38082e-05
Lp_270016100.1	NUC173 domain containing protein, putative	1.16124e-05	2.4407e-05
Lp_000283800.1	aquaporin-like protein	1.16838e-05	2.45504e-05
Lp_000183700.1	adenylate kinase, putative	1.19325e-05	2.50662e-05
Lp_000240200.1	mitogen-activated protein kinase kinase 3, putative	1.21356e-05	2.54792e-05
Lp_320020200.1	outer dynein arm docking complex, putative	1.21858e-05	2.5571e-05
Lp_000471800.1	ABC transporter family-like protein	1.21919e-05	2.55769e-05
Lp_040007000.1	Pescadillo N-terminus/BRCA1 C Terminus (BRCT) domain containing protein, putative	1.22798e-05	2.57406e-05
Lp_350026400.1	hypothetical protein, conserved	1.24202e-05	2.6028e-05
Lp_000330400.1	hypothetical protein, conserved	1.24377e-05	2.60577e-05
Lp_000136500.1	Ion channel, putative	1.25339e-05	2.62523e-05
Lp_000113800.1	RNase H, putative	1.3144e-05	2.7508e-05
Lp_000073900.1	palmitoyl acyltransferase 12, putative	1.31945e-05	2.76065e-05
Lp_050011400.1	ubiquitin-conjugating enzyme E2, putative	1.32748e-05	2.77595e-05
Lp_130016200.1	hypothetical protein, conserved	1.36303e-05	2.84878e-05
Lp_000422400.1	actin-like protein, putative	1.36844e-05	2.85933e-05
Lp_000413600.1	hypothetical protein, conserved	1.37465e-05	2.87155e-05
Lp_360024500.1	40S ribosomal protein S24e	1.41774e-05	2.95919e-05
Lp_350041400.1	Ribosomal protein L37e, putative	1.42424e-05	2.97197e-05
Lp_000005400.1	prefoldin-like protein	1.43559e-05	2.99485e-05
Lp_000388000.1	MP44, putative	1.43924e-05	3.00088e-05
Lp_270017300.1	hypothetical protein, conserved	1.43908e-05	3.00088e-05
Lp_000012400.1	COPI associated protein, putative	1.45009e-05	3.0219e-05
Lp_000215600.1	adenine phosphoribosyltransferase	1.45205e-05	3.02517e-05
Lp_000378500.1	hypothetical protein, conserved	1.46607e-05	3.05356e-05
Lp_000074700.1	RING-H2 zinc finger/Ring finger domain/Zinc finger, C3HC4 type (RING finger) containing protein, putative	1.47368e-05	3.06778e-05
Lp_200012700.1	ribosome biogenesis protein, putative	1.48937e-05	3.09799e-05
Lp_070010600.1	Vacuolar sorting protein 39 domain 2, putative	1.5106e-05	3.13966e-05
Lp_000297700.1	rRNA biogenesis protein-like protein	1.51058e-05	3.13966e-05
Lp_050017600.1	hypothetical protein	1.51194e-05	3.14146e-05
Lp_320014000.1	protein kinase, putative	1.53858e-05	3.19526e-05
Lp_280016600.1	hypothetical protein, conserved	1.55308e-05	3.22367e-05
Lp_050012700.1	diphthine synthase-like protein	1.56487e-05	3.24728e-05
Lp_280015900.1	hypothetical protein, conserved	1.61227e-05	3.34211e-05
Lp_330009500.1	hypothetical protein, conserved	1.61286e-05	3.34245e-05
Lp_000507400.1	NUDIX domain containing protein, putative	1.62453e-05	3.36374e-05
Lp_000521400.1	hypothetical protein, conserved	1.62829e-05	3.36997e-05
Lp_280020800.1	Rhodanese-like domain/Protein of unknown function (DUF2892), putative	1.64261e-05	3.39872e-05
Lp_350029100.1	hypothetical protein, conserved	1.68651e-05	3.48679e-05
Lp_000167600.1	heat shock 70-related protein 1, mitochondrial precursor, putative	1.70879e-05	3.53099e-05
Lp_300020300.1	S-adenosylmethionine decarboxylase	1.72029e-05	3.55382e-05
Lp_000337400.1	cAMP binding protein, putative	1.75202e-05	3.61842e-05
Lp_350034600.1	mitochondrial carrier protein, putative	1.77391e-05	3.6617e-05
Lp_000464100.1	elongation factor-2 kinase-like protein	1.79051e-05	3.69499e-05
Lp_090005900.1	hypothetical protein, conserved	1.80015e-05	3.7139e-05
Lp_000522300.1	Tyrosine phosphatase family/Tyrosine phosphatase family C-terminal region containing protein, putative	1.80993e-05	3.7331e-05
Lp_000309100.1	hypothetical protein, conserved	1.82173e-05	3.75645e-05
Lp_350033900.1	U5 snRNA-associated splicing factor	1.84809e-05	3.80881e-05
Lp_310009000.1	monoglyceride lipase, putative	1.86154e-05	3.83452e-05
Lp_040006700.1	heat shock protein, putative	1.87094e-05	3.85285e-05
Lp_000498700.1	HpcH/HpaI aldolase/citrate lyase family, putative	1.87377e-05	3.85769e-05
Lp_000355600.1	nonspecific nucleoside hydrolase	1.87667e-05	3.86263e-05
Lp_000116500.1	hypothetical protein, conserved	1.87858e-05	3.86554e-05
Lp_320014300.1	vacuolar sorting-like protein	1.88168e-05	3.87092e-05
Lp_300020000.1	tRNA (Guanine-1)-methyltransferase, putative	1.97034e-05	4.04482e-05
Lp_000185700.1	splicing factor 3a, putative	1.99038e-05	4.08276e-05
Lp_340025800.1	transmembrane/endomembrane-like protein	1.99661e-05	4.09338e-05
Lp_250010500.1	hypothetical protein, conserved	1.99861e-05	4.09641e-05
Lp_000373900.1	Esterase PHB depolymerase/Phospholipase/Carboxylesterase/Alpha/beta hydrolase family, putative	2.01504e-05	4.12686e-05
Lp_000334400.1	hypothetical protein, conserved	2.03406e-05	4.16473e-05
Lp_000197600.1	3-hydroxyisobutyryl-coenzyme a hydrolase-like protein	2.03649e-05	4.16862e-05
Lp_280016400.1	mRNA cap guanine-N7 methyltransferase, putative	2.05103e-05	4.19618e-05
Lp_340010900.1	serine/threonine-protein phosphatase PP1, putative	2.09103e-05	4.27356e-05
Lp_240007000.1	hypothetical protein, conserved	2.09974e-05	4.28913e-05
Lp_220006500.1	SEP domain containing protein, putative	2.11191e-05	4.31288e-05
Lp_000033000.1	Periodic tryptophan protein 2 homolog, putative	2.11651e-05	4.32113e-05
Lp_340028000.1	small nuclear ribonucleoprotein, putative	2.11967e-05	4.32647e-05
Lp_000445500.1	hypothetical protein, conserved	2.1292e-05	4.34479e-05
Lp_000370400.1	hypothetical protein, conserved	2.13329e-05	4.352e-05
Lp_000197400.1	hypothetical protein, conserved	2.1619e-05	4.40921e-05
Lp_330005700.1	hypothetical protein, conserved	2.1673e-05	4.41794e-05
Lp_000119500.1	synaptojanin (N-terminal domain), putative	2.17534e-05	4.43318e-05
Lp_000158400.1	Mitochondrial protein 81	2.18058e-05	4.44155e-05
Lp_210012800.1	centromere/microtubule binding protein cbf5, putative	2.19241e-05	4.46448e-05
Lp_000025200.1	hypothetical protein	2.23563e-05	4.54894e-05
Lp_270017100.1	heat shock protein DNAJ, putative	2.23786e-05	4.55231e-05
Lp_330022000.1	dynein intermediate chain, putative	2.24093e-05	4.55738e-05
Lp_000361000.1	Stage II sporulation protein E (SpoIIE), putative	2.25777e-05	4.58923e-05
Lp_000476800.1	hypothetical protein	2.29149e-05	4.65658e-05
Lp_000170200.1	hypothetical protein, conserved	2.42794e-05	4.92874e-05
Lp_000181500.1	hypothetical protein, conserved	2.42999e-05	4.93037e-05
Lp_000497900.1	Ras-related protein RabX1, putative	2.51756e-05	5.10407e-05
Lp_000068700.1	Calcium-activated chloride channel, putative	2.5325e-05	5.13171e-05
Lp_000103400.1	hypothetical protein, conserved	2.5358e-05	5.13708e-05
Lp_000112400.1	ABC transporter, putative	2.54413e-05	5.15261e-05
Lp_130010200.1	ABC1 protein, putative	2.55036e-05	5.16391e-05
Lp_000231100.1	hypothetical protein, conserved	2.60815e-05	5.27819e-05
Lp_320018000.1	hypothetical protein, conserved	2.64776e-05	5.35421e-05
Lp_000406800.1	pteridine transporter (truncated), putative	2.66891e-05	5.39419e-05
Lp_250012000.1	hypothetical protein, conserved	2.70298e-05	5.46024e-05
Lp_050014300.1	PLAC8 family, putative	2.7899e-05	5.63002e-05
Lp_000155400.1	hypothetical protein	2.86858e-05	5.78286e-05
Lp_000239100.1	Regulator of chromosome condensation (RCC1) repeat, putative	2.8888e-05	5.82211e-05
Lp_000165000.1	hypothetical protein, conserved	2.95519e-05	5.9544e-05
Lp_130017000.1	squalene monooxygenase-like protein	3.02177e-05	6.08541e-05
Lp_130016900.1	Kinesin-13 5, putative	3.06028e-05	6.15666e-05
Lp_260007600.1	RNA recognition motif (a.k.a. RRM, RBD, or RNP domain)/RNA recognition motif. (a.k.a. RRM, RBD, or RNP domain), putative	3.13136e-05	6.29643e-05
Lp_000022300.1	Protein of unknown function (DUF773), putative	3.17193e-05	6.37473e-05
Lp_070013300.1	delta-5 fatty acid desaturase	3.20273e-05	6.43333e-05
Lp_360046000.1	Nitroreductase family, putative	3.22426e-05	6.47493e-05
Lp_000190600.1	hypothetical protein, conserved	3.22672e-05	6.4782e-05
Lp_000347800.1	Tir chaperone protein (CesT) family, putative	3.25835e-05	6.54005e-05
Lp_360010400.1	Transitional endoplasmic reticulum ATPase, putative	3.2764e-05	6.57459e-05
Lp_000033400.1	dynein heavy chain, putative	3.31086e-05	6.63864e-05
Lp_300019400.1	hypothetical protein, conserved	3.33377e-05	6.68116e-05
Lp_000423300.1	hypothetical protein, conserved	3.3671e-05	6.74452e-05
Lp_000049500.1	hypothetical protein	3.37416e-05	6.75647e-05
Lp_000101800.1	ATP-binding cassette subfamily A, member 1, putative	3.38386e-05	6.77289e-05
Lp_000341100.1	DEAD box RNA helicase, putative	3.38875e-05	6.78095e-05
Lp_000442100.1	Surp module, putative	3.40572e-05	6.81317e-05
Lp_350013700.1	hypothetical protein, conserved	3.44577e-05	6.88803e-05
Lp_090008400.1	phospholipid:diacylglycerol acyltransferase, putative	3.44793e-05	6.88971e-05
Lp_360013200.1	hypothetical protein, conserved	3.45831e-05	6.90781e-05
Lp_360030900.1	cysteine synthase	3.4859e-05	6.96115e-05
Lp_000080300.1	hypothetical protein	3.52501e-05	7.03747e-05
[truncated: 605 more rows]

## Sheet: PI 12 Lpassim Down
L. passim genes down-regulated at day 12 PI					GO terms enriched with L. passim genes down-regulated at day 12 PI
Gene ID	Annotation	P-value	FDR		GO ID	GO Name	GO Category	P-value	FDR
Lp_000106100.1	haloacid dehalogenase-like hydrolase-like protein	0	0		GO:0003735	structural constituent of ribosome	MOLECULAR_FUNCTION	1.19e-31	6.57e-28
Lp_000253400.1	Alpha-keto-acid decarboxylase, putative	0	0		GO:0022627	cytosolic small ribosomal subunit	CELLULAR_COMPONENT	2.63e-11	7.27e-09
Lp_000088600.1	Alpha-keto-acid decarboxylase, putative	0	0		GO:0022625	cytosolic large ribosomal subunit	CELLULAR_COMPONENT	3.14e-11	8.26e-09
Lp_000365600.1	Alpha-keto-acid decarboxylase, putative	0	0		GO:0006096	glycolytic process	BIOLOGICAL_PROCESS	1.18e-07	1.81e-05
Lp_350012900.1	Aldose 1-epimerase, putative	4.9231e-262	4.82833e-259		GO:0000028	ribosomal small subunit assembly	BIOLOGICAL_PROCESS	2.49e-06	0.000314
Lp_000363100.1	Fructose-bisphosphate aldolase class-I, putative	4.83332e-253	4.21358e-250		GO:0000786	nucleosome	CELLULAR_COMPONENT	6.6e-06	0.000731
Lp_000084800.1	NADP-dependent alcohol dehydrogenase, putative	8.38455e-247	6.57852e-244		GO:0046982	protein heterodimerization activity	MOLECULAR_FUNCTION	6.21e-05	0.00536777
Lp_000183400.1	tryparedoxin 1, putative	6.61621e-202	3.99314e-199		GO:0005930	axoneme	CELLULAR_COMPONENT	7.44e-05	0.00623973
Lp_000363000.1	Fructose-bisphosphate aldolase class-I, putative	8.96064e-201	5.0218e-198		GO:1990204	oxidoreductase complex	CELLULAR_COMPONENT	7.57e-05	0.00624688
Lp_140012700.1	NLI interacting factor-like phosphatase, putative	2.34969e-187	1.08445e-184		GO:0044262	cellular carbohydrate metabolic process	BIOLOGICAL_PROCESS	0.000127	0.00988693
Lp_000334600.1	cytochrome c oxidase copper chaperone, putative	6.09188e-179	2.65538e-176		GO:0002181	cytoplasmic translation	BIOLOGICAL_PROCESS	0.000196	0.0142439
Lp_290009100.1	tryparedoxin 1, putative	3.10936e-171	1.2198e-168		GO:0006094	gluconeogenesis	BIOLOGICAL_PROCESS	0.000208	0.014866
Lp_100007200.1	glycerol-3-phosphate dehydrogenase [NAD+], glycosomal	1.13988e-169	4.06524e-167		GO:0009226	nucleotide-sugar biosynthetic process	BIOLOGICAL_PROCESS	0.00021	0.014866
Lp_350014900.1	short chain dehydrogenase, putative	3.35079e-168	1.14306e-165		GO:0051701	interaction with host	BIOLOGICAL_PROCESS	0.000287	0.020116
Lp_360018700.1	glucokinase	1.81061e-166	5.91918e-164		GO:0016830	carbon-carbon lyase activity	MOLECULAR_FUNCTION	0.000458	0.0297998
Lp_000424800.1	ribosomal protein L27, putative	4.60546e-160	1.44538e-157		GO:0006119	oxidative phosphorylation	BIOLOGICAL_PROCESS	0.000582	0.0335382
Lp_350016000.1	histone H4	5.15608e-157	1.55595e-154		GO:0015986	ATP synthesis coupled proton transport	BIOLOGICAL_PROCESS	0.000582	0.0335382
Lp_350005900.1	Ubiquinol-cytochrome C reductase complex 14kD subunit, putative	6.92014e-156	2.01094e-153		GO:0016854	racemase and epimerase activity	MOLECULAR_FUNCTION	0.000582	0.0335382
Lp_000297200.1	glycerol-3-phosphate dehydrogenase [NAD+], glycosomal	1.59579e-152	4.47164e-150		GO:0045259	proton-transporting ATP synthase complex	CELLULAR_COMPONENT	0.00064	0.0361047
Lp_000439900.1	chaperone protein DNAj, putative	1.47465e-151	3.98968e-149
Lp_000330600.1	voltage-dependent anion-selective channel, putative	5.48891e-151	1.43553e-148
Lp_180006600.1	hypothetical protein, conserved	2.51034e-148	6.35358e-146
Lp_360006000.1	hypothetical protein, conserved	1.84738e-144	4.52955e-142
Lp_000191400.1	cyclophilin type peptidyl-prolyl cis-trans isomerase	2.62838e-144	6.24917e-142
Lp_000241000.1	Catalase/Catalase-related immune-responsive, putative	2.97619e-143	6.868e-141
Lp_000047000.1	histone H3, putative	4.77938e-143	1.0714e-140
Lp_000172100.1	Mannitol dehydrogenase Rossmann domain/Mannitol dehydrogenase C-terminal domain containing protein, putative	6.59779e-143	1.43795e-140
Lp_000347300.1	tryparedoxin peroxidase	6.51632e-142	1.38181e-139
Lp_300021000.1	RNA recognition motif. (a.k.a. RRM, RBD, or RNP domain)/RNA recognition motif (a.k.a. RRM, RBD, or RNP domain), putative	8.07346e-140	1.66696e-137
Lp_000347200.1	tryparedoxin peroxidase	2.00787e-136	3.84239e-134
Lp_000045100.1	Ribosomal protein S19e, putative	4.91204e-134	9.17616e-132
Lp_000309500.1	Glyceraldehyde 3-phosphate dehydrogenase, C-terminal domain containing protein, putative	1.99915e-133	3.64775e-131
Lp_000384400.1	40S ribosomal protein S27-1, putative	7.07117e-132	1.26092e-129
Lp_000526300.1	60S ribosomal protein L27A/L29, putative	2.49281e-130	4.34635e-128
Lp_000403700.1	hypothetical protein, conserved	4.90032e-127	8.35824e-125
Lp_000339600.1	60S acidic ribosomal protein, putative	7.51897e-127	1.25519e-124
Lp_130009800.1	hypothetical protein, conserved	1.93902e-126	3.16949e-124
Lp_000528300.1	40S ribosomal protein S5	5.76616e-126	9.04826e-124
Lp_350030800.1	membrane transporter protein, putative	8.71795e-126	1.3412e-123
Lp_000077200.1	Catalase/Catalase-related immune-responsive, putative	3.74694e-125	5.65355e-123
Lp_130011200.1	40S ribosomal protein S12, putative	1.43868e-124	2.12978e-122
Lp_000100800.1	amino acid transporter aATP11, putative	4.46708e-124	6.4905e-122
Lp_000378600.1	40S ribosomal protein S33, putative	2.31715e-123	3.30552e-121
Lp_210009900.1	40S ribosomal protein S11, putative	1.66997e-122	2.33975e-120
Lp_210013400.1	60S ribosomal protein L37a	3.1768e-122	4.37283e-120
Lp_350019300.1	Concanavalin A-like lectin/glucanases superfamily, putative	9.49461e-121	1.28439e-118
Lp_280010300.1	40S ribosomal protein S10, putative	1.89316e-120	2.51758e-118
Lp_000413700.1	40S ribosomal protein S33, putative	1.24905e-119	1.63333e-117
Lp_000422300.1	hexokinase, putative	1.85623e-118	2.38754e-116
Lp_360032700.1	40S ribosomal protein S27-1, putative	2.6585e-118	3.36428e-116
Lp_000180600.1	histone H2A	3.31428e-118	4.12759e-116
Lp_000082000.1	60S ribosomal protein L18, putative	9.25445e-118	1.13454e-115
Lp_000527800.1	40S ribosomal protein SA, putative	3.25172e-116	3.92507e-114
Lp_270007000.1	hypothetical protein, conserved	1.336e-115	1.58822e-113
Lp_130009000.1	Alba, putative	3.79084e-114	4.37396e-112
Lp_310007100.1	amino acid transporter aATP11, putative	1.14106e-113	1.2975e-111
Lp_000196000.1	40S ribosomal protein S15, putative	2.08436e-113	2.33627e-111
Lp_140012000.1	Enolase, N-terminal domain containing protein, putative	3.9536e-113	4.36901e-111
Lp_000102400.1	amino acid transporter aATP11, putative	3.90185e-112	4.25193e-110
Lp_300023200.1	60S acidic ribosomal protein P2, putative	5.74024e-112	6.16958e-110
Lp_060009000.1	Carbonic anhydrase, putative	1.30284e-110	1.38136e-108
Lp_360032600.1	60S ribosomal protein L34, putative	2.51634e-110	2.63243e-108
Lp_140014300.1	pteridine transporter (truncated), putative	3.68229e-110	3.80148e-108
Lp_000374300.1	ribosomal protein S7, putative	4.71895e-110	4.80842e-108
Lp_290008000.1	hypothetical protein, conserved	6.01689e-110	6.05237e-108
Lp_000485900.1	ribosomal protein L38, putative	9.11353e-109	9.05124e-107
Lp_000200600.1	cAMP specific phosphodiesterase, putative	4.06692e-108	3.93939e-106
Lp_320013200.1	Staphylococcal nuclease homologue/Tudor domain containing protein, putative	1.46519e-107	1.38504e-105
Lp_300010600.1	40S ribosomal protein S30, putative	9.25904e-107	8.64839e-105
Lp_260010900.1	60S ribosomal protein L35, putative	2.7677e-106	2.55475e-104
Lp_360007900.1	phosphatidylinositol-4-phosphate 5-kinase-like protein	7.69119e-106	6.93621e-104
Lp_000137900.1	hypothetical protein, conserved	2.76852e-105	2.44065e-103
Lp_210008900.1	40S ribosomal protein S23, putative	3.81647e-105	3.32711e-103
Lp_000008000.1	60S ribosomal protein L35, putative	1.29042e-104	1.1126e-102
Lp_000423000.1	40S ribosomal protein S24e	5.68111e-104	4.7929e-102
Lp_000382300.1	60S ribosomal protein L9, putative	7.33119e-103	6.05479e-101
Lp_000162300.1	ubiquitin/ribosomal protein S27a, putative	7.98473e-103	6.52585e-101
Lp_000416700.1	60S ribosomal protein L10a, putative	2.68349e-102	2.17058e-100
Lp_000209200.1	60S ribosomal protein L10, putative	8.76559e-102	7.01784e-100
Lp_000006700.1	60S ribosomal protein L34, putative	1.7312e-101	1.37202e-99
Lp_000226500.1	40S ribosomal protein S5	1.87696e-101	1.47266e-99
Lp_000051100.1	4-methyl-5(beta-hydroxyethyl)-thiazole monophosphate synthesis protein, putative	1.39507e-100	1.08374e-98
Lp_000177800.1	40S ribosomal protein S21, putative	1.78094e-100	1.36993e-98
Lp_090011500.1	40S ribosomal protein S2	1.97213e-100	1.48782e-98
Lp_340025700.1	60S ribosomal protein L21, putative	2.32784e-100	1.73945e-98
Lp_330007200.1	60S ribosomal protein L6, putative	3.54102e-100	2.62103e-98
Lp_330016600.1	60S ribosomal protein L37	3.5773e-99	2.62313e-97
Lp_300010400.1	40S ribosomal protein S30, putative	1.17501e-98	8.53623e-97
Lp_000424600.1	ribosomal protein L27, putative	1.25121e-98	9.00645e-97
Lp_110010800.1	hypothetical protein, conserved	4.47806e-98	3.1653e-96
Lp_360036200.1	Leucine Rich repeat, putative	5.72465e-98	4.01032e-96
Lp_000265500.1	60S ribosomal subunit protein L31, putative	8.1578e-98	5.66426e-96
Lp_280009400.1	Ribosomal protein L24e, putative	8.35714e-98	5.75177e-96
Lp_000333700.1	hypothetical protein, conserved	2.41617e-97	1.64846e-95
Lp_000473700.1	cell division cycle protein 20, putative	1.31932e-96	8.84734e-95
Lp_330009100.1	hypothetical protein, conserved	4.65618e-96	3.09597e-94
Lp_000350000.1	60S ribosomal protein L22, putative	7.34783e-95	4.84463e-93
Lp_210006400.1	metallo-beta-lactamase family-like protein	8.12243e-95	5.31071e-93
Lp_000173400.1	NADH:flavin oxidoreductase / NADH oxidase family, putative	2.60667e-94	1.69025e-92
Lp_160008900.1	histone H3, putative	7.36559e-94	4.66052e-92
Lp_000202900.1	hypothetical protein	1.01208e-93	6.35262e-92
Lp_000223600.1	hypothetical protein, conserved	2.89873e-93	1.80503e-91
Lp_040007600.1	Zinc finger, C3HC4 type (RING finger)/Ring finger domain containing protein, putative	2.94671e-93	1.82046e-91
Lp_270008800.1	hypothetical protein, conserved	1.50503e-92	9.22538e-91
Lp_000169700.1	Acyl CoA binding protein, putative	2.23955e-92	1.35166e-90
Lp_110011500.1	pyruvate phosphate dikinase, putative	1.37097e-91	8.21117e-90
Lp_000358500.1	pfkB family carbohydrate kinase, putative	3.82591e-91	2.2741e-89
Lp_130017500.1	60S ribosomal protein L44, putative	1.35339e-90	7.98398e-89
Lp_340012100.1	tuzin, putative	1.41723e-90	8.29817e-89
Lp_000424000.1	40S ribosomal protein S17, putative	2.41842e-90	1.40555e-88
Lp_000416800.1	transcription factor btf3, putative	1.16631e-89	6.7286e-88
Lp_000247200.1	40S ribosomal protein S19-like protein	1.33731e-89	7.65876e-88
Lp_350023600.1	60S ribosomal protein L12, putative	2.26309e-89	1.28668e-87
Lp_190009400.1	vps53-like domain protein	4.5809e-89	2.58574e-87
Lp_150010400.1	60S acidic ribosomal protein P2	4.83514e-89	2.70975e-87
Lp_000303600.1	Ras-induced vulval development antagonist, putative	5.64911e-89	3.14347e-87
Lp_210012600.1	60S ribosomal protein L32	8.34557e-89	4.61122e-87
Lp_000345000.1	40S ribosomal protein S4, putative	1.69519e-88	9.30102e-87
Lp_000305400.1	ribosomal protein S20, putative	2.20166e-88	1.1996e-86
Lp_130010000.1	60S ribosomal protein L18, putative	7.43088e-88	3.99333e-86
Lp_150009200.1	40S ribosomal protein S3, putative	2.29532e-87	1.22511e-85
Lp_350022100.1	U3 small nucleolar RNA-associated protein 6, putative	3.19791e-87	1.69533e-85
Lp_240018000.1	alanine racemase, putative	4.87293e-87	2.56597e-85
Lp_320023400.1	mitogen-activated protein kinase, putative	5.7328e-87	2.99864e-85
Lp_000362800.1	40S ribosomal protein S18, putative	2.98295e-86	1.54995e-84
Lp_000266900.1	40S ribosomal protein S11, putative	4.46639e-86	2.29041e-84
Lp_260005000.1	40S ribosomal protein S16, putative	5.38708e-86	2.74461e-84
Lp_210008800.1	40S ribosomal protein S23, putative	1.48736e-85	7.52891e-84
Lp_320011500.1	protein kinase, putative	1.55481e-85	7.81989e-84
Lp_000244800.1	ribosomal protein L38, putative	1.70085e-85	8.49989e-84
Lp_280014800.1	hypothetical protein, conserved	6.00763e-85	2.98328e-83
Lp_340015700.1	p25-alpha, putative	2.09376e-84	1.02673e-82
Lp_000423100.1	40S ribosomal protein S24e	2.5023e-84	1.21662e-82
Lp_360005900.1	PUB domain containing protein, putative	2.51201e-84	1.21662e-82
Lp_000219000.1	ribosomal protein l35a, putative	2.70466e-84	1.30189e-82
Lp_000077600.1	60S ribosomal protein L9, putative	4.78763e-84	2.29047e-82
Lp_000130800.1	60S acidic ribosomal protein P0, putative	1.03778e-83	4.93481e-82
Lp_000322000.1	Acyl CoA binding protein, putative	1.26499e-83	5.979e-82
Lp_000518900.1	histone H2B	1.80699e-83	8.4896e-82
Lp_000449300.1	poly(A) polymerase, putative	1.8672e-83	8.72029e-82
Lp_200006500.1	hypothetical protein, conserved	2.55082e-83	1.18425e-81
Lp_000420400.1	40S ribosomal protein S17, putative	4.1395e-83	1.9105e-81
Lp_000223400.1	Acyl CoA binding protein, putative	3.24266e-82	1.48783e-80
Lp_000113300.1	60S ribosomal protein L23a, putative	3.60732e-82	1.63601e-80
Lp_000382100.1	Metallo-beta-lactamase superfamily/Beta-lactamase superfamily domain containing protein, putative	9.38683e-82	4.20852e-80
Lp_240005400.1	hypothetical protein, conserved	9.72169e-82	4.3094e-80
Lp_000357100.1	Protein of unknown function (DUF2453), putative	1.66833e-81	7.3127e-80
Lp_000049800.1	Ribosomal protein L4/L1 family/60S ribosomal protein L4 C-terminal domain containing protein, putative	2.37064e-81	1.02763e-79
Lp_000504400.1	60S ribosomal protein L7a, putative	7.50426e-81	3.23508e-79
Lp_000476900.1	60S ribosomal protein L2, putative	9.30169e-81	3.98804e-79
Lp_300018800.1	glyceraldehyde 3-phosphate dehydrogenase, glycosomal	1.24634e-80	5.31455e-79
Lp_350017400.1	hypothetical protein, conserved	1.55285e-80	6.55036e-79
Lp_060008600.1	deoxyuridine triphosphatase, putative	1.98191e-80	8.31552e-79
Lp_310010400.1	hypothetical protein, conserved	1.99255e-80	8.3157e-79
Lp_000375600.1	Cytochrome c oxidase biogenesis protein Cmc1 like, putative	2.26657e-80	9.40926e-79
Lp_170012400.1	otubain cysteine peptidase, Clan CA, family C65, putative	2.39495e-80	9.88989e-79
Lp_320020400.1	hypothetical protein, conserved	5.53196e-80	2.26061e-78
Lp_340025600.1	60S ribosomal protein L21, putative	6.30917e-80	2.56486e-78
Lp_000411600.1	60S ribosomal protein L26, putative	6.54085e-80	2.64534e-78
Lp_000095600.1	ecotin, putative	8.13617e-80	3.27366e-78
Lp_000497400.1	Ribosomal protein S4/S9 N-terminal domain/S4 domain containing protein, putative	1.08217e-79	4.33198e-78
Lp_300011500.1	AdoMet dependent proline di-methyltransferase/O-methyltransferase/Methyltransferase small domain/Methyltransferase domain containing protein, putative	2.37186e-79	9.44649e-78
Lp_000395700.1	receptor for activated C kinase 1	1.06081e-78	4.20358e-77
Lp_000297400.1	glycerol-3-phosphate dehydrogenase [NAD+], glycosomal	1.42566e-78	5.62096e-77
Lp_360031200.1	EF-hand domain pair, putative	2.32439e-78	9.11856e-77
Lp_360015200.1	60S ribosomal protein L37a	4.4443e-78	1.73482e-76
Lp_000348400.1	hypothetical protein, conserved	4.88846e-78	1.89876e-76
Lp_260011000.1	60S ribosomal protein L35, putative	5.88088e-78	2.27297e-76
Lp_000334200.1	40S ribosomal protein S15A, putative	9.31996e-78	3.58453e-76
Lp_150009700.1	60S ribosomal protein L6, putative	2.01678e-77	7.71886e-76
Lp_270016500.1	paraflagellar rod protein 5, putative	3.5339e-77	1.33947e-75
Lp_280007900.1	40S ribosomal protein S9, putative	5.92402e-77	2.22392e-75
Lp_080006700.1	eukaryotic translation initiation factor 2 beta subunit, putative	6.45108e-77	2.41024e-75
Lp_000476200.1	FGGY family of carbohydrate kinases, C-terminal domain containing protein, putative	7.33118e-77	2.72609e-75
Lp_000513600.1	ribosomal protein S25	8.92913e-77	3.30462e-75
Lp_000476500.1	ubiquitin-fusion protein	1.07422e-76	3.95698e-75
Lp_000220000.1	histone H4	2.97743e-76	1.09163e-74
Lp_200006100.1	phosphoglycerate kinase C, glycosomal	7.78925e-76	2.82937e-74
Lp_000074600.1	hypothetical protein, conserved	1.24946e-75	4.49692e-74
Lp_100008900.1	ribosomal protein l35a, putative	1.6299e-75	5.83937e-74
Lp_000104700.1	40S ribosomal protein S11, putative	2.51352e-75	8.96414e-74
Lp_000202400.1	Ribosomal protein S19e, putative	2.95489e-75	1.04905e-73
Lp_330023800.1	small nuclear ribonucleoprotein SmD2	3.43306e-75	1.21332e-73
Lp_340028100.1	DnaJ domain containing protein, putative	1.08903e-74	3.81451e-73
Lp_160012800.1	Domain of unknown function DUF221, putative	2.07764e-74	7.21291e-73
Lp_360006500.1	dolicholphosphate-mannose synthase	6.7397e-74	2.3295e-72
Lp_320009600.1	DnaJ domain containing protein, putative	1.19196e-72	4.06613e-71
Lp_290008800.1	tryparedoxin-like protein	1.56254e-72	5.30724e-71
Lp_300023300.1	60S acidic ribosomal protein P2, putative	1.63059e-72	5.51449e-71
Lp_330017700.1	hypothetical protein, conserved	3.92342e-72	1.32117e-70
Lp_000340800.1	60S ribosomal protein L19, putative	4.46853e-72	1.49829e-70
Lp_350026800.1	protein kinase, putative	9.40732e-72	3.14085e-70
Lp_000277000.1	homoserine dehydrogenase-like protein	1.4516e-71	4.82595e-70
Lp_140012600.1	phosphatidylserine synthase, putative	3.98698e-71	1.31991e-69
Lp_000470800.1	dihydroxyacetone kinase 1-like protein	5.09706e-71	1.66631e-69
Lp_330022800.1	Holliday-junction resolvase-like of SPT6/SH2 domain containing protein, putative	5.79251e-71	1.88581e-69
Lp_360029300.1	class-E vacuolar protein-sorting protein 24 (Vps24p), putative	7.26277e-71	2.3547e-69
Lp_140008200.1	protein kinase, putative	9.89442e-71	3.19472e-69
Lp_000111500.1	hypothetical protein, conserved	1.53939e-70	4.95004e-69
Lp_000104400.1	histone H4	3.04125e-70	9.73944e-69
Lp_000356000.1	Tubulin C-terminal domain containing protein, putative	2.01452e-69	6.34776e-68
Lp_000276700.1	ribosomal protein l35a, putative	4.23235e-69	1.32299e-67
Lp_000252000.1	60S ribosomal protein L14, putative	1.09134e-68	3.38445e-67
Lp_270010400.1	hypothetical protein, conserved	1.88067e-68	5.80934e-67
Lp_000107700.1	hypothetical protein, conserved	5.02112e-68	1.52697e-66
Lp_000087800.1	60S ribosomal protein L13, putative	8.08375e-68	2.44885e-66
Lp_250018200.1	Ribosomal L18ae/LX protein domain containing protein, putative	7.43456e-67	2.2264e-65
Lp_000067900.1	DNA primase large subunit, putative	1.00465e-66	2.99715e-65
Lp_000268900.1	elongation factor-1 gamma	1.26062e-66	3.7324e-65
Lp_360046800.1	glucose transporter 2	4.06889e-66	1.20017e-64
Lp_000416600.1	Ribosomal L18 C-terminal region containing protein, putative	2.43548e-65	7.13015e-64
Lp_340021600.1	hypothetical protein, conserved	4.62603e-65	1.33933e-63
Lp_000123800.1	60S ribosomal protein L11 (L5, L16)	1.31002e-64	3.7376e-63
Lp_000459600.1	hypothetical protein	1.86024e-64	5.28821e-63
Lp_240010400.1	translation factor sui1, putative	2.37151e-64	6.71727e-63
Lp_270010200.1	cysteine desulfurase, putative	2.65629e-64	7.49685e-63
Lp_000302900.1	d-xylulose reductase, putative	8.41894e-64	2.35071e-62
Lp_000342600.1	histone H3, putative	1.08789e-63	3.02681e-62
Lp_000510100.1	ribosomal protein L1a, putative	2.94234e-63	8.15746e-62
Lp_000260500.1	40S ribosomal protein S15A, putative	4.02193e-63	1.11113e-61
Lp_000018700.1	ribosomal protein L38, putative	4.25689e-63	1.17191e-61
Lp_320008000.1	60S ribosomal protein L17, putative	4.98681e-63	1.36806e-61
Lp_000019400.1	hypothetical protein, conserved	5.04762e-63	1.37992e-61
Lp_150012900.1	hypothetical protein, conserved	5.42839e-63	1.47886e-61
Lp_000417300.1	hypothetical protein, conserved	9.52293e-63	2.58536e-61
Lp_000344900.1	40S ribosomal protein S4, putative	1.76934e-62	4.78698e-61
Lp_350016200.1	hypothetical protein, conserved	2.18996e-62	5.90461e-61
Lp_050017100.1	hypothetical protein, conserved	2.85857e-62	7.65473e-61
Lp_000063700.1	40S ribosomal protein S13, putative	3.80626e-62	1.01234e-60
Lp_000169200.1	histone H3, putative	1.73145e-61	4.58952e-60
Lp_350028400.1	6-phosphogluconate dehydrogenase, decarboxylating, putative	2.94241e-61	7.77312e-60
Lp_000513900.1	phosphoglycerate kinase C, glycosomal	1.1146e-60	2.92479e-59
Lp_000320700.1	protein disulfide isomerase 2	1.7053e-60	4.45993e-59
Lp_100009100.1	Dos2-interacting transcription regulator of RNA-Pol-II, putative	4.90106e-60	1.27753e-58
Lp_320011100.1	hypothetical protein, conserved	2.48454e-59	6.4124e-58
Lp_040006600.1	nascent polypeptide associated complex subunit- like protein, copy 2	2.6992e-59	6.94357e-58
Lp_000421900.1	hypothetical protein, conserved	2.72081e-59	6.97631e-58
Lp_000068000.1	cytochrome c oxidase assembly protein, putative	4.25966e-59	1.08159e-57
Lp_310008800.1	emp24/gp25L/p24 family/GOLD, putative	4.52786e-59	1.14442e-57
Lp_000380200.1	hypothetical protein, conserved	4.53624e-59	1.14442e-57
Lp_000050200.1	60S ribosomal protein L11 (L5, L16)	4.76755e-59	1.19892e-57
Lp_000074500.1	hypothetical protein, conserved	8.96279e-59	2.22538e-57
Lp_310006100.1	Sucrase/ferredoxin-like, putative	1.67655e-58	4.13654e-57
Lp_000438600.1	hypothetical protein, conserved	2.83082e-58	6.94081e-57
Lp_240008600.1	hypothetical protein	3.14888e-58	7.6966e-57
Lp_000210000.1	histone H2B	8.03434e-58	1.95768e-56
Lp_000151100.1	cysteine peptidase, Clan CA, family C2, putative	8.39073e-58	2.03819e-56
Lp_340009700.1	enoyl-[acyl-carrier-protein] reductase, putative	8.46058e-58	2.04882e-56
Lp_000064700.1	Domain of unknown function (DUF1935), putative	1.19654e-57	2.88864e-56
Lp_000221100.1	ecotin, putative	1.25374e-57	3.01745e-56
Lp_290012000.1	5'-AMP-activated protein kinase catalytic subunit alpha, putative	1.83235e-57	4.39651e-56
Lp_350034300.1	protein kinase A catalytic subunit isoform 1	1.99012e-57	4.76051e-56
Lp_060008500.1	hypothetical protein, conserved	2.38235e-57	5.68144e-56
Lp_000169300.1	glucosamine 6-phosphate n-acetyltransferase, putative	6.96927e-57	1.64701e-55
Lp_170007300.1	META domain containing protein	8.61816e-57	2.03057e-55
Lp_000015500.1	Protein of unknown function (DUF423), putative	1.4621e-56	3.42436e-55
Lp_240011800.1	hypothetical protein, conserved	2.04047e-56	4.76475e-55
Lp_000332700.1	chaperone protein DNAj, putative	2.51256e-56	5.83242e-55
Lp_280025700.1	hypothetical protein, conserved	2.95234e-56	6.83305e-55
Lp_000305100.1	Serine incorporator (Serinc), putative	3.42481e-56	7.85703e-55
Lp_340018900.1	ATP-dependent RNA and DNA helicase, mitochondrial, putative	3.61625e-56	8.27204e-55
Lp_000091600.1	Glycosyl hydrolase family 3 C-terminal domain/Fibronectin type III-like domain containing protein, putative	3.31879e-55	7.48253e-54
Lp_000025900.1	iron superoxide dismutase, putative	1.53678e-54	3.43521e-53
Lp_140011900.1	hypothetical protein, conserved	3.20113e-54	7.13525e-53
Lp_000265200.1	Protein of unknown function (DUF2946)/Wnt and FGF inhibitory regulator/Alphaherpesvirus glycoprotein E, putative	3.36412e-54	7.47732e-53
Lp_170012300.1	myo-inositol-1(or 4)-monophosphatase 1, putative	5.59111e-54	1.23921e-52
Lp_270018400.1	ribonucleoside-diphosphate reductase small chain, putative	7.77356e-54	1.71324e-52
Lp_000092900.1	fatty acid elongase, putative	1.89177e-53	4.14605e-52
Lp_210013800.1	BolA-like protein, putative	2.77154e-53	6.04043e-52
Lp_000167500.1	Acyl CoA binding protein, putative	2.79094e-53	6.06586e-52
Lp_000130700.1	Ribosomal protein L10, putative	3.07977e-53	6.67511e-52
Lp_000355900.1	alpha tubulin	4.36299e-53	9.37863e-52
Lp_000180500.1	histone H2A	1.08034e-52	2.30963e-51
Lp_000469200.1	40S ribosomal protein S8, putative	2.09371e-52	4.40409e-51
Lp_280009200.1	ribosomal protein L24, putative	7.77085e-52	1.61724e-50
Lp_000459100.1	Alpha/beta hydrolase family, putative	7.89047e-52	1.63779e-50
Lp_090008200.1	elongation factor-1 gamma	1.37565e-51	2.84784e-50
Lp_000022600.1	ribosomal protein L1a, putative	1.43895e-51	2.97105e-50
Lp_320008300.1	prostaglandin f synthase, putative	1.65187e-51	3.40172e-50
Lp_000238100.1	60S ribosomal protein L14, putative	3.29298e-51	6.74587e-50
Lp_360041200.1	hypothetical protein, conserved	3.32368e-51	6.79103e-50
Lp_150012100.1	2OG-Fe(II) oxygenase superfamily, putative	3.56049e-51	7.25601e-50
Lp_000029200.1	Domain of unknown function (DUF1935), putative	4.75392e-51	9.63806e-50
Lp_360006400.1	SET domain protein, putative	4.82954e-51	9.76613e-50
Lp_040005700.1	beta-fructofuranosidase, putative	4.99692e-51	1.00786e-49
Lp_000255300.1	hypothetical protein	9.07322e-51	1.81603e-49
Lp_290008500.1	hypothetical protein, conserved	9.12017e-51	1.82078e-49
Lp_070009900.1	60S ribosomal protein L7a, putative	9.83221e-51	1.95796e-49
Lp_000123300.1	Cytochrome b5-like Heme/Steroid binding domain containing protein, putative	1.18911e-50	2.36196e-49
Lp_080005400.1	hypothetical protein, conserved	1.23804e-50	2.45294e-49
Lp_000254900.1	amastin-like protein	1.71847e-50	3.39625e-49
Lp_340025200.1	adenosine kinase-like protein	2.11374e-50	4.15649e-49
Lp_350014000.1	Aldose 1-epimerase, putative	2.36501e-50	4.63897e-49
Lp_360016900.1	Tetratricopeptide repeat/TPR repeat, putative	2.89776e-50	5.66977e-49
Lp_350007600.1	Alpha/beta hydrolase family, putative	2.91197e-50	5.68342e-49
Lp_350010800.1	60S ribosomal protein L18a, putative	3.85085e-50	7.49721e-49
Lp_350026000.1	DnaJ domain containing protein, putative	3.89613e-50	7.56659e-49
Lp_240013200.1	hypothetical protein, conserved	6.72907e-50	1.29721e-48
Lp_000251700.1	histone H4	7.28759e-50	1.40143e-48
Lp_000075900.1	ATP-binding cassette subfamily A, member 1, putative	8.03248e-50	1.5409e-48
Lp_000393200.1	60S ribosomal protein L39, putative	9.04425e-50	1.73076e-48
Lp_000080900.1	hypothetical protein, conserved	1.20599e-49	2.30225e-48
Lp_000110200.1	Zinc finger, C3HC4 type (RING finger) containing protein, putative	1.24221e-49	2.36562e-48
Lp_000482000.1	hypothetical protein, conserved	1.72183e-49	3.26355e-48
Lp_000291300.1	hypothetical protein, conserved	3.1353e-49	5.91336e-48
Lp_200011000.1	rRNA biogenesis protein-like protein	3.33902e-49	6.28249e-48
Lp_000240900.1	hypothetical protein, conserved	3.4318e-49	6.4416e-48
Lp_000070600.1	oxidoreductase, putative	4.22186e-49	7.90567e-48
Lp_000379000.1	EF-hand domain pair/WD domain, G-beta repeat, putative	5.12389e-49	9.54918e-48
Lp_000392600.1	hypothetical protein, conserved	6.71627e-49	1.24577e-47
Lp_150008800.1	WD domain, G-beta repeat, putative	6.79788e-49	1.25793e-47
Lp_160008400.1	carbamoyl-phosphate synthase, putative	8.81541e-49	1.62743e-47
Lp_000513800.1	Phosphoglycerate kinase, putative	1.22422e-48	2.24947e-47
Lp_360020400.1	caltractin, putative	1.71174e-48	3.13793e-47
Lp_280024800.1	hypothetical protein, conserved	2.53333e-48	4.62244e-47
Lp_050018000.1	prefoldin subunit, putative	2.83539e-48	5.16159e-47
Lp_350015900.1	ubiquitin-conjugating enzyme E2, putative	3.44648e-48	6.24505e-47
Lp_000296800.1	hypothetical protein, conserved	9.88541e-48	1.77485e-46
Lp_350029400.1	hypothetical protein, conserved	1.1081e-47	1.98496e-46
Lp_000340400.1	PUF nine target 1	1.8478e-47	3.28749e-46
Lp_000218500.1	protoheme IX farnesyltransferase, putative	1.84681e-47	3.28749e-46
Lp_000431700.1	hypothetical protein	1.97326e-47	3.50275e-46
Lp_000342100.1	Pterin 4 alpha carbinolamine dehydratase, putative	2.28363e-47	4.04454e-46
Lp_350031300.1	Galactokinase galactose-binding signature/GHMP kinases N terminal domain/GHMP kinases C terminal, putative	6.42179e-47	1.12972e-45
Lp_000284900.1	3-ketoacyl-CoA reductase, putative	8.28438e-47	1.45412e-45
Lp_280007700.1	Iron-containing alcohol dehydrogenase, putative	2.3237e-46	4.06053e-45
Lp_000160100.1	hypothetical protein, conserved	3.35001e-46	5.80224e-45
Lp_300009300.1	N-acetyltransferase B complex (NatB) non catalytic subunit, putative	4.45467e-46	7.68161e-45
Lp_270020800.1	hypothetical protein, conserved	5.66479e-46	9.74691e-45
Lp_000521200.1	hypothetical protein, conserved	7.29889e-46	1.25037e-44
Lp_320025000.1	Leucine Rich Repeat/Leucine rich repeat, putative	9.0118e-46	1.53377e-44
Lp_000340900.1	Fructose-bisphosphate aldolase class-I, putative	1.38128e-45	2.34072e-44
Lp_000451300.1	hypothetical protein, conserved	1.69882e-45	2.86644e-44
Lp_000503700.1	hypothetical protein	1.74931e-45	2.9453e-44
Lp_320008200.1	Ribosomal protein S5, N-terminal domain/Ribosomal protein S5, C-terminal domain containing protein, putative	3.48198e-45	5.85002e-44
Lp_360013600.1	hypothetical protein, conserved	3.94661e-45	6.61647e-44
Lp_090011400.1	histone H2B	4.0708e-45	6.79564e-44
Lp_360012000.1	universal minicircle sequence binding protein, putative	4.13555e-45	6.88906e-44
Lp_270018500.1	ribonucleoside-diphosphate reductase small chain, putative	4.23024e-45	7.03187e-44
Lp_000084700.1	Ribosomal protein S7p/S5e, putative	5.3432e-45	8.86316e-44
Lp_060009700.1	hypothetical protein	1.0733e-44	1.77287e-43
Lp_180009400.1	hypothetical protein, conserved	1.18343e-44	1.95067e-43
Lp_000278800.1	hypothetical protein, conserved	2.54122e-44	4.1452e-43
Lp_280019200.1	replication factor A, 51kDa subunit, putative	5.12868e-44	8.31397e-43
Lp_000413800.1	hypothetical protein, conserved	8.12306e-44	1.31409e-42
Lp_000257200.1	N-acetylglucosamine-6-phosphate deacetylase-like protein	1.15264e-43	1.86082e-42
Lp_000342800.1	nucleoside phosphorylase-like protein	1.41336e-43	2.27704e-42
Lp_000265600.1	60S ribosomal subunit protein L31, putative	1.64322e-43	2.64195e-42
Lp_000519400.1	Leucine rich repeat, putative	1.76074e-43	2.8251e-42
Lp_000087900.1	heat shock protein 20, putative	1.96338e-43	3.14381e-42
Lp_140014600.1	inositol-3-phosphate synthase	2.0241e-43	3.23444e-42
Lp_000458700.1	Bardet-Biedl syndrome 10 protein homolog (BBS10-like protein 10), putative	2.56882e-43	4.07995e-42
Lp_360031600.1	hypothetical protein, conserved	3.47551e-43	5.4867e-42
Lp_280008200.1	hypothetical protein, conserved	5.20434e-43	8.19945e-42
Lp_000061700.1	hypothetical protein, conserved	9.84653e-43	1.54821e-41
Lp_000410500.1	Leucine rich repeat, putative	1.20723e-42	1.89438e-41
Lp_260008900.1	hypothetical protein, conserved	1.76641e-42	2.76631e-41
Lp_350006200.1	ADP-ribosylation factor-like 2, arl2, putative	2.23009e-42	3.47859e-41
Lp_210006000.1	ubiquitin-conjugating enzyme-like protein	4.52347e-42	7.00023e-41
Lp_000505300.1	hypothetical protein	4.86057e-42	7.50709e-41
Lp_210005900.1	hypothetical protein, conserved	5.5795e-42	8.60054e-41
Lp_170010300.1	histone H2B	6.31133e-42	9.69055e-41
Lp_000274900.1	hypothetical protein	1.05705e-41	1.61669e-40
Lp_360041600.1	hypothetical protein, conserved	2.02783e-41	3.08938e-40
Lp_000118900.1	WD domain, G-beta repeat, putative	2.16987e-41	3.293e-40
Lp_210010400.1	hypothetical protein, conserved	2.52931e-41	3.82927e-40
Lp_000093600.1	kinesin, putative	2.533e-41	3.82927e-40
Lp_350031700.1	hypothetical protein, conserved	2.56441e-41	3.8693e-40
Lp_070005800.1	hypothetical protein, conserved	2.96007e-41	4.45771e-40
Lp_000458800.1	AhpC/TSA family/Thioredoxin-like, putative	3.32392e-41	4.99607e-40
Lp_280007500.1	Iron-containing alcohol dehydrogenase, putative	5.25334e-41	7.86598e-40
Lp_050005400.1	paraflagellar rod component par4, putative	6.68103e-41	9.98465e-40
Lp_330018400.1	HIT zinc finger containing protein, putative	2.14792e-40	3.19784e-39
Lp_350035900.1	HD domain containing protein, putative	2.75804e-40	4.09841e-39
Lp_300010500.1	40S ribosomal protein S30, putative	3.29437e-40	4.88613e-39
Lp_000199600.1	pfkB family carbohydrate kinase, putative	5.18125e-40	7.65576e-39
Lp_000038000.1	Phosphoenolpyruvate carboxykinase, putative	9.73499e-40	1.43303e-38
Lp_300006000.1	hypothetical protein, conserved	1.06422e-39	1.56365e-38
Lp_350020000.1	Proteasome complex subunit Rpn13 ubiquitin receptor, putative	1.42249e-39	2.08614e-38
Lp_180012500.1	hypothetical protein, conserved	1.43341e-39	2.09823e-38
Lp_360028200.1	hypothetical protein, conserved	2.16478e-39	3.15704e-38
Lp_000137800.1	alcohol dehydrogenase, zinc-containing-like protein	2.19114e-39	3.18955e-38
Lp_000047200.1	hypothetical protein, conserved	2.69684e-39	3.90395e-38
Lp_070008000.1	Cytokine-induced anti-apoptosis inhibitor 1, Fe-S biogenesis, putative	5.75015e-39	8.27811e-38
Lp_000030900.1	ribonucleoside-diphosphate reductase small chain, putative	6.26401e-39	9.00136e-38
Lp_000410800.1	Penicillin amidase, putative	6.83663e-39	9.78836e-38
Lp_290012800.1	60S ribosomal protein L39, putative	8.97786e-39	1.28307e-37
Lp_130009900.1	Uncharacterized ACR, COG1678, putative	1.09013e-38	1.55513e-37
Lp_000180800.1	MORN repeat, putative	1.69016e-38	2.40672e-37
Lp_000455800.1	RNA recognition motif (a.k.a. RRM, RBD, or RNP domain)/RNA recognition motif. (a.k.a. RRM, RBD, or RNP domain), putative	1.70475e-38	2.4231e-37
Lp_280014100.1	Tctex-1 family, putative	2.06881e-38	2.92995e-37
Lp_000021900.1	ribosomal protein S20, putative	2.1108e-38	2.98402e-37
Lp_000067300.1	D-3-phosphoglycerate dehydrogenase-like protein	2.45273e-38	3.46118e-37
Lp_000040800.1	deoxyribose-phosphate aldolase, putative	2.47623e-38	3.48807e-37
Lp_130015900.1	hypothetical protein	2.91985e-38	4.09823e-37
Lp_140005700.1	hypothetical protein, conserved	2.9575e-38	4.14368e-37
Lp_000473600.1	hypothetical protein, conserved	3.45025e-38	4.80829e-37
Lp_000162900.1	cdc2-related kinase 3, putative	4.5564e-38	6.33857e-37
Lp_180013100.1	hypothetical protein, conserved	4.79782e-38	6.66261e-37
Lp_340028500.1	Cytochrome c oxidase assembly protein PET191, putative	9.20004e-38	1.26638e-36
Lp_350018800.1	metacaspase	1.039e-37	1.42767e-36
Lp_240017800.1	mitogen-activated protein kinase	1.3286e-37	1.82241e-36
Lp_290009900.1	Hsp70 protein/TPR repeat/Tetratricopeptide repeat, putative	1.45082e-37	1.98658e-36
Lp_160013000.1	hypothetical protein, conserved	1.5244e-37	2.0837e-36
Lp_000199100.1	ribokinase, putative	1.5832e-37	2.16031e-36
Lp_000135900.1	hypothetical protein, conserved	2.06831e-37	2.81247e-36
Lp_000255900.1	hypothetical protein, conserved	2.20312e-37	2.99061e-36
Lp_310013800.1	hypothetical protein, conserved	2.49898e-37	3.38635e-36
Lp_360032800.1	Ribosomal protein L1p/L10e family, putative	2.57959e-37	3.48956e-36
Lp_000068800.1	hypothetical protein, conserved	3.63865e-37	4.90529e-36
Lp_160014800.1	kinesin, putative	4.14248e-37	5.56539e-36
Lp_000023700.1	hypothetical protein	4.5367e-37	6.0846e-36
Lp_180010400.1	Multisite-specific tRNA:(cytosine-C(5))-methyltransferase, putative	5.59417e-37	7.49008e-36
Lp_000480700.1	hypothetical protein, conserved	6.74219e-37	8.99646e-36
Lp_000184900.1	hypothetical protein, conserved	7.80441e-37	1.03785e-35
Lp_360007800.1	Integral membrane protein DUF106, putative	8.14235e-37	1.08053e-35
Lp_000509800.1	hypothetical protein, conserved	1.78041e-36	2.34381e-35
Lp_000137200.1	hypothetical protein, conserved	1.81314e-36	2.38289e-35
Lp_270018000.1	hypothetical protein, conserved	3.59675e-36	4.69553e-35
Lp_000442200.1	DNA-directed RNA polymerases I and III subunit RPAC1, putative	3.93611e-36	5.12152e-35
Lp_000226800.1	pyruvate phosphate dikinase, putative	4.39106e-36	5.69459e-35
Lp_000106300.1	hypothetical protein	4.54816e-36	5.87888e-35
Lp_000361500.1	hypothetical protein, conserved	5.4145e-36	6.9872e-35
Lp_000132600.1	inositol phosphosphingolipid phospholipase C-Like	6.30241e-36	8.11965e-35
Lp_210010300.1	hypothetical protein, conserved	9.4071e-36	1.20799e-34
Lp_310010500.1	hypothetical protein, conserved	1.94613e-35	2.48687e-34
Lp_240005100.1	clathrin coat assembly protein, putative	3.64152e-35	4.6382e-34
Lp_350009600.1	Sperm-tail PG-rich repeat, putative	4.21418e-35	5.35891e-34
Lp_000518300.1	hypothetical protein, conserved	4.77483e-35	6.05223e-34
Lp_000370200.1	hypothetical protein, conserved	5.60253e-35	7.0785e-34
Lp_000017600.1	AAA domain/Dpy-30 motif containing protein, putative	5.65763e-35	7.13662e-34
Lp_000313600.1	hypothetical protein, conserved	6.41175e-35	8.0749e-34
Lp_000480000.1	hypothetical protein, conserved	6.56885e-35	8.25948e-34
Lp_000226600.1	HIT zinc finger containing protein, putative	7.79468e-35	9.75392e-34
Lp_000400900.1	cytochrome c oxidase assembly factor, putative	8.7699e-35	1.09568e-33
Lp_000034600.1	hypothetical protein	1.02406e-34	1.27133e-33
Lp_000082300.1	cysteine peptidase B (CPB)	1.94594e-34	2.39684e-33
Lp_240006600.1	protein phosphotase, putative	1.95135e-34	2.39973e-33
Lp_000403800.1	surface antigen protein, putative	1.99532e-34	2.44996e-33
Lp_340030200.1	nucleolar protein family a, putative	3.63563e-34	4.45706e-33
Lp_000274800.1	fatty acid transporter protein-like protein	4.14939e-34	5.07105e-33
Lp_000210600.1	hypothetical protein, conserved	5.06249e-34	6.16775e-33
Lp_000347500.1	ubiquitin-conjugating enzyme E2, putative	6.27385e-34	7.60814e-33
Lp_000152700.1	hypothetical protein, conserved	6.58451e-34	7.96026e-33
Lp_330012100.1	iron-sulfur cluster assembly protein, putative	7.4983e-34	9.05102e-33
Lp_320009700.1	hypothetical protein, conserved	9.27269e-34	1.11244e-32
Lp_000069700.1	hypothetical protein, conserved	1.21702e-33	1.45338e-32
Lp_000293400.1	hypothetical protein, conserved	1.25683e-33	1.49865e-32
Lp_080009500.1	hypothetical protein, conserved	3.0014e-33	3.53588e-32
Lp_360012700.1	hypothetical protein, conserved	3.30454e-33	3.88717e-32
Lp_000307800.1	hypothetical protein, conserved	4.09049e-33	4.80449e-32
Lp_000530900.1	LETM1 and EF-hand domain-containing protein 1, putative	5.04262e-33	5.88756e-32
Lp_000413000.1	hypothetical protein, conserved	5.65548e-33	6.5933e-32
Lp_000249000.1	PSP1 C-terminal conserved region containing protein, putative	6.76607e-33	7.85305e-32
Lp_000516400.1	hypothetical protein, conserved	7.41795e-33	8.59694e-32
Lp_280013700.1	EF-hand domain/EF hand, putative	9.95354e-33	1.15015e-31
Lp_260010000.1	hypothetical protein, conserved	1.10678e-32	1.27328e-31
Lp_000194000.1	hypothetical protein, conserved	1.20984e-32	1.38575e-31
Lp_000211400.1	Rhodanese-like domain containing protein, putative	1.30938e-32	1.49758e-31
Lp_130008200.1	N-acetyltransferase subunit ARD1, putative	2.65853e-32	3.00993e-31
Lp_310006000.1	ATP-dependent RNA helicase, putative	3.22316e-32	3.6387e-31
Lp_250015000.1	Ubiquitin family, putative	3.33498e-32	3.75952e-31
Lp_000125900.1	short chain dehydrogenase/Enoyl-(Acyl carrier protein) reductase, putative	3.55268e-32	3.99919e-31
Lp_000054300.1	small myristoylated protein-1	3.73441e-32	4.19773e-31
Lp_080008200.1	Thiopurine S-methyltransferase (TPMT), putative	3.8119e-32	4.27871e-31
Lp_000351100.1	Sucrose-6F-phosphate phosphohydrolase/haloacid dehalogenase-like hydrolase, putative	4.00664e-32	4.49087e-31
Lp_000029300.1	small myristoylated protein-1	9.02994e-32	1.00638e-30
Lp_000531700.1	Cytochrome b5-like Heme/Steroid binding domain containing protein, putative	9.48667e-32	1.05578e-30
Lp_000461600.1	Zinc-finger of C2H2 type, putative	1.15059e-31	1.27508e-30
Lp_000460700.1	protein disulfide isomerase	1.18919e-31	1.316e-30
Lp_000072100.1	hypothetical protein, conserved	1.41038e-31	1.55419e-30
Lp_000037900.1	glycosomal phosphoenolpyruvate carboxykinase, putative	1.54865e-31	1.69702e-30
Lp_000506800.1	glucose-6-phosphate isomerase	1.62754e-31	1.78098e-30
Lp_000064400.1	Kua-ubiquitin conjugating enzyme hybrid localisation domain containing protein, putative	2.01122e-31	2.19777e-30
Lp_000145800.1	hypothetical protein	2.12066e-31	2.31415e-30
Lp_000455600.1	hypothetical protein, conserved	2.2561e-31	2.45171e-30
Lp_290008100.1	Peroxisomal targeting signal 2 receptor	2.4429e-31	2.65104e-30
Lp_000117600.1	hypothetical protein, conserved	3.328e-31	3.59662e-30
Lp_000419300.1	hypothetical protein, conserved	4.85947e-31	5.23728e-30
Lp_360048900.1	methyltransferase, putative	6.28325e-31	6.7532e-30
Lp_070011700.1	hypothetical protein, conserved	6.41524e-31	6.88563e-30
Lp_350038000.1	lipoic acid containing carrier protein, putative	6.57014e-31	7.03265e-30
Lp_000291900.1	cyclophilin 2	8.08977e-31	8.61225e-30
Lp_000095300.1	hypothetical protein, conserved	8.14242e-31	8.64485e-30
Lp_150009400.1	E1-like ubiquitin-activating enzyme, putative	1.10383e-30	1.17036e-29
Lp_350006100.1	LMBR1-like membrane protein, putative	1.30902e-30	1.38231e-29
Lp_060005800.1	hypothetical protein	2.0942e-30	2.20256e-29
Lp_000138900.1	protein kinase, putative	2.63244e-30	2.76125e-29
Lp_000375500.1	acidocalcisomal exopolyphosphatase, putative	3.17532e-30	3.32181e-29
Lp_350016800.1	mitochondrial processing peptidase, beta subunit, putative	3.22979e-30	3.37429e-29
Lp_240013000.1	hypothetical protein, conserved	3.36772e-30	3.51372e-29
Lp_000442500.1	hypothetical protein, conserved	3.58133e-30	3.73162e-29
Lp_360014900.1	hypothetical protein, conserved	4.25856e-30	4.43139e-29
Lp_350035700.1	Splicing factor 3B subunit 10 (SF3b10), putative	4.58824e-30	4.74925e-29
Lp_000133900.1	1-acyl-sn-glycerol-3-phosphateacyltransferase-like protein, putative	5.04772e-30	5.21797e-29
Lp_000374000.1	nicotinamidase, putative	6.03196e-30	6.18651e-29
Lp_360009300.1	hypothetical protein, conserved	6.61291e-30	6.77348e-29
Lp_070005700.1	Peptidase family M20/M25/M40/Peptidase dimerisation domain containing protein, putative	6.94035e-30	7.09961e-29
Lp_320007200.1	hypothetical protein, conserved	8.57891e-30	8.75294e-29
Lp_160014400.1	Amidase, putative	1.22034e-29	1.24186e-28
Lp_090008100.1	Glutathione S-transferase, N-terminal domain/Glutathione S-transferase, C-terminal domain containing protein, putative	1.31006e-29	1.32972e-28
Lp_000377900.1	hypothetical protein, conserved	1.36586e-29	1.38278e-28
Lp_360047400.1	poly(A)-specific ribonuclease PARN, putative	1.39959e-29	1.41328e-28
Lp_160009200.1	RNA recognition motif (a.k.a. RRM, RBD, or RNP domain)/RNA recognition motif. (a.k.a. RRM, RBD, or RNP domain), putative	1.48139e-29	1.49396e-28
Lp_000114500.1	Flagellar-associated PapD-like, putative	1.90768e-29	1.91648e-28
Lp_280022300.1	glycosomal membrane protein, putative	1.91168e-29	1.91804e-28
Lp_000019800.1	hypothetical protein, conserved	2.03873e-29	2.04029e-28
Lp_000329100.1	Redoxin/AhpC/TSA family/Thioredoxin/Thioredoxin-like, putative	2.1881e-29	2.18421e-28
Lp_000378400.1	hypothetical protein, conserved	2.18771e-29	2.18421e-28
Lp_060005000.1	Domain of unknown function (DUF1768), putative	2.3415e-29	2.33139e-28
Lp_000471300.1	hypothetical protein	2.41644e-29	2.39992e-28
Lp_000473500.1	hypothetical protein, conserved	3.99067e-29	3.93847e-28
Lp_000408400.1	Ankyrin repeat/Ankyrin repeats (many copies), putative	4.24215e-29	4.17615e-28
Lp_360013700.1	Tetratricopeptide repeat/TPR repeat, putative	5.17429e-29	5.07469e-28
Lp_000295500.1	hypothetical protein, conserved	6.04241e-29	5.91132e-28
Lp_000371700.1	NADH dehydrogenase subunit NB6M, putative	9.41092e-29	9.16105e-28
Lp_030006400.1	ribosomal protein L38, putative	9.86422e-29	9.59042e-28
Lp_000501800.1	hypothetical protein, conserved	1.00842e-28	9.78007e-28
Lp_140011400.1	PQ loop repeat, putative	1.2198e-28	1.17719e-27
Lp_330023600.1	hypothetical protein, conserved	1.27076e-28	1.22486e-27
Lp_000236900.1	hypothetical protein, conserved	1.30925e-28	1.26042e-27
Lp_310008200.1	hypothetical protein	1.36178e-28	1.30938e-27
Lp_280013600.1	endonuclease/exonuclease/phosphatase-like protein	1.59275e-28	1.52214e-27
Lp_320007700.1	ATP-dependent RNA helicase, putative	2.148e-28	2.04034e-27
Lp_000121100.1	hypothetical protein, conserved	2.21166e-28	2.09827e-27
Lp_000158800.1	Soluble NSF attachment protein, SNAP, putative	2.88453e-28	2.73004e-27
Lp_280007800.1	fructose-1,6-bisphosphate aldolase	3.78154e-28	3.56182e-27
Lp_280015600.1	nucleobase transporter	5.22451e-28	4.88575e-27
Lp_280013400.1	ribonucleoside-diphosphate reductase large chain, putative	5.34678e-28	4.98821e-27
Lp_000037600.1	hypothetical protein	5.50141e-28	5.12637e-27
Lp_000248900.1	cytochrome oxidase subunit IX, putative	5.90756e-28	5.49179e-27
Lp_350008700.1	3-keto-dihydrosphingosine reductase	5.99389e-28	5.56545e-27
Lp_360024700.1	ATP-binding cassette protein subfamily G, member 6, putative	6.01861e-28	5.5818e-27
Lp_000399100.1	hypothetical protein, conserved	6.04961e-28	5.60393e-27
Lp_270007700.1	kinetoplast-associated protein-like protein	6.52337e-28	6.03565e-27
Lp_080005500.1	phosphoglycerate mutase protein, putative	7.99719e-28	7.3473e-27
Lp_240006100.1	hypothetical protein, conserved	9.01567e-28	8.25402e-27
Lp_000045600.1	WD domain, G-beta repeat, putative	9.64671e-28	8.81119e-27
Lp_350007200.1	60S ribosomal protein L30	9.71476e-28	8.86303e-27
Lp_000090300.1	hypothetical protein, conserved	9.79633e-28	8.92706e-27
Lp_000051900.1	60S ribosomal protein L28, putative	1.11116e-27	1.00788e-26
Lp_000093800.1	Tubulin binding cofactor C, putative	1.1449e-27	1.03728e-26
Lp_000386700.1	hypothetical protein, conserved	1.32847e-27	1.20221e-26
Lp_000082200.1	cysteine peptidase B (CPB)	1.54109e-27	1.38822e-26
Lp_000008900.1	surface protein amastin, putative	1.64525e-27	1.48035e-26
Lp_130007100.1	protein kinase A regulatory subunit	2.55272e-27	2.28637e-26
Lp_360017200.1	dynein light chain, putative	3.3261e-27	2.96215e-26
Lp_000334800.1	hypothetical protein, conserved	4.38749e-27	3.88536e-26
Lp_000022900.1	RNA-binding protein, putative	5.80685e-27	5.10196e-26
Lp_000006900.1	citrate synthase, putative	6.20679e-27	5.44725e-26
Lp_070006000.1	cytochrome c1, heme protein, mitochondrial, putative	6.28957e-27	5.51374e-26
Lp_000296700.1	3,2-trans-enoyl-CoA isomerase, mitochondrial precursor, putative	6.89889e-27	6.03442e-26
Lp_280023300.1	DNA replication licensing factor MCM6, putative	7.07635e-27	6.18274e-26
Lp_000298400.1	hypothetical protein	8.01002e-27	6.98296e-26
Lp_330010200.1	hypothetical protein, conserved	8.05406e-27	7.01356e-26
Lp_090011200.1	paraflagellar rod component, putative	8.12973e-27	7.0716e-26
Lp_000206000.1	hypothetical protein, conserved	9.09573e-27	7.89437e-26
Lp_000130000.1	hypothetical protein, conserved	9.47985e-27	8.21867e-26
Lp_320018300.1	cysteine desulfhydrase	9.85863e-27	8.53762e-26
Lp_150013400.1	ribosomal protein S6, putative	1.02955e-26	8.90612e-26
Lp_110006600.1	DEAD-boc ATP-dependent (RNA) helicase, putative	1.04308e-26	9.01326e-26
Lp_000061000.1	hypothetical protein, conserved	1.06521e-26	9.19431e-26
Lp_150007600.1	Carboxylesterase family/alpha/beta hydrolase fold/Alpha/beta hydrolase family, putative	1.22382e-26	1.05402e-25
Lp_300022400.1	ribosomal protein L15, putative	1.32493e-26	1.13984e-25
Lp_350040500.1	PSP1 C-terminal conserved region containing protein, putative	1.39989e-26	1.20301e-25
Lp_000058600.1	hypothetical protein, conserved	1.51914e-26	1.30264e-25
Lp_280017000.1	haloacid dehalogenase-like hydrolase, putative	1.63793e-26	1.40144e-25
Lp_120009500.1	surface antigen protein 2, putative	1.97864e-26	1.68927e-25
Lp_000416400.1	ribosomal protein L15, putative	2.15063e-26	1.83213e-25
Lp_000252900.1	hypothetical protein, conserved	2.44066e-26	2.06797e-25
Lp_000523000.1	hypothetical protein, conserved	2.57949e-26	2.18325e-25
Lp_000293500.1	hypothetical protein, conserved	3.01055e-26	2.54534e-25
Lp_300013000.1	DNAj-like protein	3.1082e-26	2.62508e-25
Lp_000332800.1	hypothetical protein, conserved	3.13403e-26	2.64404e-25
Lp_000098000.1	kinesin, putative	3.15093e-26	2.65544e-25
Lp_000216900.1	hypothetical protein, conserved	3.8365e-26	3.21937e-25
Lp_000393500.1	Nucleosome assembly protein (NAP), putative	4.04134e-26	3.38764e-25
Lp_000434200.1	hypothetical protein, conserved	4.87423e-26	4.06843e-25
Lp_350013000.1	aldose 1-epimerase, putative	5.20047e-26	4.33612e-25
Lp_000007400.1	hypothetical protein, conserved	5.2543e-26	4.37636e-25
Lp_000410900.1	dynein-associated roadblock protein-like protein	6.3313e-26	5.26222e-25
Lp_000482200.1	hypothetical protein, conserved	7.25035e-26	6.007e-25
Lp_340028900.1	Alpha-keto-acid decarboxylase, putative	9.82548e-26	8.09776e-25
Lp_080010100.1	Ring finger domain/zinc-RING finger domain/Zinc finger, C3HC4 type (RING finger) containing protein, putative	1.07705e-25	8.86734e-25
Lp_120006300.1	Cell division protein kinase, putative	1.34391e-25	1.10527e-24
Lp_000482500.1	eukaryotic initiation factor 5a, putative	1.40286e-25	1.15134e-24
Lp_360043100.1	emp24/gp25L/p24 family/GOLD, putative	1.40713e-25	1.15364e-24
Lp_000496900.1	hypothetical protein, conserved	1.47284e-25	1.20626e-24
Lp_000346500.1	Protein kinase domain/Protein tyrosine kinase, putative	1.59024e-25	1.29969e-24
Lp_000408300.1	hypothetical protein	1.88263e-25	1.53546e-24
Lp_000201600.1	guanine nucleotide-binding beta subunit-like protein	2.08391e-25	1.69609e-24
Lp_340026000.1	50S ribosomal protein L13-like protein	2.3109e-25	1.87889e-24
Lp_000012700.1	Globin/Adenylate and Guanylate cyclase catalytic domain containing protein, putative	2.67585e-25	2.16888e-24
Lp_000468800.1	hypothetical protein, conserved	2.88636e-25	2.33468e-24
Lp_000222300.1	protein kinase, putative	5.22311e-25	4.20313e-24
Lp_080007000.1	hypothetical protein	5.36206e-25	4.31052e-24
Lp_000009700.1	hypothetical protein, conserved	6.25554e-25	5.0185e-24
Lp_000429100.1	hypothetical protein, conserved	6.92355e-25	5.54308e-24
Lp_070008200.1	protein kinase, putative	8.18387e-25	6.51223e-24
Lp_000375800.1	thioredoxin, putative	1.0167e-24	8.08211e-24
Lp_000384800.1	hypothetical protein	1.04896e-24	8.33006e-24
Lp_030005400.1	hypothetical protein, conserved	1.07804e-24	8.55241e-24
Lp_000188700.1	NADH-ubiquinone oxidoreductase complex I, 21 kDa subunit, putative	1.18497e-24	9.36283e-24
Lp_360026400.1	cullin-like protein	1.45326e-24	1.14366e-23
Lp_000137000.1	WW domain/Zinc finger C-x8-C-x5-C-x3-H type (and similar), putative	1.51971e-24	1.19356e-23
Lp_000176500.1	aldose 1-epimerase-like protein	1.62814e-24	1.27744e-23
Lp_110011200.1	hypothetical protein	1.65775e-24	1.29937e-23
Lp_000368900.1	hypothetical protein, conserved	1.66491e-24	1.30368e-23
Lp_000244100.1	fatty acid elongase, putative	1.81246e-24	1.41639e-23
Lp_000247800.1	inosine-adenosine-guanosine-nucleosidehydrolase, putative	1.82162e-24	1.42213e-23
Lp_240006900.1	ethanolamine phosphotransferase, putative	1.89761e-24	1.47998e-23
Lp_320008700.1	hypothetical protein, conserved	1.93574e-24	1.50822e-23
Lp_000064000.1	protein kinase, putative	1.95327e-24	1.52037e-23
Lp_330019300.1	hypothetical protein, conserved	2.05965e-24	1.6e-23
Lp_000520400.1	thiol-dependent reductase 1	2.10048e-24	1.63011e-23
Lp_000423700.1	hypothetical protein, conserved	2.29952e-24	1.78105e-23
Lp_210007900.1	Domain of unknown function (DUF3819)/CCR4-Not complex component, Not1, putative	2.31896e-24	1.79433e-23
Lp_000444200.1	hypothetical protein, conserved	2.47699e-24	1.91096e-23
Lp_080008000.1	suppressive immunomodulating factor, putative	2.47539e-24	1.91096e-23
Lp_000332400.1	Protein of unknown function (DUF2870), putative	2.62003e-24	2.01933e-23
Lp_000349900.1	hypothetical protein, conserved	2.63311e-24	2.02741e-23
Lp_000394200.1	DNA replication complex GINS protein SLD5, putative	2.93634e-24	2.25426e-23
Lp_000366800.1	actin interacting protein-like protein	3.10627e-24	2.38239e-23
Lp_110009800.1	pumillio protein 10, putative	3.2737e-24	2.5059e-23
Lp_000458400.1	hypothetical protein, conserved	3.2855e-24	2.51248e-23
Lp_270017900.1	Eukaryotic protein of unknown function (DUF846), putative	3.31339e-24	2.53134e-23
Lp_000308200.1	hypothetical protein, conserved	3.46506e-24	2.64207e-23
Lp_000044000.1	hypothetical protein	3.54212e-24	2.6982e-23
Lp_000167700.1	DnaJ domain protein-like protein	4.36752e-24	3.31408e-23
Lp_240016400.1	hypothetical protein, conserved	4.37532e-24	3.31679e-23
Lp_000256900.1	Lipase (class 3), putative	4.95166e-24	3.75007e-23
Lp_250012700.1	Domain of unknown function (DUF1935), putative	4.96747e-24	3.75842e-23
Lp_000454700.1	hypothetical protein	6.53726e-24	4.92712e-23
Lp_050017000.1	Nodulation protein S (NodS)/Methyltransferase domain containing protein, putative	6.56852e-24	4.94593e-23
Lp_010007400.1	long-chain-fatty-acid-CoA ligase, putative	7.05798e-24	5.29923e-23
Lp_280019100.1	mitochondrial RNA binding complex 1 subunit, putative	7.14043e-24	5.356e-23
Lp_000509300.1	hypothetical protein, conserved	7.14988e-24	5.35797e-23
Lp_000433100.1	cytochrome c oxidase subunit 10, putative	7.7117e-24	5.76797e-23
Lp_000427000.1	hypothetical protein	8.40565e-24	6.28102e-23
Lp_000123400.1	protoporphyrinogen oxidase-like protein	8.49593e-24	6.34244e-23
Lp_360043000.1	aminopeptidase P1, putative	9.94401e-24	7.40234e-23
Lp_350025100.1	hypothetical protein, conserved	1.00287e-23	7.45828e-23
Lp_000264400.1	hypothetical protein, conserved	1.14791e-23	8.52885e-23
Lp_360030200.1	Ubiquitin-2 like Rad60 SUMO-like/Ubiquitin family/Ubiquitin-like domain containing protein, putative	1.19012e-23	8.82575e-23
Lp_000476000.1	DNA ligase k alpha, putative	1.27353e-23	9.41765e-23
Lp_000093500.1	hypothetical protein, conserved	1.2811e-23	9.46474e-23
Lp_260012300.1	hypothetical protein, conserved	1.36999e-23	1.01119e-22
Lp_000319900.1	EVE domain containing protein, putative	1.3737e-23	1.01297e-22
Lp_000304800.1	P27 protein, putative	1.45011e-23	1.06831e-22
Lp_000359000.1	zinc binding dehydrogenase-like protein	1.61616e-23	1.1873e-22
Lp_000399900.1	Domain of unknown function (DUF4201), putative	1.6704e-23	1.226e-22
Lp_000262400.1	ribulose-5-phosphate 3-epimerase, putative	1.80779e-23	1.32436e-22
Lp_300017500.1	GTPase activator-like protein	1.89079e-23	1.38388e-22
Lp_000472600.1	RNA-binding protein, putative	1.91577e-23	1.40085e-22
Lp_000415900.1	PPPDE putative peptidase domain containing protein, putative	2.12645e-23	1.55201e-22
Lp_000232900.1	surface protein amastin, putative	2.16291e-23	1.57715e-22
Lp_340026600.1	serine palmitoyltransferase-like protein	2.28429e-23	1.66412e-22
Lp_130009500.1	hypothetical protein, conserved	2.31167e-23	1.68094e-22
Lp_000224100.1	Paraflagellar Rod Proteome Component 9, putative	2.62324e-23	1.8987e-22
Lp_110010900.1	60S ribosomal protein L24, putative	3.42954e-23	2.4693e-22
Lp_150011600.1	actin-like protein, putative	3.69753e-23	2.6591e-22
Lp_050005900.1	Nudix hydrolase 2, putative	3.81997e-23	2.74213e-22
Lp_240017200.1	fatty-acid desaturase, putative	3.89314e-23	2.7921e-22
Lp_340005900.1	HPP family, putative	4.64642e-23	3.32626e-22
Lp_000120100.1	hypothetical protein, conserved	5.17016e-23	3.69445e-22
Lp_000007500.1	biotin/lipoate protein ligase-like protein	6.56876e-23	4.68532e-22
Lp_000529300.1	hypothetical protein	7.20102e-23	5.13163e-22
Lp_000222600.1	hypothetical protein, conserved	7.74182e-23	5.51201e-22
Lp_360022700.1	cyclin-e binding protein 1-like protein	9.37528e-23	6.65687e-22
Lp_130013600.1	hypothetical protein, conserved	9.5751e-23	6.79261e-22
Lp_000298500.1	hypothetical protein	1.10088e-22	7.7815e-22
Lp_000222500.1	hypothetical protein	1.12734e-22	7.96137e-22
Lp_000460100.1	hypothetical protein, conserved	1.30535e-22	9.1937e-22
Lp_000407700.1	tyrosine phosphatase, putative	1.34015e-22	9.43034e-22
Lp_000228600.1	hypothetical protein	1.36977e-22	9.62151e-22
Lp_050008700.1	protein kinase, putative	1.40166e-22	9.83672e-22
Lp_320005700.1	hypothetical protein, conserved	1.9221e-22	1.34052e-21
Lp_360041100.1	hypothetical protein, conserved	2.10629e-22	1.46767e-21
Lp_000487500.1	hypothetical protein	2.56026e-22	1.77141e-21
Lp_000502100.1	RNA recognition motif. (a.k.a. RRM, RBD, or RNP domain), putative	3.38743e-22	2.33548e-21
Lp_320020000.1	hypothetical protein, conserved	3.51491e-22	2.42124e-21
Lp_000158300.1	ubiquitin-conjugating enzyme E2, putative	4.25407e-22	2.92016e-21
Lp_330013800.1	hypothetical protein	5.86629e-22	4.01281e-21
Lp_000294300.1	Elongation factor Ts, mitochondrial, putative	6.05113e-22	4.13564e-21
Lp_000448000.1	hypothetical protein, conserved	6.76965e-22	4.62269e-21
Lp_240017000.1	hypothetical protein, conserved	6.86108e-22	4.68105e-21
Lp_360015700.1	phosphomannomutase, putative	7.27174e-22	4.95261e-21
Lp_170008400.1	hydrolase-like protein	7.86154e-22	5.34966e-21
Lp_000392700.1	hypothetical protein, conserved	8.01077e-22	5.44649e-21
Lp_350031600.1	Gim5A protein, putative	8.06212e-22	5.47666e-21
Lp_280005700.1	carbonic anhydrase-like protein	9.37042e-22	6.34891e-21
Lp_280022900.1	hypothetical protein, conserved	1.21401e-21	8.1972e-21
Lp_000365700.1	S-adenosylmethionine synthetase, C-terminal domain containing protein, putative	1.3715e-21	9.24465e-21
Lp_150010100.1	tryparedoxin peroxidase	1.3798e-21	9.29263e-21
Lp_050005200.1	hypothetical protein, conserved	1.42935e-21	9.60159e-21
Lp_000384900.1	hypothetical protein	1.46206e-21	9.81295e-21
Lp_000530100.1	hypothetical protein, conserved	1.55916e-21	1.04467e-20
Lp_000090000.1	hypothetical protein, conserved	1.88606e-21	1.26155e-20
[truncated: 1,785 more rows]

## Sheet: PI 20 Lpassim Up
L. passim genes up-regulated at day 20 PI					GO terms enriched with L. passim genes up-regulated at day 20 PI
[truncated: 2,532 more rows]

[truncated: 3 more sheets: PI 20 Lpassim Down, PI 27 Lpassim Up, PI 27 Lpassim Down]
