# Supplementary material for: Trypanosomatid parasite dynamically changes the transcriptome during infection and modifies honey bee physiology
Source: Commun Biol. 2020 Jan 31;3:51. doi: 10.1038/s42003-020-0775-x (PMC6994608; doi:10.1038/s42003-020-0775-x)
Supplement: Supplementary file 4 — Supplementary Data 3 [file 42003_2020_775_MOESM4_ESM.xlsx]

## Sheet: Sheet1
L. passim genes continuously up-regulated throughout the infection			GO terms enriched with L. passim genes continuously up-regulated throughout the infection
Gene ID	Annotation		GO ID	GO Name	GO Category	P-value	FDR
Lp_000005700.1	hypothetical protein, conserved		GO:0005730	nucleolus	CELLULAR_COMPONENT	1.18595e-07	7.65873e-05
Lp_000007600.1	hypothetical protein, conserved		GO:0006364	rRNA processing	BIOLOGICAL_PROCESS	2.84588e-06	0.000787171
Lp_000014100.1	hypothetical protein, conserved		GO:0003724	RNA helicase activity	MOLECULAR_FUNCTION	9.00889e-06	0.00184582
Lp_000014200.1	helicase-like protein		GO:0003723	RNA binding	MOLECULAR_FUNCTION	4.73071e-05	0.00817821
Lp_000015100.1	ATP-dependent RNA helicase FAL1, putative		GO:0030686	90S preribosome	CELLULAR_COMPONENT	5.99324e-05	0.0100469
Lp_000015400.1	Protein of unknown function (DUF423), putative		GO:0006508	proteolysis	BIOLOGICAL_PROCESS	0.000118114	0.0181502
Lp_000019700.1	Fcf2 pre-rRNA processing, putative		GO:0008235	metalloexopeptidase activity	MOLECULAR_FUNCTION	0.000153452	0.0223394
Lp_000021700.1	Leucine rich repeat N-terminal domain/Leucine Rich Repeat, putative		GO:0007032	endosome organization	BIOLOGICAL_PROCESS	0.000232259	0.0292013
Lp_000023100.1	RNA polymerase Rpc34 subunit, putative		GO:0030689	Noc complex	CELLULAR_COMPONENT	0.000232259	0.0292013
Lp_000026700.1	pumilio/PUF RNA binding protein 7, putative		GO:0016646	oxidoreductase activity, acting on the CH-NH group of donors, NAD or NADP as acceptor	MOLECULAR_FUNCTION	0.000294296	0.0353923
Lp_000027800.1	pseudouridine synthase A-like protein, putative		GO:0043628	ncRNA 3'-end processing	BIOLOGICAL_PROCESS	0.000365724	0.0430464
Lp_000028600.1	hypothetical protein, conserved		GO:0071426	ribonucleoprotein complex export from nucleus	BIOLOGICAL_PROCESS	0.000445228	0.0473654
Lp_000031600.1	WD domain, G-beta repeat/PFU (PLAA family ubiquitin binding), putative		GO:0004177	aminopeptidase activity	MOLECULAR_FUNCTION	0.000445228	0.0473654
Lp_000033000.1	Periodic tryptophan protein 2 homolog, putative		GO:0030688	preribosome, small subunit precursor	CELLULAR_COMPONENT	0.000428594	0.0473654
Lp_000034500.1	hypothetical protein, conserved
Lp_000036600.1	hypothetical protein, conserved
Lp_000038100.1	hypothetical protein, conserved
Lp_000038400.1	neutral sphingomyelinase activation associated factor-like protein
Lp_000038500.1	Nucleoside 2-deoxyribosyltransferase, putative
Lp_000039700.1	nuclear transport factor 2 protein, putative
Lp_000040000.1	hypothetical protein, conserved
Lp_000040100.1	WD domain, G-beta repeat, putative
Lp_000045900.1	beta-galactofuranosyltransferase-like protein
Lp_000047300.1	exosome complex exonuclease RRP40, putative
Lp_000049100.1	DNA polymerase theta (helicase domain only), putative
Lp_000050300.1	SET domain containing protein, putative
Lp_000050400.1	hypothetical protein, conserved
Lp_000050500.1	transcription factor-like protein
Lp_000052500.1	hypothetical protein, conserved
Lp_000058000.1	hypothetical protein, conserved
Lp_000058700.1	hypothetical protein, conserved
Lp_000062200.1	hypothetical protein, conserved
Lp_000062500.1	N-terminal region of Chorein, a TM vesicle-mediated sorter/Protein of unknown function (DUF1162), putative
Lp_000065700.1	exosome subunit rrp6p homologue, putative
Lp_000068900.1	C2 domain containing protein, putative
Lp_000069200.1	MatE, putative
Lp_000069900.1	hypothetical protein, conserved
Lp_000070000.1	hypothetical protein, conserved
Lp_000077800.1	ATP-dependent RNA helicase, putative
Lp_000078400.1	hypothetical protein, conserved
Lp_000079700.1	surface antigen protein, putative
Lp_000080200.1	hypothetical protein, conserved
Lp_000082800.1	hypothetical protein, conserved
Lp_000087000.1	hypothetical protein, conserved
Lp_000090800.1	nuclear transmembrane protein, putative
Lp_000097700.1	mitochondrial chaperone, putative
Lp_000098100.1	hypothetical protein, conserved
Lp_000099300.1	TLC domain containing protein, putative
Lp_000103600.1	mitochondrial RNA binding protein, putative
Lp_000110100.1	hypothetical protein
Lp_000110900.1	spermidine synthase
Lp_000111700.1	ATP-binding region containing protein, putative
Lp_000113800.1	RNase H, putative
Lp_000115600.1	transcription factor-like protein
Lp_000116200.1	hypothetical protein, conserved
Lp_000116900.1	hypothetical protein, conserved
Lp_000117000.1	Leucine Rich repeat, putative
Lp_000123200.1	hypothetical protein, conserved
Lp_000127800.1	Beta-lactamase superfamily domain containing protein, putative
Lp_000132200.1	hypothetical protein, conserved
Lp_000133100.1	protein phosphatase 1 catalitic subunit, putative
Lp_000134900.1	hypothetical protein, conserved
Lp_000141700.1	palmitoyl acyltransferase 3, putative
Lp_000142800.1	hypothetical protein, conserved
Lp_000145700.1	DEAD/DEAH box helicase, putative
Lp_000146100.1	exosome-associated protein 2, putative
Lp_000147400.1	Peptidase family M20/M25/M40/Peptidase dimerisation domain containing protein, putative
Lp_000147800.1	hypothetical protein, conserved
Lp_000148500.1	Elongation factor G 2, mitochondrial, putative
Lp_000150300.1	long-chain-fatty-acid-CoA ligase, putative
Lp_000150500.1	hypothetical protein, conserved
Lp_000150800.1	protein kinase, putative
Lp_000151000.1	Uroporphyrinogen-III synthase HemD, putative
Lp_000151200.1	nitrilase, putative
Lp_000151700.1	WD repeat and HMG-box DNA-binding protein, putative
Lp_000156100.1	hypothetical protein
Lp_000157800.1	UAA transporter family/Triose-phosphate Transporter family, putative
Lp_000159700.1	metallo-beta-lactamase family protein-like protein
Lp_000160500.1	ATP-dependent RNA helicase, putative
Lp_000160800.1	U5 small nuclear ribonucleoprotein component, putative
Lp_000161100.1	hypothetical protein, conserved
Lp_000164500.1	hypothetical protein, conserved
Lp_000165000.1	hypothetical protein, conserved
Lp_000166700.1	hypothetical protein, conserved
Lp_000168600.1	hypothetical protein, conserved
Lp_000170700.1	WD domain, G-beta repeat, putative
Lp_000171200.1	glutamamyl carboxypeptidase, putative
Lp_000171300.1	hypothetical protein, conserved
Lp_000178800.1	PIF1-like helicase/AAA domain/Part of AAA domain containing protein, putative
Lp_000180700.1	MutS-like protein
Lp_000182900.1	mitogen-activated protein kinase
Lp_000189000.1	palmitoyl acyltransferase 9, putative
Lp_000195200.1	hypothetical protein, conserved
Lp_000196100.1	Acetyltransferase (GNAT) family/Acetyltransferase (GNAT) domain containing protein, putative
Lp_000197500.1	3-hydroxyisobutyryl-coenzyme A hydrolase, putative
Lp_000198200.1	hypothetical protein, conserved
Lp_000200400.1	hypothetical protein, conserved
Lp_000201500.1	Poly A polymerase regulatory subunit, putative
Lp_000206300.1	ATP-dependent DNA DEAD/DEAH box helicase, putative
Lp_000207100.1	flavoprotein monooxygenase, putative
Lp_000207400.1	hypothetical protein, conserved
Lp_000207600.1	hypothetical protein, conserved
Lp_000207900.1	N-terminal region of Chorein, a TM vesicle-mediated sorter, putative
Lp_000210900.1	ubiquinone biosynthesis protein-like protein, putative
Lp_000214200.1	hypothetical protein, conserved
Lp_000214500.1	brix domain containing-like protein
Lp_000216400.1	Uncharacterised conserved protein (DUF2305)/Alpha/beta hydrolase family, putative
Lp_000218200.1	hypothetical protein, conserved
Lp_000219600.1	hypothetical protein, conserved
Lp_000219700.1	Metallopeptidase family M24, putative
Lp_000220900.1	hypothetical protein, conserved
Lp_000222100.1	hypothetical protein, conserved
Lp_000225500.1	pentamidine resistance protein 1
Lp_000230600.1	helicase-like protein
Lp_000230900.1	O-sialoglycoprotein endopeptidase, putative
Lp_000240600.1	Protein of unknown function (DUF3522), putative
Lp_000241900.1	ATP synthase regulation protein NCA2, putative
Lp_000242700.1	hypothetical protein, conserved
Lp_000245200.1	Region in Clathrin and VPS, putative
Lp_000246100.1	DEAD-box helicase-like protein
Lp_000251800.1	alanyl-tRNA synthetase, putative
Lp_000251900.1	dephospho-CoA kinase, putative
Lp_000252800.1	AAA family ATPase-like protein
Lp_000253100.1	Pyridoxal-dependent decarboxylase conserved domain/Beta-eliminating lyase, putative
Lp_000255400.1	hypothetical protein
Lp_000259500.1	Leucine Rich Repeat, putative
Lp_000264100.1	SET domain containing protein, putative
Lp_000266600.1	cell division cycle protein-like protein
Lp_000269400.1	Rtr1/RPAP2 family, putative
Lp_000273200.1	Concanavalin A-like lectin/glucanases superfamily/Beige/BEACH domain containing protein, putative
Lp_000274200.1	endoribonuclease L-PSP (pb5), putative
Lp_000274700.1	inhibitor of cysteine peptidase
Lp_000275500.1	Nop14-like family, putative
Lp_000277100.1	acetylornithine deacetylase-like protein
Lp_000278500.1	DNA polymerase sigma-like protein
Lp_000279000.1	small nuclear RNA gene activation protein (SNAP) 50, putative
Lp_000280000.1	Uncharacterised conserved protein, putative
Lp_000280200.1	Protein of unknown function (DUF962), putative
Lp_000282000.1	ribosomal RNA-processing protein 8, putative
Lp_000283400.1	NOL1/NOP2/sun family, putative
Lp_000288500.1	Cytosol aminopeptidase family, catalytic domain containing protein, putative
Lp_000288600.1	metallo-peptidase, Clan MF, Family M17
Lp_000289000.1	glutamamyl carboxypeptidase, putative
Lp_000289100.1	Peptidase dimerisation domain/Peptidase family M20/M25/M40, putative
Lp_000290200.1	hypothetical protein, conserved
Lp_000290300.1	Reverse transcriptase (RNA-dependent DNA polymerase), putative
Lp_000292600.1	isovaleryl-coA dehydrogenase, putative
Lp_000293800.1	Domain of unknown function (DUF947), putative
Lp_000295000.1	5'-3' exoribonuclease C, putative
Lp_000296200.1	helicase-like protein
Lp_000296600.1	aminopeptidase, putative
Lp_000297700.1	rRNA biogenesis protein-like protein
Lp_000298100.1	Domain of unknown function (DUF1935), putative
Lp_000301100.1	beta-galactofuranosyltransferase-like protein
Lp_000301800.1	DNA mismatch repair protein MSH2, putative
Lp_000301900.1	hypothetical protein
Lp_000303000.1	hypothetical protein, conserved
Lp_000307300.1	long-chain-fatty-acid-CoA ligase, putative
Lp_000312100.1	hypothetical protein
Lp_000315900.1	WD domain, G-beta repeat/Utp21 specific WD40 associated putative domain containing protein, putative
Lp_000316900.1	hypothetical protein, conserved
Lp_000317000.1	ubiquitin carboxyl-terminal hydrolase, putative
Lp_000317200.1	TPR repeat, putative
Lp_000319700.1	RNA ligase/6-phosphofructo-2-kinase/NACHT domain/AAA domain containing protein, putative
Lp_000320800.1	delta-6 fatty acid desaturase
Lp_000323300.1	carboxypeptidase, putative
Lp_000326600.1	hypothetical protein, conserved
Lp_000327000.1	calcium-transporting ATPase, putative
Lp_000329000.1	tryparedoxin 3, putative
Lp_000330400.1	hypothetical protein, conserved
Lp_000330500.1	hypothetical protein, conserved
Lp_000332000.1	hypothetical protein, conserved
Lp_000333400.1	ATP-dependent zinc metallopeptidase, putative
Lp_000334000.1	Vesicle coat protein involved in Golgi to plasma membrane transport, putative
Lp_000339500.1	cytoplasmic l-asparaginase i-like protein
Lp_000339700.1	RNA pseudouridylate synthase, putative
Lp_000341100.1	DEAD box RNA helicase, putative
Lp_000341500.1	hypothetical protein, conserved
Lp_000345500.1	WD40 repeat-containing protein
Lp_000346400.1	Lipase (class 3), putative
Lp_000348000.1	DnaJ domain containing protein, putative
Lp_000349600.1	inositol polyphosphate phosphatase, putative
Lp_000352600.1	Beta-lactamase superfamily domain/DNA repair metallo-beta-lactamase, putative
Lp_000353200.1	hypothetical protein, conserved
Lp_000353500.1	hypothetical protein, conserved
Lp_000354600.1	WD domain, G-beta repeat, putative
Lp_000355400.1	UAA transporter family, putative
Lp_000356300.1	hypothetical protein, conserved
Lp_000356900.1	AAA domain containing protein, putative
Lp_000360800.1	hypothetical protein, conserved
Lp_000360900.1	CBF/Mak21 family, putative
Lp_000361400.1	hypothetical protein, conserved
Lp_000362300.1	hypothetical protein, conserved
Lp_000362500.1	aminopeptidase-like protein
Lp_000362700.1	C-1-tetrahydrofolate synthase, cytoplasmic, putative
Lp_000363500.1	hypothetical protein, conserved
Lp_000364100.1	GRIP domain containing protein, putative
Lp_000367500.1	dihydrouridine synthase (Dus), putative
Lp_000370600.1	ATP-dependent RNA helicase, putative
Lp_000371100.1	hypothetical protein, conserved
Lp_000372100.1	ATP-dependent RNA helicase, putative
Lp_000378300.1	Protein of unknown function (DUF1077), putative
Lp_000379200.1	thimet oligopeptidase, putative
Lp_000379400.1	hypothetical protein, conserved
Lp_000381100.1	hypothetical protein, conserved
Lp_000382000.1	hypothetical protein, conserved
Lp_000383800.1	CNH domain/Vacuolar sorting protein 39 domain 1/Vacuolar sorting protein 39 domain 2, putative
Lp_000383900.1	FAM91 N-terminus/FAM91 C-terminus, putative
Lp_000387200.1	cop9 signalosome complex subunit, putative
Lp_000388200.1	hypothetical protein, conserved
Lp_000389200.1	Vacuolar iron transporter 1, putative
Lp_000391400.1	hypothetical protein, conserved
Lp_000392500.1	3'-nucleotidase/nuclease, putative
Lp_000394400.1	Asparaginase, putative
Lp_000395000.1	aspartate carbamoyltransferase, putative
Lp_000396600.1	chloride channel protein, putative
Lp_000396700.1	hypothetical protein
Lp_000397100.1	Dopey, N-terminal, putative
Lp_000398100.1	DnaJ domain containing protein, putative
Lp_000398200.1	autophagy protein 10 (ATG10)
Lp_000399400.1	Protein-L-isoaspartate(D-aspartate) O-methyltransferase (PCMT)/tRNA (Uracil-5-)-methyltransferase/Methyltransferase small domain/Methyltransferase domain/Conserved hypothetical protein 95/RNA cap guanine-N2 methyltransferase, putative
Lp_000400200.1	Scavenger mRNA decapping enzyme C-term binding/HIT domain containing protein, putative
Lp_000401200.1	ATP-dependent RNA helicase, putative
Lp_000402400.1	hypothetical protein, conserved
Lp_000402500.1	MA3 domain containing protein, putative
Lp_000405400.1	amidohydrolase, putative
Lp_000406000.1	hypothetical protein, conserved
Lp_000408500.1	DNA photolyase, putative
Lp_000412500.1	hypothetical protein, conserved
Lp_000422600.1	hypothetical protein, conserved
Lp_000424200.1	hypothetical protein, conserved
Lp_000424300.1	DNA repair and recombination helicase protein PIF3, putative
Lp_000425000.1	hypothetical protein, conserved
Lp_000426200.1	serine peptidase, clan SC, family S9A-like protein
Lp_000426400.1	Rio2, N-terminal/RIO1 family/Phosphotransferase enzyme family, putative
Lp_000427200.1	methylenetetrahydrofolate reductase, putative
Lp_000429900.1	rrp44p homologue, putative
Lp_000430000.1	hypothetical protein, conserved
Lp_000431400.1	hypothetical protein, conserved
Lp_000431500.1	Putative esterase, putative
Lp_000434900.1	mismatch repair protein, putative
Lp_000435000.1	kinesin, putative
Lp_000436400.1	hypothetical protein, conserved
Lp_000436600.1	Scavenger mRNA decapping enzyme C-term binding/HIT domain containing protein, putative
Lp_000436700.1	hypothetical protein, conserved
Lp_000437100.1	hypothetical protein, conserved
Lp_000437800.1	hypothetical protein, conserved
Lp_000438400.1	pentamidine resistance protein 1
Lp_000440400.1	Noc2p family, putative
Lp_000441000.1	cyclosporin 16, putative
Lp_000443200.1	amino acid permease, putative
Lp_000443300.1	amino acid permease, putative
Lp_000443500.1	isopentenyl-diphosphate delta-isomerase (type II), putative
Lp_000444600.1	GTP-binding protein, putative
Lp_000444800.1	hypothetical protein, conserved
Lp_000445500.1	hypothetical protein, conserved
Lp_000446000.1	eukaryotic translation initiation factor 6 (eIF-6), putative
Lp_000446200.1	pre-mRNA splicing factor ATP-dependent RNA helicase, putative
Lp_000447100.1	Vps52 / Sac2 family, putative
Lp_000447200.1	hypothetical protein, conserved
Lp_000447800.1	Region in Clathrin and VPS, putative
Lp_000450800.1	inositol 1,4,5-trisphosphate receptor, putative
Lp_000452200.1	pentamidine resistance protein 1
Lp_000452400.1	hypothetical protein, conserved
Lp_000455300.1	hypothetical protein, conserved
Lp_000455500.1	Dihydrouridine synthase (Dus), putative
Lp_000455700.1	hypothetical protein, conserved
Lp_000457900.1	ADP-ribosylation factor family/50S ribosome-binding GTPase/Miro-like protein/Ras family, putative
Lp_000458000.1	Nodulin-like, putative
Lp_000460900.1	kinesin, putative
Lp_000466400.1	sphingosine 1-phosphate lyase
Lp_000469700.1	hypothetical protein, conserved
Lp_000470400.1	GP63, leishmanolysin
Lp_000475700.1	thymine-7-hydroxylase, putative
Lp_000477100.1	hypothetical protein, conserved
Lp_000479100.1	pentamidine resistance protein 1
Lp_000479700.1	Got1/Sft2-like family, putative
Lp_000479800.1	MYND zinc finger (ZnF) domain-like protein
Lp_000481100.1	TROVE domain/WD domain, G-beta repeat, putative
Lp_000483500.1	Nrap protein, putative
Lp_000485100.1	hypothetical protein, conserved
Lp_000488100.1	hypothetical protein, conserved
Lp_000489000.1	3',5'-cyclic nucleotide phosphodiesterase, putative
Lp_000489100.1	hypothetical protein, conserved
Lp_000490200.1	Subtilase family/CUB domain containing protein, putative
Lp_000491000.1	Methyltransferase TRM13, putative
Lp_000494400.1	hypothetical protein, conserved
Lp_000500300.1	hypothetical protein, conserved
Lp_000501500.1	hypothetical protein, conserved
Lp_000502000.1	palmitoyl acyltransferase 2, putative
Lp_000505400.1	RNA recognition motif (a.k.a. RRM, RBD, or RNP domain)/RNA recognition motif. (a.k.a. RRM, RBD, or RNP domain), putative
Lp_000506400.1	Pyridoxal-dependent decarboxylase, pyridoxal binding domain/Pyridoxal-dependent decarboxylase, C-terminal sheet domain containing protein, putative
Lp_000509700.1	KIF-1 binding protein C terminal, putative
Lp_000512600.1	tRNA pseudouridine synthase A-like protein
Lp_000513300.1	hypothetical protein, conserved
Lp_000513500.1	modification methylase-like protein
Lp_000514800.1	tRNA pseudouridine synthase, putative
Lp_000515800.1	WASH complex subunit 7, N-terminal/WASH complex subunit 7/WASH complex subunit 7, C-terminal, putative
Lp_000516600.1	hypothetical protein, conserved
Lp_000516900.1	Cation efflux family, putative
Lp_000520700.1	Oligosaccharyl transferase STT3 subunit, putative
Lp_000521100.1	hypothetical protein, conserved
Lp_000521400.1	hypothetical protein, conserved
Lp_000526100.1	sre-2/carboxylate carrier-like protein
Lp_000529400.1	hypothetical protein, conserved
Lp_000531200.1	Eukaryotic protein of unknown function (DUF914)/Triose-phosphate Transporter family, putative
Lp_000532300.1	hypothetical protein, conserved
Lp_000532900.1	hypothetical protein, conserved
Lp_000533700.1	spermidine synthase
Lp_010005700.1	BSD domain containing protein, putative
Lp_010006900.1	UBA/TS-N domain/CUE domain/Domain of unknown function (DUF1771)/Smr domain containing protein, putative
Lp_030005900.1	delta-1-pyrroline-5-carboxylate dehydrogenase, putative
Lp_030007100.1	Alcohol dehydrogenase GroES-like domain containing protein, putative
Lp_030007300.1	hypothetical protein, conserved
Lp_030008500.1	Zinc-binding dehydrogenase, putative
Lp_030008600.1	quinone oxidoreductase, putative
Lp_030011100.1	Multicopper oxidase, putative
Lp_040006100.1	hypothetical protein, conserved
Lp_040006200.1	Phytanoyl-CoA dioxygenase (PhyH), putative
Lp_040007000.1	Pescadillo N-terminus/BRCA1 C Terminus (BRCT) domain containing protein, putative
Lp_040007200.1	tyrosine phospatase-like protein
Lp_040007300.1	serine peptidase, Clan S-, family S54, putative
Lp_040007700.1	chaperone protein DNAj, putative
Lp_050006200.1	hypothetical protein, conserved
Lp_050009100.1	hypothetical protein, conserved
Lp_050009200.1	hypothetical protein, conserved
Lp_050010800.1	Ankyrin repeats (many copies)/Ankyrin repeats (3 copies)/Ankyrin repeat, putative
Lp_050011700.1	metallo-peptidase, Clan M-, Family M49
Lp_050012400.1	MYND finger containing protein, putative
Lp_050012500.1	3-ketoacyl-CoA thiolase-like protein, putative
Lp_050012700.1	diphthine synthase-like protein
Lp_050015100.1	hypothetical protein, conserved
Lp_050015200.1	hypothetical protein, conserved
Lp_050015600.1	GIPL galf transferase, putative
Lp_060008900.1	hypothetical protein, conserved
Lp_060009200.1	carbonic anhydrase family protein, putative
Lp_060010700.1	hypothetical protein, conserved
Lp_060010800.1	dihydrofolate reductase-thymidylate synthase
Lp_070005300.1	FAD dependent oxidoreductase/NAD(P)-binding Rossmann-like domain containing protein, putative
Lp_070006900.1	tRNA-methyl transferase, putative
Lp_070007000.1	hypothetical protein
Lp_070008600.1	RAVE protein 1 C terminal, putative
Lp_070010200.1	hypothetical protein, conserved
Lp_070010600.1	Vacuolar sorting protein 39 domain 2, putative
Lp_070010800.1	malonyl-coa decarboxylase-like protein
Lp_070013400.1	hypothetical protein, conserved
Lp_080007800.1	Repeat of unknown function (DUF1126), putative
Lp_080010400.1	hypothetical protein, conserved
Lp_090005400.1	cysteine peptidase, Clan CA, family C19, putative
Lp_090010400.1	ATP-dependent helicase, putative
Lp_090011300.1	hypothetical protein, conserved
Lp_100005800.1	isocitrate dehydrogenase [NADP], mitochondrial precursor, putative
Lp_100006800.1	Part of AAA domain containing protein, putative
Lp_100006900.1	PIF1-like helicase, putative
Lp_100008400.1	dehydrogenase-like protein
Lp_100008500.1	hypothetical protein
Lp_100008600.1	NUDIX domain containing protein, putative
Lp_110005200.1	SNF2/RAD54 related DNA helicase, putative
Lp_110006400.1	Myotubularin-associated protein, putative
Lp_110006700.1	Leucine Rich repeat, putative
Lp_110009100.1	tubulin-tyrsoine ligase-like protein
Lp_110009700.1	hypothetical protein, conserved
Lp_120005200.1	proteasome beta-1 subunit, putative
Lp_120007300.1	glyoxalase II, putative
Lp_130008300.1	hypothetical protein, conserved
Lp_130008600.1	long-chain-fatty-acid-CoA ligase, putative
Lp_130012400.1	Leucine Rich repeat/Leucine Rich repeats (2 copies), putative
Lp_130017600.1	pyrroline-5-carboxylate reductase
Lp_140006600.1	hypothetical protein, conserved
Lp_150007800.1	hypothetical protein, conserved
Lp_160005100.1	hypothetical protein, conserved
Lp_160006500.1	hypothetical protein, conserved
Lp_160006600.1	50S ribosomal protein L17, putative
Lp_160007700.1	hypothetical protein, conserved
Lp_160009800.1	LysM domain containing protein, putative
Lp_160010100.1	hypothetical protein, conserved
Lp_160011500.1	Nucleolar protein,Nop52, putative
Lp_160014000.1	hypothetical protein, conserved
Lp_160014900.1	hypothetical protein, conserved
Lp_170005400.1	VID27 cytoplasmic protein, putative
Lp_170005500.1	hypothetical protein, conserved
Lp_170006100.1	Myb-like DNA-binding domain containing protein, putative
Lp_170006800.1	hypothetical protein, conserved
Lp_170006900.1	Lariat debranching enzyme, C-terminal domain containing protein, putative
Lp_170007700.1	Acyltransferase, putative
Lp_170010200.1	hypothetical protein
Lp_170011300.1	hypothetical protein, conserved
Lp_170011400.1	Methyltransferase domain containing protein, putative
Lp_180005100.1	hypothetical protein
Lp_180005200.1	mevalonate-diphosphate decarboxylase, putative
Lp_190007700.1	Domain of Unknown Function (DUF1042), putative
Lp_200012200.1	hypothetical protein, conserved
Lp_200012800.1	cysteine peptidase, Clan CD, family C50, putative
Lp_210007600.1	hypothetical protein, conserved
Lp_210008000.1	methionyl-tRNA synthetase
Lp_210013200.1	vacuolar ATP synthase, putative
Lp_210013300.1	GPI transamidase component GAA1, putative
Lp_220006500.1	SEP domain containing protein, putative
Lp_220008100.1	farnesyl pyrophosphate synthase
Lp_230006000.1	pentamidine resistance protein 1
Lp_230009400.1	hypothetical protein, conserved
Lp_240006500.1	hypothetical protein, conserved
Lp_240007700.1	Ribosome 60S biogenesis N-terminal, putative
Lp_240007800.1	SNF2 family protein
Lp_240007900.1	ubiquitin carboxyl-terminal hydrolase, putative
Lp_240009300.1	hypothetical protein, conserved
Lp_240010100.1	Surfeit locus protein 6, putative
Lp_240010200.1	Inhibitor of apoptosis-promoting Bax1, putative
Lp_240011400.1	adaptor complex AP-3 small subunit, putative
Lp_240016200.1	hypothetical protein, conserved
Lp_240016800.1	60S ribosomal protein L12, putative
Lp_240017600.1	cullin-like protein-like protein
Lp_250006300.1	hypothetical protein, conserved
Lp_250008100.1	hypothetical protein, conserved
Lp_250008200.1	Alpha/beta hydrolase family, putative
Lp_250011100.1	hypothetical protein
Lp_250012000.1	hypothetical protein, conserved
Lp_250012900.1	enoyl-CoA reductase, putative
Lp_250015300.1	DnaJ domain/Zinc-finger of C2H2 type/Zinc-finger double-stranded RNA-binding, putative
Lp_250015900.1	hypothetical protein, conserved
Lp_250017200.1	adenylate kinase, putative
Lp_260006100.1	Glucosidase II beta subunit-like/Glucosidase II beta subunit-like protein, putative
Lp_260009600.1	hypothetical protein
Lp_260009900.1	hypothetical protein, conserved
Lp_260011100.1	hypothetical protein, conserved
Lp_260012200.1	hypothetical protein, conserved
Lp_270006700.1	Ubiquitin-2 like Rad60 SUMO-like/Ubiquitin family/Ubiquitin-like domain/Ribosomal L40e family, putative
Lp_270009000.1	WD domain, G-beta repeat, putative
Lp_270011700.1	hypothetical protein
Lp_270011900.1	hypothetical protein, conserved
Lp_270013000.1	Diacylglycerol acyltransferase, putative
Lp_270013800.1	hypothetical protein, conserved
Lp_270014200.1	RasGEF domain containing protein, putative
Lp_270014400.1	mRNA export factor MEX67
Lp_270014900.1	dynein heavy chain, putative
Lp_270015300.1	metallo-peptidase, Clan MF, Family M17
Lp_270015700.1	carboxypeptidase, putative
Lp_270015800.1	NUC173 domain containing protein, putative
Lp_270019800.1	hypothetical protein, conserved
Lp_270022500.1	protein kinase, putative
Lp_280005800.1	hypothetical protein, conserved
Lp_280009100.1	HORMA domain containing protein, putative
Lp_280011200.1	Ankyrin repeats (many copies)/Ankyrin repeats (3 copies)/Ankyrin repeat, putative
Lp_280013900.1	Archaic translocase outer mitochondrial membrane 46 kDa subunit, putative
Lp_280016600.1	hypothetical protein, conserved
Lp_280017900.1	Cell division control protein 48, putative
Lp_280020700.1	cullin 2, putative
Lp_280021100.1	A/G-specific adenine glycosylase, putative
Lp_280022400.1	histone acetyltransferase, putative
Lp_280022500.1	mitochondrial DNA topoisomerase II
Lp_280022600.1	Translation initiation factor eIF-2B subunit epsilon, putative
Lp_280023600.1	dolichyl-lipid chaperone, putative
Lp_280023900.1	Nucleotidyl transferase, putative
Lp_280024000.1	Putative serine esterase (DUF676), putative
Lp_280024300.1	hypothetical protein, conserved
Lp_280024700.1	heat shock protein 70, putative
Lp_290005600.1	proteasome regulatory non-ATPase subunit, putative
Lp_290010000.1	hypothetical protein
Lp_290014000.1	NOL1/NOP2/sun family/FtsJ-like methyltransferase, putative
Lp_300006700.1	Yip1 domain containing protein, putative
Lp_300007500.1	Zn-finger in Ran binding protein and others, putative
Lp_300012100.1	Spc97 / Spc98 family, putative
Lp_300013200.1	SNF2 family N-terminal domain/Helicase conserved C-terminal domain containing protein, putative
Lp_300013700.1	hypothetical protein
Lp_300013800.1	ferric reductase transmembrane protein, putative
Lp_300014700.1	ferric reductase transmembrane protein-like protein
Lp_300015400.1	hypothetical protein, conserved
Lp_300016300.1	Stabilization of polarity axis, putative
Lp_300019400.1	hypothetical protein, conserved
Lp_300022500.1	V-type ATPase, C subunit, putative
Lp_300023100.1	CPSF-domain protein, putative
Lp_310007300.1	hypothetical protein, conserved
Lp_310007700.1	calpain-like cysteine peptidase, putative
Lp_310008700.1	emp24/gp25L/p24 family/GOLD, putative
Lp_310013100.1	Repressor of differentiation kinase 2, putative
Lp_320009400.1	ATP-dependent DEAD/H RNA helicase, putative
Lp_320013500.1	hypothetical protein, conserved
Lp_320016200.1	hypothetical protein, conserved
Lp_320016300.1	rRNA processing, putative
Lp_320016400.1	hypothetical protein, conserved
Lp_320016800.1	hypothetical protein, conserved
Lp_320016900.1	hypothetical protein, conserved
Lp_320018800.1	kinteoplast poly(A) polymerase complex 1 subunit, putative
Lp_320018900.1	hypothetical protein, conserved
Lp_320023900.1	chaperone protein DNAj, putative
Lp_320024200.1	Endoplasmic Reticulum-Golgi Intermediate Compartment (ERGIC)/Endoplasmic reticulum vesicle transporter, putative
Lp_330005300.1	hypothetical protein, conserved
Lp_330006300.1	trans-splicing factor, putative
Lp_330006800.1	sterol C-24 reductase, putative
Lp_330007100.1	POT family, putative
Lp_330008100.1	hypothetical protein, conserved
Lp_330009500.1	hypothetical protein, conserved
Lp_330014800.1	hypothetical protein, conserved
Lp_330015700.1	nucleolar GTP-binding protein, putative
Lp_330018800.1	hypothetical protein, conserved
Lp_330019000.1	hypothetical protein, conserved
Lp_330019200.1	ATP synthase regulation protein NCA2, putative
Lp_330019700.1	ras-like small GTPases, putative
Lp_330020200.1	hypothetical protein, conserved
Lp_330023900.1	cation transporter, putative
Lp_340008400.1	hypothetical protein, conserved
Lp_340008500.1	hypothetical protein, conserved
Lp_340008800.1	hypothetical protein, conserved
Lp_340009500.1	nuclear cap binding complex subunit CBP110, putative
Lp_340009900.1	hypothetical protein, conserved
Lp_340010000.1	hypothetical protein, conserved
Lp_340012800.1	myosin IB heavy chain, putative
Lp_340016200.1	pyroglutamyl-peptidase I (C15 family)
Lp_340026100.1	hypothetical protein, conserved
Lp_340028000.1	small nuclear ribonucleoprotein, putative
Lp_340029000.1	dynein heavy chain, putative
Lp_340029300.1	protein serine/threonine phosphatase, putativee
Lp_340029900.1	Unc104-like kinesin, putative
Lp_350005700.1	Trk system potassium uptake protein
Lp_350006400.1	hypothetical protein, conserved
Lp_350006600.1	hypothetical protein, conserved
Lp_350006700.1	hypothetical protein, conserved
Lp_350010700.1	hypothetical protein, conserved
Lp_350011700.1	Tetratricopeptide repeat/TPR repeat, putative
Lp_350011800.1	vacuolar ATP synthase subunit d, putative
Lp_350011900.1	Endonuclease/Exonuclease/phosphatase family, putative
Lp_350014700.1	pre-mRNA splicing factor ATP-dependent RNA helicase, putative
Lp_350021000.1	hypothetical protein, conserved
Lp_350021100.1	60S ribosomal protein L5, putative
Lp_350021200.1	ribosomal protein L15, putative
Lp_350024000.1	hypothetical protein, conserved
Lp_350024800.1	Importin 1
Lp_350026100.1	ATP-dependent RNA helicase, putative
Lp_350027400.1	cystathione gamma lyase, putative
Lp_350027500.1	hypothetical protein, conserved
Lp_350027600.1	replication factor C, subunit 3, putative
Lp_350028500.1	Tetrapyrrole (Corrin/Porphyrin) Methylases, putative
Lp_350035000.1	ATP-dependent RNA helicase, putative
Lp_350035500.1	Tetratricopeptide repeat, putative
Lp_350035600.1	hypothetical protein, conserved
Lp_350035800.1	hypothetical protein, conserved
Lp_350040900.1	polyadenylate-binding protein 1
Lp_350041300.1	hypothetical protein, conserved
Lp_360007300.1	Mutt-Nudix-related hydrolase 5, putative
Lp_360007400.1	dolicholphosphate-mannose synthase, putative
Lp_360007500.1	20S proteasome subunit
Lp_360011000.1	hypothetical protein, conserved
Lp_360013100.1	neurobeachin/beige protein, putative
Lp_360013500.1	aldehyde dehydrogenase, putative
Lp_360014200.1	DEAD box RNA helicase, putative
Lp_360014600.1	Nucleolar complex-associated protein/CBF/Mak21 family, putative
Lp_360016600.1	dolichyl-P-Man:GDP-Man5GlcNAc2-PP-dolichyl alpha-1,3-mannosyltransferase, putative
Lp_360019200.1	Glyceraldehyde 3-phosphate dehydrogenase, NAD binding domain/Glyceraldehyde 3-phosphate dehydrogenase, C-terminal domain containing protein, putative
Lp_360020200.1	Cullin protein neddylation domain containing protein, putative
Lp_360020300.1	dipeptidyl-peptidase 8-like serine peptidase
Lp_360020900.1	hypothetical protein, conserved
Lp_360021100.1	chromatin assembly factor 1 subunit b-like protein
Lp_360022900.1	VRR-NUC domain containing protein, putative
Lp_360023000.1	protein kinase, putative
Lp_360026500.1	fibrillarin
Lp_360029900.1	hypothetical protein, conserved
Lp_360037300.1	Got1/Sft2-like family, putative
Lp_360037400.1	Uncharacterized protein family UPF0029, putative
Lp_360037700.1	hypothetical protein
Lp_360039100.1	hypothetical protein, conserved
Lp_360039300.1	40S ribosomal protein SA, putative
Lp_360039400.1	hypothetical protein, conserved
Lp_360040000.1	SWI/SNF-related helicase, putative
Lp_360040100.1	hypothetical protein, conserved
Lp_360040200.1	hypothetical protein, conserved
Lp_360040900.1	endonuclease/exonuclease protein-like protein
Lp_360042300.1	mitochondrial chaperone BCS1, putative
Lp_360042800.1	hypothetical protein, conserved
Lp_360043700.1	isoleucyl-tRNA synthetase, putative
Lp_360044500.1	hypothetical protein, conserved
Lp_360045000.1	hypothetical protein, conserved
Lp_360045800.1	hypothetical protein, conserved
Lp_360047000.1	target of rapamycin (TOR) kinase 1, putative
Lp_360048400.1	hypothetical protein, conserved
Lp_360049300.1	hypothetical protein, conserved
