# Supplementary material for: Trypanosomatid parasite dynamically changes the transcriptome during infection and modifies honey bee physiology
Source: Commun Biol. 2020 Jan 31;3:51. doi: 10.1038/s42003-020-0775-x (PMC6994608; doi:10.1038/s42003-020-0775-x)
Supplement: Supplementary file 5 — Supplementary Data 4 [file 42003_2020_775_MOESM5_ESM.xlsx]

## Sheet: Sheet1
L. passim genes continuously down-regulated throughout the infection			GO terms enriched with L. passim genes continuously down-regulated throughout the infection
Gene ID	Annotation		GO ID	GO Name	GO Category	P-value	FDR
Lp_000006700.1	60S ribosomal protein L34, putative		GO:0003735	structural constituent of ribosome	MOLECULAR_FUNCTION	8.07883e-54	4.46921e-50
Lp_000007400.1	hypothetical protein, conserved		GO:0022627	cytosolic small ribosomal subunit	CELLULAR_COMPONENT	2.05827e-19	6.32575e-17
Lp_000007500.1	biotin/lipoate protein ligase-like protein		GO:0022625	cytosolic large ribosomal subunit	CELLULAR_COMPONENT	1.12034e-17	2.9513e-15
Lp_000008000.1	60S ribosomal protein L35, putative		GO:0005930	axoneme	CELLULAR_COMPONENT	1.58127e-10	2.65079e-08
Lp_000008100.1	WD domain, G-beta repeat, putative		GO:0000028	ribosomal small subunit assembly	BIOLOGICAL_PROCESS	1.81668e-10	2.95585e-08
Lp_000008800.1	amastin-like surface protein-like protein		GO:0000786	nucleosome	CELLULAR_COMPONENT	2.96702e-09	4.43609e-07
Lp_000008900.1	surface protein amastin, putative		GO:0019843	rRNA binding	MOLECULAR_FUNCTION	1.45131e-08	2.00716e-06
Lp_000009100.1	Protein Associated with Differentiation, putative		GO:0046982	protein heterodimerization activity	MOLECULAR_FUNCTION	2.21913e-08	2.92291e-06
Lp_000009700.1	hypothetical protein, conserved		GO:0006096	glycolytic process	BIOLOGICAL_PROCESS	4.02386e-08	4.94667e-06
Lp_000010500.1	hypothetical protein		GO:0002181	cytoplasmic translation	BIOLOGICAL_PROCESS	3.12018e-06	0.000257624
Lp_000011000.1	hypothetical protein, conserved		GO:0020015	glycosome	CELLULAR_COMPONENT	6.00461e-06	0.000455034
Lp_000012600.1	Adenylate and Guanylate cyclase catalytic domain containing protein, putative		GO:1901681	sulfur compound binding	MOLECULAR_FUNCTION	3.96986e-05	0.00255364
Lp_000012700.1	Globin/Adenylate and Guanylate cyclase catalytic domain containing protein, putative		GO:0030246	carbohydrate binding	MOLECULAR_FUNCTION	6.57056e-05	0.00408408
Lp_000013400.1	differentiation inhibitory kinase, putative		GO:0042273	ribosomal large subunit biogenesis	BIOLOGICAL_PROCESS	6.78776e-05	0.00417221
Lp_000015600.1	Protein of unknown function (DUF423), putative		GO:1990204	oxidoreductase complex	CELLULAR_COMPONENT	6.97219e-05	0.00419241
Lp_000015700.1	Protein of unknown function (DUF423), putative		GO:0044409	entry into host	BIOLOGICAL_PROCESS	0.000105574	0.00621317
Lp_000016500.1	serine/threonine protein kinase, putative		GO:0005200	structural constituent of cytoskeleton	MOLECULAR_FUNCTION	0.000317542	0.0175664
Lp_000017600.1	AAA domain/Dpy-30 motif containing protein, putative		GO:0006094	gluconeogenesis	BIOLOGICAL_PROCESS	0.00033595	0.0184007
Lp_000018700.1	ribosomal protein L38, putative		GO:0034637	cellular carbohydrate biosynthetic process	BIOLOGICAL_PROCESS	0.000485167	0.0250836
Lp_000020200.1	B9 domain-containing protein 2		GO:0004367	glycerol-3-phosphate dehydrogenase [NAD+] activity	MOLECULAR_FUNCTION	0.000485167	0.0250836
Lp_000021000.1	hypothetical protein, conserved		GO:0004332	fructose-bisphosphate aldolase activity	MOLECULAR_FUNCTION	0.000485167	0.0250836
Lp_000021500.1	calmodulin, putative		GO:0051173	positive regulation of nitrogen compound metabolic process	BIOLOGICAL_PROCESS	0.000518675	0.0260408
Lp_000021900.1	ribosomal protein S20, putative		GO:0046365	monosaccharide catabolic process	BIOLOGICAL_PROCESS	0.000580677	0.0284275
Lp_000022900.1	RNA-binding protein, putative		GO:0031514	motile cilium	CELLULAR_COMPONENT	0.000817745	0.0396821
Lp_000023700.1	hypothetical protein		GO:0006072	glycerol-3-phosphate metabolic process	BIOLOGICAL_PROCESS	0.000947595	0.0442872
Lp_000025400.1	2,4-dihydroxyhept-2-ene-1,7-dioic acid aldolase, putative		GO:1903862	positive regulation of oxidative phosphorylation	BIOLOGICAL_PROCESS	0.00104301	0.0465316
Lp_000025900.1	iron superoxide dismutase, putative
Lp_000026400.1	hypothetical protein, conserved
Lp_000029200.1	Domain of unknown function (DUF1935), putative
Lp_000029300.1	small myristoylated protein-1
Lp_000030400.1	GMP-PDE, delta subunit, putative
Lp_000030800.1	Transmembrane adaptor Erv26, putative
Lp_000030900.1	ribonucleoside-diphosphate reductase small chain, putative
Lp_000034600.1	hypothetical protein
Lp_000035900.1	dynein light chain, putative
Lp_000036300.1	Leucine carboxyl methyltransferase/Cupin-like domain/Cupin superfamily protein, putative
Lp_000037600.1	hypothetical protein
Lp_000040700.1	hypothetical protein, conserved
Lp_000044000.1	hypothetical protein
Lp_000044800.1	hypothetical protein, conserved
Lp_000045100.1	Ribosomal protein S19e, putative
Lp_000045600.1	WD domain, G-beta repeat, putative
Lp_000047000.1	histone H3, putative
Lp_000047100.1	hypothetical protein, conserved
Lp_000049800.1	Ribosomal protein L4/L1 family/60S ribosomal protein L4 C-terminal domain containing protein, putative
Lp_000050200.1	60S ribosomal protein L11 (L5, L16)
Lp_000051100.1	4-methyl-5(beta-hydroxyethyl)-thiazole monophosphate synthesis protein, putative
Lp_000053400.1	2Fe-2S iron-sulfur cluster binding domain containing protein, putative
Lp_000054200.1	Domain of unknown function (DUF1935), putative
Lp_000054300.1	small myristoylated protein-1
Lp_000057400.1	RNA-binding protein 5, putative
Lp_000060700.1	hypothetical protein, conserved
Lp_000061700.1	hypothetical protein, conserved
Lp_000063700.1	40S ribosomal protein S13, putative
Lp_000064000.1	protein kinase, putative
Lp_000064200.1	hypothetical protein, conserved
Lp_000064400.1	Kua-ubiquitin conjugating enzyme hybrid localisation domain containing protein, putative
Lp_000064500.1	small myristoylated protein-3, putative
Lp_000064700.1	Domain of unknown function (DUF1935), putative
Lp_000064800.1	hypothetical protein, conserved
Lp_000066100.1	hypothetical protein, conserved
Lp_000067300.1	D-3-phosphoglycerate dehydrogenase-like protein
Lp_000067900.1	DNA primase large subunit, putative
Lp_000070400.1	hypothetical protein, conserved
Lp_000073800.1	2Fe-2S iron-sulfur cluster binding domain containing protein, putative
Lp_000074500.1	hypothetical protein, conserved
Lp_000075700.1	Scavenger mRNA decapping enzyme C-term binding/HIT domain containing protein, putative
Lp_000075900.1	ATP-binding cassette subfamily A, member 1, putative
Lp_000076400.1	Ankyrin repeats (3 copies)/Ankyrin repeat/Ankyrin repeats (many copies), putative
Lp_000077600.1	60S ribosomal protein L9, putative
Lp_000082000.1	60S ribosomal protein L18, putative
Lp_000082200.1	cysteine peptidase B (CPB)
Lp_000082300.1	cysteine peptidase B (CPB)
Lp_000084700.1	Ribosomal protein S7p/S5e, putative
Lp_000084800.1	NADP-dependent alcohol dehydrogenase, putative
Lp_000085100.1	paraflagellar rod protein 1D, putative
Lp_000085600.1	hypothetical protein, conserved
Lp_000087600.1	hypothetical protein, conserved
Lp_000087800.1	60S ribosomal protein L13, putative
Lp_000087900.1	heat shock protein 20, putative
Lp_000088600.1	Alpha-keto-acid decarboxylase, putative
Lp_000089200.1	Cyclic nucleotide-binding domain containing protein, putative
Lp_000090000.1	hypothetical protein, conserved
Lp_000091900.1	Amastin surface glycoprotein, putative
Lp_000092700.1	hypothetical protein, conserved
Lp_000092900.1	fatty acid elongase, putative
Lp_000093500.1	hypothetical protein, conserved
Lp_000093600.1	kinesin, putative
Lp_000093700.1	Domain of unknown function (DUF4201), putative
Lp_000093800.1	Tubulin binding cofactor C, putative
Lp_000095300.1	hypothetical protein, conserved
Lp_000095600.1	ecotin, putative
Lp_000095900.1	dynein light chain, putative
Lp_000096200.1	hypothetical protein, conserved
Lp_000096400.1	hypothetical protein, conserved
Lp_000098000.1	kinesin, putative
Lp_000100800.1	amino acid transporter aATP11, putative
Lp_000102400.1	amino acid transporter aATP11, putative
Lp_000104400.1	histone H4
Lp_000104700.1	40S ribosomal protein S11, putative
Lp_000106100.1	haloacid dehalogenase-like hydrolase-like protein
Lp_000106300.1	hypothetical protein
Lp_000109800.1	hypothetical protein, conserved
Lp_000111300.1	Dynein light chain 1, cytoplasmic, putative
Lp_000111500.1	hypothetical protein, conserved
Lp_000111800.1	hypothetical protein
Lp_000113300.1	60S ribosomal protein L23a, putative
Lp_000114500.1	Flagellar-associated PapD-like, putative
Lp_000114700.1	ser/thr protein phosphatase, putative
Lp_000117600.1	hypothetical protein, conserved
Lp_000118900.1	WD domain, G-beta repeat, putative
Lp_000120100.1	hypothetical protein, conserved
Lp_000121100.1	hypothetical protein, conserved
Lp_000122000.1	hypothetical protein, conserved
Lp_000123300.1	Cytochrome b5-like Heme/Steroid binding domain containing protein, putative
Lp_000123400.1	protoporphyrinogen oxidase-like protein
Lp_000123800.1	60S ribosomal protein L11 (L5, L16)
Lp_000125900.1	short chain dehydrogenase/Enoyl-(Acyl carrier protein) reductase, putative
Lp_000129100.1	hypothetical protein
Lp_000130700.1	Ribosomal protein L10, putative
Lp_000130800.1	60S acidic ribosomal protein P0, putative
Lp_000132100.1	hypothetical protein, conserved
Lp_000132600.1	inositol phosphosphingolipid phospholipase C-Like
Lp_000133000.1	hypothetical protein, conserved
Lp_000134200.1	Domain of unknown function (DUF4200), putative
Lp_000135500.1	LSD1 zinc finger containing protein, putative
Lp_000136300.1	hypothetical protein, conserved
Lp_000137000.1	WW domain/Zinc finger C-x8-C-x5-C-x3-H type (and similar), putative
Lp_000137900.1	hypothetical protein, conserved
Lp_000139200.1	DNAJ family-like protein
Lp_000139800.1	hypothetical protein, conserved
Lp_000140500.1	hypothetical protein, conserved
Lp_000148000.1	Double-stranded DNA-binding domain containing protein, putative
Lp_000149100.1	hypothetical protein, conserved
Lp_000150600.1	hypothetical protein, conserved
Lp_000152500.1	hypothetical protein, conserved
Lp_000152700.1	hypothetical protein, conserved
Lp_000156200.1	phosphatidylinositol-4-phosphate 5-kinase-like protein
Lp_000158800.1	Soluble NSF attachment protein, SNAP, putative
Lp_000160100.1	hypothetical protein, conserved
Lp_000162300.1	ubiquitin/ribosomal protein S27a, putative
Lp_000163300.1	protein phosphatase 2C-like protein
Lp_000164700.1	ring-box protein 1, putative
Lp_000166400.1	NUP50 (Nucleoporin 50 kDa), putative
Lp_000167500.1	Acyl CoA binding protein, putative
Lp_000169200.1	histone H3, putative
Lp_000169300.1	glucosamine 6-phosphate n-acetyltransferase, putative
Lp_000169700.1	Acyl CoA binding protein, putative
Lp_000169900.1	hypothetical protein, conserved
Lp_000170300.1	kinesin, putative
Lp_000172100.1	Mannitol dehydrogenase Rossmann domain/Mannitol dehydrogenase C-terminal domain containing protein, putative
Lp_000172800.1	hypothetical protein, conserved
Lp_000172900.1	myo-inositol-1 phosphatase, putative
Lp_000173800.1	small myristoylated protein-3, putative
Lp_000175700.1	hypothetical protein, conserved
Lp_000175900.1	KIAA1430 homologue, putative
Lp_000176500.1	aldose 1-epimerase-like protein
Lp_000177800.1	40S ribosomal protein S21, putative
Lp_000180500.1	histone H2A
Lp_000180600.1	histone H2A
Lp_000180800.1	MORN repeat, putative
Lp_000182200.1	hypothetical protein
Lp_000183300.1	tryparedoxin 1, putative
Lp_000183400.1	tryparedoxin 1, putative
Lp_000183600.1	hypothetical protein, conserved
Lp_000184700.1	succinyl-coa:3-ketoacid-coenzyme a transferase- like protein
Lp_000184900.1	hypothetical protein, conserved
Lp_000186200.1	Zinc finger, C3HC4 type (RING finger) containing protein, putative
Lp_000191400.1	cyclophilin type peptidyl-prolyl cis-trans isomerase
Lp_000191800.1	serine/threonine kinase, putative
Lp_000194000.1	hypothetical protein, conserved
Lp_000196000.1	40S ribosomal protein S15, putative
Lp_000196200.1	NADP-dependent alcohol dehydrogenase, putative
Lp_000198600.1	hypothetical protein
Lp_000198700.1	Nuclear pore complex protein 158
Lp_000198900.1	hypothetical protein, conserved
Lp_000199100.1	ribokinase, putative
Lp_000200600.1	cAMP specific phosphodiesterase, putative
Lp_000201100.1	hypothetical protein, conserved
Lp_000201400.1	Calmodulin-binding, putative
Lp_000201900.1	hypothetical protein, conserved
Lp_000202400.1	Ribosomal protein S19e, putative
Lp_000202700.1	hypothetical protein, conserved
Lp_000202900.1	hypothetical protein
Lp_000203200.1	hypothetical protein, conserved
Lp_000203400.1	hypothetical protein, conserved
Lp_000204400.1	hypothetical protein, conserved
Lp_000205000.1	kinesin, putative
Lp_000205100.1	Domain of unknown function (DUF4201), putative
Lp_000205800.1	hypothetical protein, conserved
Lp_000206000.1	hypothetical protein, conserved
Lp_000207700.1	ATP-binding cassette subfamily A, member 1, putative
Lp_000208000.1	hypothetical protein, conserved
Lp_000209200.1	60S ribosomal protein L10, putative
Lp_000210000.1	histone H2B
Lp_000211900.1	hypothetical protein, conserved
Lp_000213200.1	Pumilio-family RNA binding repeat, putative
Lp_000216900.1	hypothetical protein, conserved
Lp_000218500.1	protoheme IX farnesyltransferase, putative
Lp_000219000.1	ribosomal protein l35a, putative
Lp_000219500.1	Leucine Rich repeat, putative
Lp_000220000.1	histone H4
Lp_000220600.1	Tubulin C-terminal domain containing protein, putative
Lp_000221100.1	ecotin, putative
Lp_000221400.1	hypothetical protein, conserved
Lp_000222300.1	protein kinase, putative
Lp_000223400.1	Acyl CoA binding protein, putative
Lp_000223600.1	hypothetical protein, conserved
Lp_000224100.1	Paraflagellar Rod Proteome Component 9, putative
Lp_000226500.1	40S ribosomal protein S5
Lp_000226600.1	HIT zinc finger containing protein, putative
Lp_000227700.1	3'a2rel-related protein
Lp_000227900.1	prefoldin 5-like protein
Lp_000228000.1	glucoamylase-like protein
Lp_000228600.1	hypothetical protein
Lp_000230800.1	hypothetical protein, conserved
Lp_000232900.1	surface protein amastin, putative
Lp_000236900.1	hypothetical protein, conserved
Lp_000238100.1	60S ribosomal protein L14, putative
Lp_000238600.1	Zinc finger, C3HC4 type (RING finger) containing protein, putative
Lp_000239200.1	WD domain, G-beta repeat, putative
Lp_000239400.1	hypothetical protein, conserved
Lp_000244100.1	fatty acid elongase, putative
Lp_000244800.1	ribosomal protein L38, putative
Lp_000247200.1	40S ribosomal protein S19-like protein
Lp_000247300.1	hypothetical protein, conserved
Lp_000248300.1	hypothetical protein, conserved
Lp_000249000.1	PSP1 C-terminal conserved region containing protein, putative
Lp_000250600.1	Leucine Rich Repeat/Leucine rich repeat/Leucine-rich repeat/Leucine Rich repeats (2 copies), putative
Lp_000251700.1	histone H4
Lp_000252000.1	60S ribosomal protein L14, putative
Lp_000253400.1	Alpha-keto-acid decarboxylase, putative
Lp_000254900.1	amastin-like protein
Lp_000255300.1	hypothetical protein
Lp_000255900.1	hypothetical protein, conserved
Lp_000256200.1	1,2-Dihydroxy-3-keto-5-methylthiopentene dioxygenase, putative
Lp_000256900.1	Lipase (class 3), putative
Lp_000257200.1	N-acetylglucosamine-6-phosphate deacetylase-like protein
Lp_000260100.1	hypothetical protein
Lp_000260200.1	hypothetical protein
Lp_000260300.1	hypothetical protein
Lp_000260400.1	hypothetical protein
Lp_000260500.1	40S ribosomal protein S15A, putative
Lp_000260800.1	Leucine-rich repeat/Leucine Rich repeats (2 copies), putative
Lp_000262400.1	ribulose-5-phosphate 3-epimerase, putative
Lp_000263400.1	RNA-binding protein, putative
Lp_000264600.1	hypothetical protein, conserved
Lp_000265200.1	Protein of unknown function (DUF2946)/Wnt and FGF inhibitory regulator/Alphaherpesvirus glycoprotein E, putative
Lp_000265300.1	hypothetical protein
Lp_000265500.1	60S ribosomal subunit protein L31, putative
Lp_000265600.1	60S ribosomal subunit protein L31, putative
Lp_000266100.1	hypothetical protein, conserved
Lp_000266900.1	40S ribosomal protein S11, putative
Lp_000267300.1	hypothetical protein, conserved
Lp_000268000.1	hypothetical protein, conserved
Lp_000268800.1	hypothetical protein, conserved
Lp_000268900.1	elongation factor-1 gamma
Lp_000269500.1	Protein of unknown function (DUF667), putative
Lp_000269800.1	hypothetical protein, conserved
Lp_000271200.1	hypothetical protein, conserved
Lp_000274800.1	fatty acid transporter protein-like protein
Lp_000274900.1	hypothetical protein
Lp_000275100.1	hypothetical protein, conserved
Lp_000276700.1	ribosomal protein l35a, putative
Lp_000276900.1	PLAC8 family, putative
Lp_000277000.1	homoserine dehydrogenase-like protein
Lp_000278700.1	PACRGB
Lp_000278800.1	hypothetical protein, conserved
Lp_000280400.1	anaphase promoting complex subunit protein, putative
Lp_000280600.1	hypothetical protein, conserved
Lp_000281500.1	calmodulin-like protein
Lp_000284900.1	3-ketoacyl-CoA reductase, putative
Lp_000290800.1	hypothetical protein, conserved
Lp_000291400.1	2,4-dihydroxyhept-2-ene-1,7-dioic acid aldolase, putative
Lp_000291900.1	cyclophilin 2
Lp_000292200.1	WD domain, G-beta repeat, putative
Lp_000293100.1	hypothetical protein, conserved
Lp_000293400.1	hypothetical protein, conserved
Lp_000293500.1	hypothetical protein, conserved
Lp_000294500.1	hypothetical protein, conserved
Lp_000296800.1	hypothetical protein, conserved
Lp_000297200.1	glycerol-3-phosphate dehydrogenase [NAD+], glycosomal
Lp_000297400.1	glycerol-3-phosphate dehydrogenase [NAD+], glycosomal
Lp_000297500.1	glycerol-3-phosphate dehydrogenase [NAD+], glycosomal
Lp_000297900.1	hypothetical protein, conserved
Lp_000298500.1	hypothetical protein
Lp_000298700.1	dihydrolipoamide acetyltransferase precursorlike protein
Lp_000299100.1	hypothetical protein, conserved
Lp_000299400.1	ADP-ribosylation factor, putative
Lp_000302900.1	d-xylulose reductase, putative
Lp_000303600.1	Ras-induced vulval development antagonist, putative
Lp_000305100.1	Serine incorporator (Serinc), putative
Lp_000305400.1	ribosomal protein S20, putative
Lp_000307600.1	Rhodanese-like domain containing protein, putative
Lp_000307800.1	hypothetical protein, conserved
Lp_000309500.1	Glyceraldehyde 3-phosphate dehydrogenase, C-terminal domain containing protein, putative
Lp_000311500.1	amino acid transporter 19, putative
Lp_000311800.1	hypothetical protein, conserved
Lp_000312200.1	hypothetical protein, conserved
Lp_000314900.1	trypanothione synthetase-like protein
Lp_000315300.1	hypothetical protein, conserved
Lp_000315600.1	paraflagellar rod component, putative
Lp_000318400.1	histone H4
Lp_000319900.1	EVE domain containing protein, putative
Lp_000320700.1	protein disulfide isomerase 2
Lp_000322000.1	Acyl CoA binding protein, putative
Lp_000322400.1	hypothetical protein, conserved
Lp_000322800.1	hypothetical protein, conserved
Lp_000324400.1	hypothetical protein, conserved
Lp_000324500.1	hypothetical protein, conserved
Lp_000325400.1	transcription elongation factor-like protein
Lp_000328200.1	60S ribosomal protein L37
Lp_000329100.1	Redoxin/AhpC/TSA family/Thioredoxin/Thioredoxin-like, putative
Lp_000329900.1	hypothetical protein, conserved
Lp_000330600.1	voltage-dependent anion-selective channel, putative
Lp_000330800.1	Pyridoxal-dependent decarboxylase, pyridoxal binding domain/Pyridoxal-dependent decarboxylase, C-terminal sheet domain containing protein, putative
Lp_000332700.1	chaperone protein DNAj, putative
Lp_000333700.1	hypothetical protein, conserved
Lp_000334200.1	40S ribosomal protein S15A, putative
Lp_000334600.1	cytochrome c oxidase copper chaperone, putative
Lp_000338900.1	protein kinase, putative
Lp_000339600.1	60S acidic ribosomal protein, putative
Lp_000340400.1	PUF nine target 1
Lp_000340800.1	60S ribosomal protein L19, putative
Lp_000340900.1	Fructose-bisphosphate aldolase class-I, putative
Lp_000342100.1	Pterin 4 alpha carbinolamine dehydratase, putative
Lp_000342300.1	Amastin surface glycoprotein, putative
Lp_000342600.1	histone H3, putative
Lp_000342800.1	nucleoside phosphorylase-like protein
Lp_000344600.1	hypothetical protein
Lp_000344900.1	40S ribosomal protein S4, putative
Lp_000345000.1	40S ribosomal protein S4, putative
Lp_000346100.1	hypothetical protein, conserved
Lp_000347200.1	tryparedoxin peroxidase
Lp_000347300.1	tryparedoxin peroxidase
Lp_000347500.1	ubiquitin-conjugating enzyme E2, putative
Lp_000348400.1	hypothetical protein, conserved
Lp_000350000.1	60S ribosomal protein L22, putative
Lp_000351100.1	Sucrose-6F-phosphate phosphohydrolase/haloacid dehalogenase-like hydrolase, putative
Lp_000351300.1	haloacid dehalogenase-like hydrolase-like protein
Lp_000355200.1	P-type H+-ATPase, putative
Lp_000355300.1	kinesin, putative
Lp_000355900.1	alpha tubulin
Lp_000356000.1	Tubulin C-terminal domain containing protein, putative
Lp_000357100.1	Protein of unknown function (DUF2453), putative
Lp_000357200.1	Dpy-30 motif containing protein, putative
Lp_000358500.1	pfkB family carbohydrate kinase, putative
Lp_000358800.1	hypothetical protein, conserved
Lp_000359000.1	zinc binding dehydrogenase-like protein
Lp_000359300.1	hypothetical protein, conserved
Lp_000361500.1	hypothetical protein, conserved
Lp_000361700.1	hypothetical protein, conserved
Lp_000362800.1	40S ribosomal protein S18, putative
Lp_000363000.1	Fructose-bisphosphate aldolase class-I, putative
Lp_000363100.1	Fructose-bisphosphate aldolase class-I, putative
Lp_000365600.1	Alpha-keto-acid decarboxylase, putative
Lp_000366800.1	actin interacting protein-like protein
Lp_000368800.1	cyclophilin 8, putative
Lp_000368900.1	hypothetical protein, conserved
Lp_000370200.1	hypothetical protein, conserved
Lp_000370500.1	Ankyrin repeats (3 copies)/Ankyrin repeats (many copies)/Ankyrin repeat, putative
Lp_000371700.1	NADH dehydrogenase subunit NB6M, putative
Lp_000371800.1	DPCD protein family, putative
Lp_000374000.1	nicotinamidase, putative
Lp_000374300.1	ribosomal protein S7, putative
Lp_000374500.1	hypothetical protein, conserved
Lp_000375500.1	acidocalcisomal exopolyphosphatase, putative
Lp_000375600.1	Cytochrome c oxidase biogenesis protein Cmc1 like, putative
Lp_000375800.1	thioredoxin, putative
Lp_000376200.1	cyclophilin 12, putative
Lp_000377900.1	hypothetical protein, conserved
Lp_000378400.1	hypothetical protein, conserved
Lp_000378600.1	40S ribosomal protein S33, putative
Lp_000379000.1	EF-hand domain pair/WD domain, G-beta repeat, putative
Lp_000380000.1	XRN 5'-3' exonuclease N-terminus, putative
Lp_000380200.1	hypothetical protein, conserved
Lp_000382100.1	Metallo-beta-lactamase superfamily/Beta-lactamase superfamily domain containing protein, putative
Lp_000382200.1	hypothetical protein, conserved
Lp_000382300.1	60S ribosomal protein L9, putative
Lp_000382900.1	hypothetical protein, conserved
Lp_000384400.1	40S ribosomal protein S27-1, putative
Lp_000384500.1	Zn-finger in Ran binding protein and others/FYVE zinc finger containing protein, putative
Lp_000384800.1	hypothetical protein
Lp_000384900.1	hypothetical protein
Lp_000388100.1	hypothetical protein, conserved
Lp_000390900.1	hypothetical protein, conserved
Lp_000391600.1	EF-hand domain/EF-hand domain pair, putative
Lp_000392600.1	hypothetical protein, conserved
Lp_000393200.1	60S ribosomal protein L39, putative
Lp_000393500.1	Nucleosome assembly protein (NAP), putative
Lp_000393700.1	mitogen-activated protein kinase kinase, putative
Lp_000395200.1	hypothetical protein, conserved
Lp_000395400.1	Amastin surface glycoprotein, putative
Lp_000395700.1	receptor for activated C kinase 1
Lp_000399100.1	hypothetical protein, conserved
Lp_000399900.1	Domain of unknown function (DUF4201), putative
Lp_000401400.1	Transcription elongation factor 1 domain-containing protein
Lp_000402000.1	conserved protein, unknown function
Lp_000403600.1	Tumour suppressor, Mitostatin, putative
Lp_000403700.1	hypothetical protein, conserved
Lp_000407600.1	Plus-3 domain/Zinc finger, C3HC4 type (RING finger) containing protein, putative
Lp_000407700.1	tyrosine phosphatase, putative
Lp_000408400.1	Ankyrin repeat/Ankyrin repeats (many copies), putative
Lp_000409200.1	hypothetical protein, conserved
Lp_000410500.1	Leucine rich repeat, putative
Lp_000410800.1	Penicillin amidase, putative
Lp_000410900.1	dynein-associated roadblock protein-like protein
Lp_000411600.1	60S ribosomal protein L26, putative
Lp_000413000.1	hypothetical protein, conserved
Lp_000413700.1	40S ribosomal protein S33, putative
Lp_000415600.1	hypothetical protein, conserved
Lp_000415900.1	PPPDE putative peptidase domain containing protein, putative
Lp_000416300.1	60S ribosomal protein L36, putative
Lp_000416400.1	ribosomal protein L15, putative
Lp_000416600.1	Ribosomal L18 C-terminal region containing protein, putative
Lp_000416700.1	60S ribosomal protein L10a, putative
Lp_000416800.1	transcription factor btf3, putative
Lp_000419900.1	hypothetical protein, conserved
Lp_000420400.1	40S ribosomal protein S17, putative
Lp_000422300.1	hexokinase, putative
Lp_000423000.1	40S ribosomal protein S24e
Lp_000423100.1	40S ribosomal protein S24e
Lp_000423700.1	hypothetical protein, conserved
Lp_000424000.1	40S ribosomal protein S17, putative
Lp_000424600.1	ribosomal protein L27, putative
Lp_000424800.1	ribosomal protein L27, putative
Lp_000428200.1	hypothetical protein, conserved
Lp_000429100.1	hypothetical protein, conserved
Lp_000430700.1	Reverse transcriptase (RNA-dependent DNA polymerase), putative
Lp_000430900.1	CSL zinc finger containing protein, putative
Lp_000431700.1	hypothetical protein
Lp_000432800.1	hypothetical protein, conserved
Lp_000436300.1	hypothetical protein, conserved
Lp_000437400.1	hypothetical protein, conserved
Lp_000438600.1	hypothetical protein, conserved
Lp_000439700.1	hypothetical protein, conserved
Lp_000439900.1	chaperone protein DNAj, putative
Lp_000440000.1	hypothetical protein, conserved
Lp_000440600.1	hypothetical protein, conserved
Lp_000442500.1	hypothetical protein, conserved
Lp_000442600.1	hypothetical protein, conserved
Lp_000444200.1	hypothetical protein, conserved
Lp_000448000.1	hypothetical protein, conserved
Lp_000448300.1	hypothetical protein, conserved
Lp_000449300.1	poly(A) polymerase, putative
Lp_000449400.1	hypothetical protein, conserved
Lp_000449700.1	hypothetical protein, conserved
Lp_000451300.1	hypothetical protein, conserved
Lp_000452600.1	hypothetical protein, conserved
Lp_000452700.1	hypothetical protein, conserved
Lp_000453000.1	Amastin surface glycoprotein, putative
Lp_000454700.1	hypothetical protein
Lp_000455100.1	protein kinase, putative
Lp_000455600.1	hypothetical protein, conserved
Lp_000456000.1	Leucine rich repeat/Leucine Rich Repeat, putative
Lp_000458700.1	Bardet-Biedl syndrome 10 protein homolog (BBS10-like protein 10), putative
Lp_000458800.1	AhpC/TSA family/Thioredoxin-like, putative
Lp_000459100.1	Alpha/beta hydrolase family, putative
Lp_000459600.1	hypothetical protein
Lp_000460100.1	hypothetical protein, conserved
Lp_000460400.1	hypothetical protein
Lp_000462200.1	Vasohibin, putative
Lp_000466200.1	ADP-ribosylation factor-like protein
Lp_000468700.1	hypothetical protein
Lp_000469200.1	40S ribosomal protein S8, putative
Lp_000470500.1	4F5 protein family/Zinc-binding, putative
Lp_000470800.1	dihydroxyacetone kinase 1-like protein
Lp_000472200.1	inositol-1,4,5-trisphosphate (IP3) 5-phosphatase, putative
Lp_000473500.1	hypothetical protein, conserved
Lp_000473600.1	hypothetical protein, conserved
Lp_000473700.1	cell division cycle protein 20, putative
Lp_000476000.1	DNA ligase k alpha, putative
Lp_000476200.1	FGGY family of carbohydrate kinases, C-terminal domain containing protein, putative
Lp_000476500.1	ubiquitin-fusion protein
Lp_000476900.1	60S ribosomal protein L2, putative
Lp_000477000.1	AUT2/APG4/ATG4 cysteine peptidase, putative
Lp_000482000.1	hypothetical protein, conserved
Lp_000482200.1	hypothetical protein, conserved
Lp_000485900.1	ribosomal protein L38, putative
Lp_000487500.1	hypothetical protein
Lp_000488800.1	hydrolase, alpha/beta fold family-like protein
Lp_000496700.1	Solute carrier (proton/amino acid symporter), TRAMD3 or PAT1, putative
Lp_000496900.1	hypothetical protein, conserved
Lp_000497400.1	Ribosomal protein S4/S9 N-terminal domain/S4 domain containing protein, putative
Lp_000498200.1	flagellar protofilament ribbon protein-like protein
Lp_000500800.1	hypothetical protein, conserved
Lp_000501100.1	Ankyrin repeats (3 copies)/Ankyrin repeat, putative
Lp_000501800.1	hypothetical protein, conserved
Lp_000502100.1	RNA recognition motif. (a.k.a. RRM, RBD, or RNP domain), putative
Lp_000504400.1	60S ribosomal protein L7a, putative
Lp_000505300.1	hypothetical protein
Lp_000506600.1	WW domain containing protein, putative
Lp_000506800.1	glucose-6-phosphate isomerase
Lp_000508600.1	protein kinase, putative
Lp_000509400.1	RNA triphosphatase, putative
Lp_000509800.1	hypothetical protein, conserved
Lp_000510000.1	Ankyrin repeats (many copies)/Ankyrin repeats (3 copies)/Ankyrin repeat, putative
Lp_000511000.1	Protein of unknown function (DUF1861), putative
Lp_000511400.1	Protein of unknown function (DUF1861), putative
Lp_000511500.1	Protein of unknown function (DUF1861), putative
Lp_000513600.1	ribosomal protein S25
Lp_000513800.1	Phosphoglycerate kinase, putative
Lp_000513900.1	phosphoglycerate kinase C, glycosomal
Lp_000516100.1	hypothetical protein, conserved
Lp_000516400.1	hypothetical protein, conserved
Lp_000517300.1	iron superoxide dismutase, putative
Lp_000518300.1	hypothetical protein, conserved
Lp_000518900.1	histone H2B
Lp_000519200.1	beta tubulin
Lp_000519400.1	Leucine rich repeat, putative
Lp_000521200.1	hypothetical protein, conserved
Lp_000522900.1	transcription elongation factor-like protein
Lp_000524100.1	hypothetical protein, conserved
Lp_000524200.1	hypothetical protein, conserved
Lp_000524300.1	hypothetical protein, conserved
Lp_000525000.1	TAX-1
Lp_000526300.1	60S ribosomal protein L27A/L29, putative
Lp_000526800.1	hypothetical protein
Lp_000527000.1	CRAL/TRIO domain containing protein, putative
Lp_000527800.1	40S ribosomal protein SA, putative
Lp_000528300.1	40S ribosomal protein S5
Lp_000528600.1	haloacid dehalogenase-like hydrolase-like protein
Lp_000529300.1	hypothetical protein
Lp_000530100.1	hypothetical protein, conserved
Lp_000530900.1	LETM1 and EF-hand domain-containing protein 1, putative
Lp_000531700.1	Cytochrome b5-like Heme/Steroid binding domain containing protein, putative
Lp_000535200.1	hypothetical protein, conserved
Lp_010006400.1	hypothetical protein, conserved
Lp_030006400.1	ribosomal protein L38, putative
Lp_030007600.1	phosphate-Repressible Phosphate Permease-like protein
Lp_030010600.1	Got1/Sft2-like family, putative
Lp_040005500.1	Alcohol dehydrogenase GroES-like domain containing protein, putative
Lp_040005700.1	beta-fructofuranosidase, putative
Lp_040006600.1	nascent polypeptide associated complex subunit- like protein, copy 2
Lp_040007600.1	Zinc finger, C3HC4 type (RING finger)/Ring finger domain containing protein, putative
Lp_040008100.1	hypothetical protein, conserved
Lp_040008300.1	fructose-1,6-bisphosphatase
Lp_050005200.1	hypothetical protein, conserved
Lp_050005400.1	paraflagellar rod component par4, putative
Lp_050005700.1	dynein light chain, putative
Lp_050005900.1	Nudix hydrolase 2, putative
Lp_050006000.1	phosphoprotein phosphatase, putative
Lp_050008700.1	protein kinase, putative
Lp_050010300.1	ATP-dependent RNA helicase, putative
Lp_050012100.1	hypothetical protein, conserved
Lp_050012200.1	hypothetical protein, conserved
Lp_050013400.1	hypothetical protein, conserved
Lp_050017000.1	Nodulation protein S (NodS)/Methyltransferase domain containing protein, putative
Lp_050017100.1	hypothetical protein, conserved
Lp_050018000.1	prefoldin subunit, putative
Lp_060005000.1	Domain of unknown function (DUF1768), putative
Lp_060005600.1	hypothetical protein, conserved
Lp_060005800.1	hypothetical protein
Lp_060006100.1	hypothetical protein, conserved
Lp_060006600.1	hypothetical protein, conserved
Lp_060008500.1	hypothetical protein, conserved
Lp_060008600.1	deoxyuridine triphosphatase, putative
Lp_060009000.1	Carbonic anhydrase, putative
Lp_060009700.1	hypothetical protein
Lp_070005800.1	hypothetical protein, conserved
Lp_070008000.1	Cytokine-induced anti-apoptosis inhibitor 1, Fe-S biogenesis, putative
Lp_070010900.1	Protein phosphatase inhibitor, putative
Lp_070011700.1	hypothetical protein, conserved
Lp_070012100.1	nucleolar RNA-binding protein, putative
Lp_080005400.1	hypothetical protein, conserved
Lp_080005500.1	phosphoglycerate mutase protein, putative
Lp_080006700.1	eukaryotic translation initiation factor 2 beta subunit, putative
Lp_080007200.1	hypothetical protein, conserved
Lp_080008000.1	suppressive immunomodulating factor, putative
Lp_080008200.1	Thiopurine S-methyltransferase (TPMT), putative
Lp_080009500.1	hypothetical protein, conserved
Lp_080010100.1	Ring finger domain/zinc-RING finger domain/Zinc finger, C3HC4 type (RING finger) containing protein, putative
Lp_090006000.1	hypothetical protein, conserved
Lp_090006500.1	hypothetical protein, conserved
Lp_090008100.1	Glutathione S-transferase, N-terminal domain/Glutathione S-transferase, C-terminal domain containing protein, putative
Lp_090008200.1	elongation factor-1 gamma
Lp_090011200.1	paraflagellar rod component, putative
Lp_090011400.1	histone H2B
Lp_090011500.1	40S ribosomal protein S2
Lp_100005100.1	Mitogen-activated protein kinase 10, putative
Lp_100006200.1	hypothetical protein, conserved
Lp_100007200.1	glycerol-3-phosphate dehydrogenase [NAD+], glycosomal
Lp_100008900.1	ribosomal protein l35a, putative
Lp_100009100.1	Dos2-interacting transcription regulator of RNA-Pol-II, putative
Lp_110006200.1	hypothetical protein, conserved
Lp_110008100.1	hypothetical protein, conserved
Lp_110010800.1	hypothetical protein, conserved
Lp_110010900.1	60S ribosomal protein L24, putative
Lp_110011200.1	hypothetical protein
Lp_110011500.1	pyruvate phosphate dikinase, putative
Lp_110012200.1	60Kd inner membrane protein, putative
Lp_120005100.1	PITH domain-containing protein
Lp_120009500.1	surface antigen protein 2, putative
Lp_120009600.1	hypothetical protein, conserved
Lp_130005300.1	hypothetical protein, conserved
Lp_130006700.1	hypothetical protein
Lp_130007100.1	protein kinase A regulatory subunit
Lp_130007900.1	Domain of unknown function (DUF4200), putative
Lp_130008700.1	flagellar radial spoke protein, putative
Lp_130009000.1	Alba, putative
Lp_130009800.1	hypothetical protein, conserved
Lp_130009900.1	Uncharacterized ACR, COG1678, putative
Lp_130010000.1	60S ribosomal protein L18, putative
Lp_130011200.1	40S ribosomal protein S12, putative
Lp_130013600.1	hypothetical protein, conserved
Lp_130014300.1	hypothetical protein, conserved
Lp_130014800.1	calmodulin, putative
Lp_130015000.1	Dynein light chain Tctex-type, putative
Lp_130015900.1	hypothetical protein
Lp_130016600.1	ubiquitin-conjugating enzyme, putative
Lp_130017500.1	60S ribosomal protein L44, putative
Lp_140005700.1	hypothetical protein, conserved
Lp_140005800.1	DnaJ domain containing protein, putative
Lp_140008200.1	protein kinase, putative
Lp_140008500.1	Domain of unknown function (DUF1935), putative
Lp_140008700.1	hypothetical protein, conserved
Lp_140008800.1	hypothetical protein, conserved
Lp_140008900.1	protein phosphatase 2C-like protein
Lp_140009200.1	glutathione synthetase, putative
Lp_140009500.1	hypothetical protein
Lp_140009800.1	hypothetical protein, conserved
Lp_140011000.1	COQ9, putative
Lp_140011100.1	dynein heavy chain, putative
Lp_140011400.1	PQ loop repeat, putative
Lp_140011700.1	hypothetical protein, conserved
Lp_140011900.1	hypothetical protein, conserved
Lp_140012000.1	Enolase, N-terminal domain containing protein, putative
Lp_140012600.1	phosphatidylserine synthase, putative
Lp_140012700.1	NLI interacting factor-like phosphatase, putative
Lp_140013800.1	serine hydroxymethyltransferase (SHMT-L)
Lp_140014300.1	pteridine transporter (truncated), putative
Lp_140014600.1	inositol-3-phosphate synthase
Lp_150005400.1	hypothetical protein, conserved
Lp_150008800.1	WD domain, G-beta repeat, putative
Lp_150009200.1	40S ribosomal protein S3, putative
Lp_150009700.1	60S ribosomal protein L6, putative
Lp_150010100.1	tryparedoxin peroxidase
Lp_150010400.1	60S acidic ribosomal protein P2
Lp_150011600.1	actin-like protein, putative
Lp_150012100.1	2OG-Fe(II) oxygenase superfamily, putative
Lp_150012900.1	hypothetical protein, conserved
Lp_150013000.1	glutaminyl-tRNA synthetase, putative
Lp_150013400.1	ribosomal protein S6, putative
Lp_160008400.1	carbamoyl-phosphate synthase, putative
Lp_160008900.1	histone H3, putative
Lp_160009200.1	RNA recognition motif (a.k.a. RRM, RBD, or RNP domain)/RNA recognition motif. (a.k.a. RRM, RBD, or RNP domain), putative
Lp_160009500.1	hypothetical protein, conserved
Lp_160011600.1	hypothetical protein, conserved
Lp_160012000.1	dynein light chain, putative
Lp_160012800.1	Domain of unknown function DUF221, putative
Lp_160013000.1	hypothetical protein, conserved
Lp_160014400.1	Amidase, putative
Lp_160014800.1	kinesin, putative
Lp_170006300.1	guanosine monophosphate reductase
Lp_170006700.1	G-patch domain containing protein, putative
Lp_170007300.1	META domain containing protein
Lp_170008100.1	Amastin surface glycoprotein, putative
Lp_170009100.1	kinesin, putative
Lp_170010300.1	histone H2B
Lp_170012300.1	myo-inositol-1(or 4)-monophosphatase 1, putative
Lp_170012400.1	otubain cysteine peptidase, Clan CA, family C65, putative
Lp_180005500.1	hypothetical protein, conserved
Lp_180006600.1	hypothetical protein, conserved
Lp_180009100.1	UDP-glucose pyrophosphorylase
Lp_180009400.1	hypothetical protein, conserved
Lp_180010400.1	Multisite-specific tRNA:(cytosine-C(5))-methyltransferase, putative
Lp_180012400.1	cholinephosphate cytidylyltransferase A, putative
Lp_180012500.1	hypothetical protein, conserved
Lp_190005200.1	hypothetical protein, conserved
Lp_190005300.1	fibrillarin, putative
Lp_190005800.1	mitogen-activated protein kinase 9, putative
Lp_190006200.1	Complex 1 protein (LYR family), putative
Lp_190009400.1	vps53-like domain protein
Lp_200006100.1	phosphoglycerate kinase C, glycosomal
Lp_200006500.1	hypothetical protein, conserved
Lp_200011000.1	rRNA biogenesis protein-like protein
Lp_200012100.1	pumilio protein 9, putative
Lp_210005100.1	hypothetical protein, conserved
Lp_210006000.1	ubiquitin-conjugating enzyme-like protein
Lp_210006100.1	phosphoglucomutase, putative
Lp_210006400.1	metallo-beta-lactamase family-like protein
Lp_210006500.1	histone deacetylase, putative
Lp_210006900.1	hypothetical protein
Lp_210007900.1	Domain of unknown function (DUF3819)/CCR4-Not complex component, Not1, putative
Lp_210008800.1	40S ribosomal protein S23, putative
Lp_210008900.1	40S ribosomal protein S23, putative
Lp_210009900.1	40S ribosomal protein S11, putative
Lp_210010300.1	hypothetical protein, conserved
Lp_210012600.1	60S ribosomal protein L32
Lp_210013400.1	60S ribosomal protein L37a
Lp_210013800.1	BolA-like protein, putative
Lp_210013900.1	beta tubulin
Lp_240005400.1	hypothetical protein, conserved
Lp_240006100.1	hypothetical protein, conserved
Lp_240006600.1	protein phosphotase, putative
Lp_240006700.1	Dynein intermediate chain 1, axonemal
Lp_240006900.1	ethanolamine phosphotransferase, putative
Lp_240008600.1	hypothetical protein
Lp_240010400.1	translation factor sui1, putative
Lp_240010900.1	hypothetical protein, conserved
Lp_240011200.1	ERCC4 domain containing protein, putative
Lp_240013000.1	hypothetical protein, conserved
Lp_240013200.1	hypothetical protein, conserved
Lp_240017000.1	hypothetical protein, conserved
Lp_240017100.1	Cobalamin adenosyltransferase, putative
Lp_240017200.1	fatty-acid desaturase, putative
Lp_240017700.1	hypothetical protein, conserved
Lp_240017800.1	mitogen-activated protein kinase
Lp_240018000.1	alanine racemase, putative
Lp_250012600.1	casein kinase I, putative
Lp_250012700.1	Domain of unknown function (DUF1935), putative
Lp_250015000.1	Ubiquitin family, putative
Lp_250015500.1	hypothetical protein, conserved
Lp_250015800.1	hypothetical protein, conserved
Lp_250018000.1	amino acid transporter 19, putative
Lp_250018200.1	Ribosomal L18ae/LX protein domain containing protein, putative
Lp_260005000.1	40S ribosomal protein S16, putative
Lp_260009000.1	hypothetical protein, conserved
Lp_260009700.1	hypothetical protein, conserved
Lp_260010900.1	60S ribosomal protein L35, putative
Lp_260011000.1	60S ribosomal protein L35, putative
Lp_260012400.1	CDP-diacylglycerol--inositol 3-phosphatidyltransferase, putative
Lp_270005900.1	hypothetical protein, conserved
Lp_270007000.1	hypothetical protein, conserved
Lp_270007700.1	kinetoplast-associated protein-like protein
Lp_270008800.1	hypothetical protein, conserved
Lp_270009600.1	TatD related DNase, putative
Lp_270010400.1	hypothetical protein, conserved
Lp_270010900.1	hypothetical protein
Lp_270012300.1	Cyclic nucleotide-binding domain containing protein, putative
Lp_270016500.1	paraflagellar rod protein 5, putative
Lp_270018000.1	hypothetical protein, conserved
Lp_270018400.1	ribonucleoside-diphosphate reductase small chain, putative
Lp_270018500.1	ribonucleoside-diphosphate reductase small chain, putative
Lp_270020800.1	hypothetical protein, conserved
Lp_270022900.1	hypothetical protein, conserved
Lp_280007500.1	Iron-containing alcohol dehydrogenase, putative
Lp_280007700.1	Iron-containing alcohol dehydrogenase, putative
Lp_280007800.1	fructose-1,6-bisphosphate aldolase
Lp_280007900.1	40S ribosomal protein S9, putative
Lp_280009200.1	ribosomal protein L24, putative
Lp_280009400.1	Ribosomal protein L24e, putative
Lp_280009700.1	Flagellar C1a complex subunit C1a-32, putative
Lp_280010300.1	40S ribosomal protein S10, putative
Lp_280011900.1	hypothetical protein, conserved
Lp_280012900.1	RNA binding protein rbp16, putative
Lp_280013600.1	endonuclease/exonuclease/phosphatase-like protein
Lp_280014100.1	Tctex-1 family, putative
Lp_280014300.1	hypothetical protein, conserved
Lp_280014800.1	hypothetical protein, conserved
Lp_280016000.1	amino acid permease/transporter, putative
Lp_280017000.1	haloacid dehalogenase-like hydrolase, putative
Lp_280019200.1	replication factor A, 51kDa subunit, putative
Lp_280021400.1	Mitochondrial import receptor subunit ATOM69, putative
Lp_280021500.1	hypothetical protein, conserved
Lp_280022300.1	glycosomal membrane protein, putative
Lp_280024800.1	hypothetical protein, conserved
Lp_280025000.1	hypothetical protein, conserved
Lp_280025400.1	hypothetical protein, conserved
Lp_280025700.1	hypothetical protein, conserved
Lp_290006700.1	hypothetical protein, conserved
Lp_290008000.1	hypothetical protein, conserved
Lp_290008100.1	Peroxisomal targeting signal 2 receptor
Lp_290008600.1	U-box domain protein, putative
Lp_290008800.1	tryparedoxin-like protein
Lp_290009100.1	tryparedoxin 1, putative
Lp_290009200.1	hypothetical protein, conserved
Lp_290009900.1	Hsp70 protein/TPR repeat/Tetratricopeptide repeat, putative
Lp_290012000.1	5'-AMP-activated protein kinase catalytic subunit alpha, putative
Lp_290012600.1	hypothetical protein, conserved
Lp_290012800.1	60S ribosomal protein L39, putative
Lp_290013700.1	DTW domain containing protein, putative
Lp_300005300.1	hypothetical protein
Lp_300005600.1	cyclophilin 9, putative
Lp_300009300.1	N-acetyltransferase B complex (NatB) non catalytic subunit, putative
Lp_300010400.1	40S ribosomal protein S30, putative
Lp_300010500.1	40S ribosomal protein S30, putative
Lp_300010600.1	40S ribosomal protein S30, putative
Lp_300012600.1	hypothetical protein, conserved
Lp_300017700.1	hypothetical protein, conserved
Lp_300017900.1	hypothetical protein, conserved
Lp_300018800.1	glyceraldehyde 3-phosphate dehydrogenase, glycosomal
Lp_300019000.1	hypothetical protein, conserved
Lp_300021000.1	RNA recognition motif. (a.k.a. RRM, RBD, or RNP domain)/RNA recognition motif (a.k.a. RRM, RBD, or RNP domain), putative
Lp_300021200.1	hypothetical protein, conserved
Lp_300022200.1	casein kinase 1 isoform 2, putative
Lp_300023200.1	60S acidic ribosomal protein P2, putative
Lp_300023300.1	60S acidic ribosomal protein P2, putative
Lp_310006000.1	ATP-dependent RNA helicase, putative
Lp_310006100.1	Sucrase/ferredoxin-like, putative
Lp_310006200.1	DnaJ domain containing protein, putative
Lp_310007100.1	amino acid transporter aATP11, putative
Lp_310008800.1	emp24/gp25L/p24 family/GOLD, putative
Lp_310010400.1	hypothetical protein, conserved
Lp_310011600.1	calreticulin, putative
Lp_310012700.1	hypothetical protein, conserved
Lp_310013800.1	hypothetical protein, conserved
Lp_320005100.1	MEKK-related kinase 1, putative
Lp_320007100.1	hypothetical protein, conserved
Lp_320007200.1	hypothetical protein, conserved
Lp_320007800.1	hypothetical protein, conserved
Lp_320008000.1	60S ribosomal protein L17, putative
Lp_320008300.1	prostaglandin f synthase, putative
Lp_320008700.1	hypothetical protein, conserved
Lp_320010300.1	centrin, putative
Lp_320010900.1	hypothetical protein, conserved
Lp_320011100.1	hypothetical protein, conserved
Lp_320011200.1	RNA binding protein, putative
Lp_320011500.1	protein kinase, putative
Lp_320013200.1	Staphylococcal nuclease homologue/Tudor domain containing protein, putative
Lp_320020400.1	hypothetical protein, conserved
Lp_320021200.1	hypothetical protein, conserved
Lp_320021900.1	protein phosphatase 2A catalytic subunit, putative
Lp_320022000.1	Miro-like protein/Ras family, putative
Lp_320023400.1	mitogen-activated protein kinase, putative
Lp_320025000.1	Leucine Rich Repeat/Leucine rich repeat, putative
Lp_330007200.1	60S ribosomal protein L6, putative
Lp_330008200.1	beta tubulin
Lp_330009100.1	hypothetical protein, conserved
Lp_330010200.1	hypothetical protein, conserved
Lp_330011700.1	hypothetical protein, conserved
Lp_330012200.1	hypothetical protein
Lp_330013800.1	hypothetical protein
Lp_330016600.1	60S ribosomal protein L37
Lp_330017700.1	hypothetical protein, conserved
Lp_330018400.1	HIT zinc finger containing protein, putative
Lp_330019300.1	hypothetical protein, conserved
Lp_330022800.1	Holliday-junction resolvase-like of SPT6/SH2 domain containing protein, putative
Lp_330023800.1	small nuclear ribonucleoprotein SmD2
Lp_330024500.1	delta-12 fatty acid desaturase
Lp_340005400.1	hypothetical protein
Lp_340006300.1	adenylate kinase 2
Lp_340007600.1	hypothetical protein, conserved
Lp_340012100.1	tuzin, putative
Lp_340013100.1	EF hand/EF-hand domain pair, putative
Lp_340015700.1	p25-alpha, putative
Lp_340017400.1	hypothetical protein, conserved
Lp_340018900.1	ATP-dependent RNA and DNA helicase, mitochondrial, putative
Lp_340021600.1	hypothetical protein, conserved
Lp_340021900.1	Protein kinase domain containing protein, putative
Lp_340024800.1	Ankyrin repeats (3 copies)/Ankyrin repeat/Ankyrin repeats (many copies), putative
Lp_340025200.1	adenosine kinase-like protein
Lp_340025600.1	60S ribosomal protein L21, putative
Lp_340025700.1	60S ribosomal protein L21, putative
Lp_340026600.1	serine palmitoyltransferase-like protein
Lp_340028100.1	DnaJ domain containing protein, putative
Lp_340028900.1	Alpha-keto-acid decarboxylase, putative
Lp_340030100.1	Ankyrin repeats (3 copies)/Ankyrin repeat/Ankyrin repeats (many copies), putative
Lp_350005900.1	Ubiquinol-cytochrome C reductase complex 14kD subunit, putative
Lp_350006000.1	coatomer subunit zeta, putative
Lp_350006200.1	ADP-ribosylation factor-like 2, arl2, putative
Lp_350008500.1	Ankyrin repeats (3 copies)/Ankyrin repeat/Ankyrin repeats (many copies), putative
Lp_350008700.1	3-keto-dihydrosphingosine reductase
Lp_350009100.1	ATP-dependent DEAD-box RNA helicase, putative
Lp_350010500.1	hypothetical protein, conserved
Lp_350010800.1	60S ribosomal protein L18a, putative
Lp_350012900.1	Aldose 1-epimerase, putative
Lp_350013000.1	aldose 1-epimerase, putative
Lp_350013900.1	aldose 1-epimerase, putative
Lp_350014000.1	Aldose 1-epimerase, putative
Lp_350014900.1	short chain dehydrogenase, putative
Lp_350015800.1	Alanine racemase, N-terminal domain/Alanine racemase, C-terminal domain containing protein, putative
Lp_350015900.1	ubiquitin-conjugating enzyme E2, putative
Lp_350016000.1	histone H4
Lp_350016200.1	hypothetical protein, conserved
Lp_350017400.1	hypothetical protein, conserved
Lp_350018800.1	metacaspase
Lp_350019300.1	Concanavalin A-like lectin/glucanases superfamily, putative
Lp_350020000.1	Proteasome complex subunit Rpn13 ubiquitin receptor, putative
Lp_350020100.1	hypothetical protein, conserved
Lp_350022000.1	hypothetical protein, conserved
Lp_350022100.1	U3 small nucleolar RNA-associated protein 6, putative
Lp_350023600.1	60S ribosomal protein L12, putative
Lp_350023800.1	kinetoplastid membrane protein-11
Lp_350026300.1	WD domain, G-beta repeat, putative
Lp_350026500.1	Inositol polyphosphate kinase, putative
Lp_350026600.1	class I transcription factor A, subunit 2, putative
Lp_350026800.1	protein kinase, putative
Lp_350028400.1	6-phosphogluconate dehydrogenase, decarboxylating, putative
Lp_350028600.1	Putative death-receptor fusion protein (DUF2428), putative
Lp_350028700.1	hypothetical protein, conserved
Lp_350029400.1	hypothetical protein, conserved
Lp_350030000.1	Protein of unknown function (DUF2497), putative
Lp_350030800.1	membrane transporter protein, putative
Lp_350031300.1	Galactokinase galactose-binding signature/GHMP kinases N terminal domain/GHMP kinases C terminal, putative
Lp_350031600.1	Gim5A protein, putative
Lp_350031700.1	hypothetical protein, conserved
Lp_350034200.1	MAP kinase kinase-like protein
Lp_350034300.1	protein kinase A catalytic subunit isoform 1
Lp_350034400.1	predicted zinc finger protein
Lp_350035900.1	HD domain containing protein, putative
Lp_350038000.1	lipoic acid containing carrier protein, putative
Lp_350038100.1	hypothetical protein
Lp_350039800.1	NIMA-related kinase, putative
Lp_350040500.1	PSP1 C-terminal conserved region containing protein, putative
Lp_350041700.1	hypothetical protein, conserved
Lp_350041800.1	hypothetical protein, conserved
Lp_350041900.1	hypothetical protein
Lp_360005900.1	PUB domain containing protein, putative
Lp_360006000.1	hypothetical protein, conserved
Lp_360006400.1	SET domain protein, putative
Lp_360006500.1	dolicholphosphate-mannose synthase
Lp_360007800.1	Integral membrane protein DUF106, putative
Lp_360007900.1	phosphatidylinositol-4-phosphate 5-kinase-like protein
Lp_360008200.1	vacuolar protein sorting-associated protein 45, putative
Lp_360009300.1	hypothetical protein, conserved
Lp_360011100.1	serine/threonine protein kinase, putative
Lp_360012000.1	universal minicircle sequence binding protein, putative
Lp_360012700.1	hypothetical protein, conserved
Lp_360013600.1	hypothetical protein, conserved
Lp_360013700.1	Tetratricopeptide repeat/TPR repeat, putative
Lp_360014900.1	hypothetical protein, conserved
Lp_360015000.1	T-lymphocyte triggering factor, putative
Lp_360015200.1	60S ribosomal protein L37a
Lp_360015700.1	phosphomannomutase, putative
Lp_360016300.1	hypothetical protein, conserved
Lp_360016900.1	Tetratricopeptide repeat/TPR repeat, putative
Lp_360017200.1	dynein light chain, putative
Lp_360018700.1	glucokinase
Lp_360020400.1	caltractin, putative
Lp_360022700.1	cyclin-e binding protein 1-like protein
Lp_360023400.1	dihydrolipoamide acetyltransferase precursor, putative
Lp_360024100.1	pre-mRNA splicing factor ATP-dependent RNA helicase, putative
Lp_360024700.1	ATP-binding cassette protein subfamily G, member 6, putative
Lp_360026400.1	cullin-like protein
Lp_360026800.1	14-3-3 protein 1, putative
Lp_360027900.1	hypothetical protein, conserved
Lp_360028200.1	hypothetical protein, conserved
Lp_360029300.1	class-E vacuolar protein-sorting protein 24 (Vps24p), putative
Lp_360030100.1	NADH-ubiquinone oxidoreductase complex I subunit, putative
Lp_360030200.1	Ubiquitin-2 like Rad60 SUMO-like/Ubiquitin family/Ubiquitin-like domain containing protein, putative
Lp_360031200.1	EF-hand domain pair, putative
Lp_360032000.1	calmodulin, putative
Lp_360032600.1	60S ribosomal protein L34, putative
Lp_360032700.1	40S ribosomal protein S27-1, putative
Lp_360032800.1	Ribosomal protein L1p/L10e family, putative
Lp_360036200.1	Leucine Rich repeat, putative
Lp_360041100.1	hypothetical protein, conserved
Lp_360041200.1	hypothetical protein, conserved
Lp_360041600.1	hypothetical protein, conserved
Lp_360043000.1	aminopeptidase P1, putative
Lp_360043100.1	emp24/gp25L/p24 family/GOLD, putative
Lp_360043400.1	Adaptin N terminal region/non-SMC mitotic condensation complex subunit 1/Beta2-adaptin appendage, C-terminal sub-domain, putative
Lp_360046800.1	glucose transporter 2
Lp_360047400.1	poly(A)-specific ribonuclease PARN, putative
Lp_360048800.1	2,3-bisphosphoglycerate-independent phosphoglycerate mutase
Lp_360048900.1	methyltransferase, putative
Lp_360049800.1	hypothetical protein, conserved
