# Supplementary material for: Trypanosomatid parasite dynamically changes the transcriptome during infection and modifies honey bee physiology
Source: Commun Biol. 2020 Jan 31;3:51. doi: 10.1038/s42003-020-0775-x (PMC6994608; doi:10.1038/s42003-020-0775-x)
Supplement: Supplementary file 6 — Supplementary Data 5 [file 42003_2020_775_MOESM6_ESM.xlsx]

## Sheet: Lp Up-1206
L.passim genes up-regulated at day 12-27 PI
Gene ID	Annotation
Lp_000005100.1	Cupin-like domain containing protein, putative
Lp_000005200.1	hypothetical protein, conserved
Lp_000005500.1	WWE domain/WD domain, G-beta repeat, putative
Lp_000006000.1	GPI-anchor transamidase subunit 8 (GPI8), putative
Lp_000006600.1	hypoxanthine-guanine phosphoribosyltransferase
Lp_000007700.1	hypothetical protein
Lp_000009200.1	hypothetical protein, conserved
Lp_000009300.1	WD domain, G-beta repeat, putative
Lp_000009900.1	hypothetical protein, conserved
Lp_000010100.1	c2 domain protein, putative
Lp_000010300.1	hypothetical protein, conserved
Lp_000010700.1	hypothetical protein, conserved
Lp_000010800.1	hypothetical protein, conserved
Lp_000011300.1	hypothetical protein, conserved
Lp_000012200.1	acyltransferase-like protein, copy 2
Lp_000012500.1	BT1 family, putative
Lp_000013200.1	IQ calmodulin-binding motif containing protein, putative
Lp_000014000.1	tRNA pseudouridine synthase D (TruD), putative
Lp_000014600.1	hypothetical protein
Lp_000014700.1	hypothetical protein
Lp_000016400.1	Protein kinase domain/Protein tyrosine kinase, putative
Lp_000019500.1	hypothetical protein, conserved
Lp_000023000.1	serine/threonine-protein kinase, putative
Lp_000025000.1	surface antigen protein, putative
Lp_000025200.1	hypothetical protein
Lp_000025300.1	MORN repeat, putative
Lp_000026900.1	coatomer subunit epsilon
Lp_000027500.1	hypothetical protein, conserved
Lp_000029800.1	hypothetical protein
Lp_000030500.1	D-lactate dehydrogenase-like protein
Lp_000032200.1	hypothetical protein, conserved
Lp_000032600.1	Nodulin-like/Major Facilitator Superfamily, putative
Lp_000033600.1	aminopeptidase P, putative
Lp_000033900.1	N-acetylglucosamine-phosphate mutase, putative
Lp_000034300.1	hypothetical protein, conserved
Lp_000035200.1	aminotransferase, putative
Lp_000035600.1	Sybindin-like family, putative
Lp_000036500.1	denn domain-containing protein
Lp_000038200.1	hypothetical protein
Lp_000038300.1	hypothetical protein, conserved
Lp_000039400.1	hypothetical protein
Lp_000040500.1	hypothetical protein, conserved
Lp_000040900.1	hypothetical protein
Lp_000042000.1	Ring finger domain/IQ calmodulin-binding motif containing protein, putative
Lp_000042200.1	hypothetical protein
Lp_000042700.1	DHHC palmitoyltransferase, putative
Lp_000042800.1	hypothetical protein, conserved
Lp_000043400.1	ankyrin repeat protein, putative
Lp_000043500.1	Heat shock factor binding protein 1, putative
Lp_000043700.1	hypothetical protein, conserved
Lp_000044500.1	hypothetical protein, conserved
Lp_000045000.1	calcineurin-like phosphoesterase-like protein
Lp_000045500.1	hypothetical protein, conserved
Lp_000046800.1	glucose transporter 2
Lp_000047600.1	hypothetical protein, conserved
Lp_000048400.1	FAD binding domain containing protein, putative
Lp_000050700.1	heat shock protein DNAJ, putative
Lp_000051000.1	hypothetical protein, conserved
Lp_000051700.1	hypothetical protein, conserved
Lp_000053300.1	hypothetical protein, conserved
Lp_000053800.1	tryparedoxin 4, putative
Lp_000053900.1	hypothetical protein, conserved
Lp_000054800.1	pteridine transporter (truncated), putative
Lp_000055300.1	adiponectin receptor protein 1, putative
Lp_000055800.1	hypothetical protein, conserved
Lp_000056000.1	hypothetical protein
Lp_000056300.1	protein transport protein Sec23-like protein
Lp_000056700.1	FHA domain/Zinc finger, C3HC4 type (RING finger) containing protein, putative
Lp_000057300.1	RNA helicase, putative
Lp_000059800.1	hypothetical protein, conserved
Lp_000061300.1	Protein of unknown function (DUF3595), putative
Lp_000061500.1	hypothetical protein, conserved
Lp_000062100.1	hypothetical protein, conserved
Lp_000062300.1	hypothetical protein, conserved
Lp_000063100.1	hypothetical protein, conserved
Lp_000063300.1	hypothetical protein, conserved
Lp_000065000.1	CEP19-like protein, putative
Lp_000065200.1	Leucine Rich Repeat, putative
Lp_000065900.1	mitochondrial carrier protein-like protein
Lp_000066000.1	Cytochrome b5-like Heme/Steroid binding domain containing protein, putative
Lp_000066500.1	ppg3-related protein-like protein
Lp_000067000.1	hypothetical protein, conserved
Lp_000067700.1	hypothetical protein, conserved
Lp_000068700.1	Calcium-activated chloride channel, putative
Lp_000069000.1	Dual specificity phosphatase, catalytic domain containing protein, putative
Lp_000070300.1	DNA-directed RNA polymerase I subunit, putative
Lp_000070800.1	GINS complex protein, putative
Lp_000071100.1	spliceosomal U5 snRNP-specific protein, putative
Lp_000074000.1	DHHC zinc finger domain-like protein
Lp_000078000.1	FtsX-like permease family, putative
Lp_000078800.1	hypothetical protein, conserved
Lp_000079200.1	hypothetical protein
Lp_000081100.1	hypothetical protein, conserved
Lp_000081900.1	hypothetical protein, conserved
Lp_000082600.1	hypothetical protein
Lp_000083100.1	Leucine rich repeat N-terminal domain/Leucine Rich repeat/Leucine Rich Repeat/Leucine rich repeat, putative
Lp_000083200.1	Leucine rich repeat N-terminal domain/Leucine rich repeat/Leucine Rich repeat, putative
Lp_000086000.1	Transmembrane amino acid transporter protein, putative
Lp_000086100.1	Transmembrane amino acid transporter protein, putative
Lp_000086300.1	hypothetical protein, conserved
Lp_000088200.1	copine i-like protein
Lp_000088400.1	ATP synthase subunit C, putative
Lp_000088700.1	hypothetical protein
Lp_000088800.1	CCCH zinc finger in TRM13 protein/U11-48K-like CHHC zinc finger/Methyltransferase TRM13, putative
Lp_000089100.1	CRAL/TRIO domain containing protein, putative
Lp_000089900.1	hypothetical protein
Lp_000090700.1	Protein of unknown function (DUF2838), putative
Lp_000091100.1	Rhodanese-like domain containing protein, putative
Lp_000092400.1	Transcription factor Pcc1, putative
Lp_000094100.1	surface antigen-like protein
Lp_000095400.1	hypothetical protein, conserved
Lp_000096600.1	hypothetical protein, conserved
Lp_000097400.1	vesicle-associated membrane protein, putative
Lp_000097600.1	mitochondrial chaperone, putative
Lp_000098700.1	hypothetical protein, conserved
Lp_000098900.1	DNAJ domain protein, putative
Lp_000099100.1	Endoplasmic Reticulum-Golgi Intermediate Compartment (ERGIC)/Endoplasmic reticulum vesicle transporter, putative
Lp_000099400.1	deoxyhypusine hydroxylase, putative
Lp_000099900.1	Ribosomal protein L7Ae/L30e/S12e/Gadd45 family, putative
Lp_000100100.1	C-5 sterol desaturase, putative
Lp_000100200.1	amino acid transporter aATP11, putative
Lp_000100900.1	mevalonate kinase, putative
Lp_000101100.1	hypothetical protein, conserved
Lp_000101700.1	hypothetical protein, conserved
Lp_000102300.1	mevalonate kinase, putative
Lp_000103000.1	amino acid transporter aATP11, putative
Lp_000103100.1	C-5 sterol desaturase, putative
Lp_000103900.1	hypothetical protein, conserved
Lp_000104300.1	Uroporphyrinogen-III synthase HemD, putative
Lp_000104500.1	hypothetical protein, conserved
Lp_000106400.1	hypothetical protein, conserved
Lp_000106500.1	Rapamycin-insensitive companion of mTOR, N-term/Rapamycin-insensitive companion of mTOR, middle domain/Rapamycin-insensitive companion of mTOR RasGEF_N domain containing protein, putative
Lp_000107100.1	sir2-family protein-like protein
Lp_000107800.1	hypothetical protein, conserved
Lp_000109000.1	Tubulin/FtsZ family, putative
Lp_000109300.1	Major Facilitator Superfamily/Sugar (and other) transporter, putative
Lp_000109900.1	RNA recognition motif (a.k.a. RRM, RBD, or RNP domain)/RNA recognition motif. (a.k.a. RRM, RBD, or RNP domain), putative
Lp_000110600.1	hypothetical protein, conserved
Lp_000111200.1	hypothetical protein, conserved
Lp_000112300.1	pentamidine resistance protein 1
Lp_000112500.1	ABC transporter transmembrane region containing protein, putative
Lp_000112700.1	GMP synthase [glutamine-hydrolysing]
Lp_000113500.1	surface antigen protein, putative
Lp_000113700.1	Reverse transcriptase (RNA-dependent DNA polymerase), putative
Lp_000113900.1	surface antigen protein, putative
Lp_000115700.1	3,2-trans-enoyl-CoA isomerase, mitochondrial precursor-like protein
Lp_000116300.1	hypothetical protein, conserved
Lp_000117100.1	serine/threonine-protein kinase-like protein
Lp_000119600.1	hypothetical protein, conserved
Lp_000121300.1	hypothetical protein, conserved
Lp_000121400.1	hypothetical protein, conserved
Lp_000122700.1	HSP70-like protein
Lp_000124900.1	D-lactate dehydrogenase-like protein
Lp_000125000.1	FAD binding domain containing protein, putative
Lp_000125100.1	Clathrin light chain, putative
Lp_000125800.1	hypothetical protein, conserved
Lp_000126000.1	hypothetical protein, conserved
Lp_000126100.1	hypothetical protein, conserved
Lp_000126200.1	EGF-like domain/Human growth factor-like EGF, putative
Lp_000126300.1	EGF-like domain/Human growth factor-like EGF, putative
Lp_000126700.1	Mitochondrial carrier protein, putative
Lp_000126800.1	inositol polyphosphate 1-phosphatase, putative
Lp_000127400.1	SET domain containing protein, putative
Lp_000128300.1	vacuolar sorting-associated-like protein
Lp_000128700.1	cytochrome b5 1, putative
Lp_000129700.1	zinc carboxypeptidase, putative
Lp_000130100.1	Nucleotidyltransferase domain containing protein, putative
Lp_000133500.1	sterol carrier protein, putative
Lp_000133800.1	hypothetical protein, conserved
Lp_000135100.1	farnesyltransferase beta subunit
Lp_000135200.1	hypothetical protein, conserved
Lp_000136400.1	ion transport protein-like protein
Lp_000136500.1	Ion channel, putative
Lp_000138100.1	nuclear cap binding protein, putative
Lp_000138500.1	serine/threonine-protein kinase Nek, putative
Lp_000140200.1	ADP-ribosylation factor GTPase activating protein, putative
Lp_000140600.1	hypothetical protein, conserved
Lp_000140800.1	ATP synthase, putative
Lp_000142900.1	hypothetical protein, conserved
Lp_000144200.1	protein kinase, putative
Lp_000145000.1	hypothetical protein, conserved
Lp_000146000.1	RNA-binding, protein, putative
Lp_000146800.1	hypothetical protein, conserved
Lp_000147700.1	pentamidine resistance protein 1
Lp_000148400.1	X-pro, dipeptidyl-peptidase,serine peptidase, Clan SC, family S15, putative
Lp_000148700.1	hypothetical protein, conserved
Lp_000149500.1	pteridine transporter (truncated), putative
Lp_000150000.1	hypothetical protein
Lp_000151600.1	hypothetical protein, conserved
Lp_000152400.1	hypothetical protein, conserved
Lp_000153500.1	zinc-binding phosphatase, putative
Lp_000153600.1	hypothetical protein, conserved
Lp_000153900.1	hypothetical protein, conserved
Lp_000155800.1	enoyl-CoA hydratase/isomerase family protein, conserved
Lp_000155900.1	hypothetical protein, conserved
Lp_000156300.1	hypothetical protein, conserved
Lp_000159400.1	hypothetical protein, conserved
Lp_000160900.1	hypothetical protein, conserved
Lp_000161600.1	Eukaryotic protein of unknown function (DUF914), putative
Lp_000161800.1	GPI transamidase component Tta2, putative
Lp_000162200.1	DNAJ protein-like protein
Lp_000163500.1	mitochondrial carrier protein, putative
Lp_000163600.1	RNA-binding protein-like protein
Lp_000164900.1	hypothetical protein
Lp_000165100.1	COG (conserved oligomeric Golgi) complex component, COG2/Domain of unknown function (DUF3510), putative
Lp_000165400.1	disgorgin, putative
Lp_000165500.1	rab-like GTPase activating protein, putative
Lp_000166200.1	hypothetical protein, conserved
Lp_000166500.1	Sucrase/ferredoxin-like, putative
Lp_000168200.1	UDP-glucose:Glycoprotein Glucosyltransferase, putative
Lp_000168700.1	peroxin 12, putative
Lp_000169000.1	nuclear transport factor 2, putative
Lp_000169500.1	D-isomer specific 2-hydroxyacid dehydrogenase, NAD binding domain containing protein, putative
Lp_000170100.1	hypothetical protein, conserved
Lp_000170500.1	eukaryotic translation initiation factor 4 gamma, putative
Lp_000170900.1	Translation initiation factor eIF3 subunit 135, putative
Lp_000171600.1	hypothetical protein, conserved
Lp_000173000.1	hypothetical protein
Lp_000175100.1	RNA recognition motif. (a.k.a. RRM, RBD, or RNP domain)/RNA recognition motif (a.k.a. RRM, RBD, or RNP domain), putative
Lp_000176300.1	Complex 1 protein (LYR family)/Complex1_LYR-like, putative
Lp_000176800.1	ATPase-like protein
Lp_000178300.1	d-isomer specific 2-hydroxyacid dehydrogenase- protein
Lp_000178500.1	tyrosine phosphatase isoform, putative
Lp_000178900.1	hypothetical protein, conserved
Lp_000179200.1	AMP-activated protein kinase, gamma regulatory subunit
Lp_000179700.1	hypothetical protein, conserved
Lp_000179900.1	Aminotransferase class I and II, putative
Lp_000180300.1	hypothetical protein, conserved
Lp_000181000.1	Thioesterase superfamily, putative
Lp_000183700.1	adenylate kinase, putative
Lp_000185600.1	hypothetical protein, conserved
Lp_000188100.1	hypothetical protein, conserved
Lp_000189100.1	DHHC palmitoyltransferase, putative
Lp_000191700.1	hypothetical protein, conserved
Lp_000192400.1	hypothetical protein, conserved
Lp_000193400.1	Domain of unknown function (DUF3510), putative
Lp_000193800.1	l6202.3-like protein
Lp_000193900.1	bilobe protein, conserved
Lp_000194300.1	xanthine phosphoribosyltransferase
Lp_000194900.1	rer1 family-like protein
Lp_000195100.1	kinesin, putative
Lp_000195500.1	hypothetical protein, conserved
Lp_000197400.1	hypothetical protein, conserved
Lp_000197900.1	hypothetical protein, conserved
Lp_000198100.1	hypothetical protein, conserved
Lp_000198500.1	hypothetical protein, conserved
Lp_000199700.1	condensin subunit 1, putative
Lp_000200100.1	presenilin-like aspartic peptidase, clan AD, family A22A, putative
Lp_000201800.1	glycosomal membrane like protein
Lp_000204000.1	hypothetical protein, conserved
Lp_000204100.1	Vacuolar iron transporter 1, putative
Lp_000206100.1	hypothetical protein, conserved
Lp_000206200.1	Putative cyclase, putative
Lp_000206500.1	hypothetical protein, conserved
Lp_000206900.1	Amastin surface glycoprotein, putative
Lp_000207800.1	ATP-binding cassette protein subfamily B, member 2, putative
Lp_000208400.1	5'a2rel-related protein
Lp_000208900.1	hypothetical protein, conserved
Lp_000209300.1	hypothetical protein, conserved
Lp_000210200.1	hypothetical protein, conserved
Lp_000211000.1	ABC transporter transmembrane region 2/ABC transporter transmembrane region/ABC transporter, putative
Lp_000211500.1	DNA J-binding protein, putative
Lp_000213500.1	SET domain containing protein, putative
Lp_000213600.1	Ssl1-like, putative
Lp_000213900.1	Tubulin binding cofactor C, putative
Lp_000215300.1	hypothetical protein, conserved
Lp_000215700.1	Mini-chromosome maintenance complex-binding protein
Lp_000217700.1	acetylornithine deacetylase-like protein
Lp_000217900.1	RNA pseudouridylate synthase, putative
Lp_000220300.1	Dephospho-CoA kinase, putative
Lp_000221300.1	hypothetical protein, conserved
Lp_000223500.1	Fusaric acid resistance protein-like, putative
Lp_000224900.1	Exocyst complex component Sec10, putative
Lp_000225100.1	hypothetical protein
Lp_000225400.1	hypothetical protein, conserved
Lp_000226100.1	actin
Lp_000226300.1	hypothetical protein, conserved
Lp_000228300.1	hypothetical protein, conserved
Lp_000228700.1	Tir chaperone protein (CesT) family, putative
Lp_000229000.1	Peptidase family M20/M25/M40/Peptidase dimerisation domain containing protein, putative
Lp_000229600.1	hypothetical protein, conserved
Lp_000231100.1	hypothetical protein, conserved
Lp_000231400.1	hypothetical protein, conserved
Lp_000231800.1	hypothetical protein, conserved
Lp_000232600.1	hypothetical protein
Lp_000233000.1	hypothetical protein, conserved
Lp_000233600.1	L-2-hydroxyglutarate dehydrogenase, mitochondrial, putative
Lp_000234900.1	hypothetical protein, conserved
Lp_000235300.1	amidohydrolase, putative
Lp_000235500.1	hypothetical protein, conserved
Lp_000235600.1	hypothetical protein, conserved
Lp_000235800.1	amidohydrolase, putative
Lp_000236300.1	hypothetical protein, conserved
Lp_000237300.1	hypothetical protein, conserved
Lp_000238300.1	hypothetical protein, conserved
Lp_000238500.1	hypothetical protein, conserved
Lp_000239500.1	peptidase T, putative, metallo-peptidase, ClanMH, family M20B
Lp_000240200.1	mitogen-activated protein kinase kinase 3, putative
Lp_000240700.1	Protein of unknown function (DUF3522), putative
Lp_000241400.1	malic enzyme, putative
Lp_000242300.1	hypothetical protein, conserved
Lp_000242900.1	transcription factor IIIb, putative
Lp_000243100.1	hypothetical protein
Lp_000243200.1	hypothetical protein, conserved
Lp_000243500.1	WD domain, G-beta repeat, putative
Lp_000247600.1	hypothetical protein, conserved
Lp_000248100.1	hypothetical protein, conserved
Lp_000248400.1	actin-like protein, putative
Lp_000249300.1	Acetyltransferase (GNAT) domain/Acetyltransferase (GNAT) family, putative
Lp_000249800.1	hypothetical protein, conserved
Lp_000251400.1	hypothetical protein, conserved
Lp_000252100.1	hypothetical protein, conserved
Lp_000253000.1	hypothetical protein, conserved
Lp_000254400.1	actin
Lp_000256400.1	hypothetical protein, conserved
Lp_000257100.1	SNAP protein, putative
Lp_000257400.1	Methyltransferase domain containing protein, putative
Lp_000257600.1	acetoin dehydrogenase e3 component-like protein
Lp_000258000.1	pteridine transporter (truncated), putative
Lp_000258200.1	hypothetical protein, conserved
Lp_000258500.1	acyl-coenzyme a dehydrogenase, putative
Lp_000258700.1	Protein phosphatase 2C, putative
Lp_000259400.1	Domain of unknown function (DUF3883), putative
Lp_000261800.1	hypothetical protein, conserved
Lp_000262500.1	Sulfite exporter TauE/SafE, putative
Lp_000263000.1	PRA1 family protein, putative
Lp_000263600.1	hypothetical protein, conserved
Lp_000263700.1	hypothetical protein, conserved
Lp_000264900.1	mis-match repair protein, putative
Lp_000265400.1	Major Facilitator Superfamily, putative
Lp_000265800.1	copine i-like protein
Lp_000266300.1	hypothetical protein, conserved
Lp_000267400.1	surface antigen protein, putative
Lp_000270200.1	MORN repeat, putative
Lp_000274300.1	pentamidine resistance protein 1
Lp_000275000.1	Heat shock protein 100 kDa
Lp_000275800.1	gamma-glutamyl phosphate reductase-like protein
Lp_000277400.1	farnesyl pyrophosphate synthase
Lp_000277700.1	farnesyl pyrophosphate synthase
Lp_000277800.1	hypothetical protein, conserved
Lp_000279200.1	hypothetical protein, conserved
Lp_000279500.1	hypothetical protein, conserved
Lp_000280500.1	hypothetical protein, conserved
Lp_000282900.1	hypothetical protein, conserved
Lp_000283000.1	hypothetical protein
Lp_000284400.1	C-14 sterol reductase, putative
Lp_000285000.1	hypothetical protein, conserved
Lp_000285500.1	hypothetical protein, conserved
Lp_000286600.1	Pre-mRNA-splicing factor 38, putative
Lp_000286800.1	hypothetical protein, conserved
Lp_000287000.1	hypothetical protein, conserved
Lp_000288800.1	Frag1/DRAM/Sfk1 family, putative
Lp_000289800.1	Protein of unknown function (DUF523), putative
Lp_000290000.1	hypothetical protein, conserved
Lp_000290400.1	RNase H, putative
Lp_000290700.1	hypothetical protein, conserved
Lp_000291000.1	hypothetical protein
Lp_000291600.1	hypothetical protein, conserved
Lp_000293000.1	proton motive ATPase, putative
Lp_000294400.1	hypothetical protein, conserved
Lp_000294900.1	Alpha/beta hydrolase family, putative
Lp_000295800.1	hypothetical protein, conserved
Lp_000297600.1	serine/threonine protein phosphatase 2A regulatory subunit, putative
Lp_000300200.1	hypothetical protein, conserved
Lp_000300500.1	hypothetical protein, conserved
Lp_000300800.1	hypothetical protein, conserved
Lp_000300900.1	hypothetical protein
Lp_000301500.1	hypothetical protein, conserved
Lp_000301700.1	serine peptidase, Clan SC, Family S9D
Lp_000304300.1	hypothetical protein, conserved
Lp_000304700.1	hypothetical protein, conserved
Lp_000308600.1	Transmembrane protein 231, putative
Lp_000310800.1	hypothetical protein
Lp_000311300.1	Zinc knuckle, putative
Lp_000311400.1	hypothetical protein, conserved
Lp_000316500.1	CRAL/TRIO domain/Divergent CRAL/TRIO domain containing protein, putative
Lp_000316800.1	n-ethylmaleimide reductase-like protein
Lp_000317600.1	kinesin, putative
Lp_000319200.1	Thioesterase superfamily, putative
Lp_000322500.1	hypothetical protein, conserved
Lp_000323400.1	carboxypeptidase, putative
Lp_000324000.1	WD domain, G-beta repeat, putative
Lp_000324100.1	hypothetical protein
Lp_000324200.1	transporter-like protein
Lp_000325000.1	hypothetical protein, conserved
Lp_000325700.1	hypothetical protein, conserved
Lp_000325900.1	hypothetical protein, conserved
Lp_000326200.1	YEATS family, putative
Lp_000326500.1	hypothetical protein, conserved
Lp_000327900.1	hypothetical protein, conserved
Lp_000328600.1	surface antigen-like protein
Lp_000330200.1	hypothetical protein, conserved
Lp_000331400.1	hypothetical protein, conserved
Lp_000334100.1	hypothetical protein
Lp_000336200.1	AAA domain/Conserved hypothetical ATP binding protein, putative
Lp_000339300.1	glutamamyl carboxypeptidase, putative
Lp_000340100.1	Ankyrin repeats (3 copies)/Ankyrin repeat/Ankyrin repeats (many copies), putative
Lp_000340300.1	hypothetical protein, conserved
Lp_000341000.1	hypothetical protein, conserved
Lp_000342000.1	COPI associated protein, putative
Lp_000342700.1	ARP2/3 complex subunit, putative
Lp_000343300.1	hypothetical protein, conserved
Lp_000343900.1	ras-like small GTPases, putative
Lp_000344100.1	Transmembrane amino acid transporter protein, putative
Lp_000344700.1	hypothetical protein, conserved
Lp_000345800.1	Protein of unknown function N-terminal domain (DUF2450)/Protein of unknown function C-terminus (DUF2451), putative
Lp_000346700.1	R-SNARE protein, putative
Lp_000347100.1	TFIIB zinc-binding, putative
Lp_000347700.1	hypothetical protein, conserved
Lp_000347800.1	Tir chaperone protein (CesT) family, putative
Lp_000349500.1	hypothetical protein
Lp_000349800.1	hypothetical protein, conserved
Lp_000351700.1	haloacid dehalogenase-like hydrolase-like protein
Lp_000352700.1	hypothetical protein, conserved
Lp_000353800.1	hypothetical protein, conserved
Lp_000354000.1	Glutathione S-transferase, N-terminal domain containing protein, putative
Lp_000354800.1	hypothetical protein, conserved
Lp_000355500.1	Inosine-uridine preferring nucleoside hydrolase, putative
Lp_000357800.1	NUDIX hydrolase dihydroneopterin triphosphate pyrophosphohydrolase/hydrolase, putative
Lp_000357900.1	PSP1 C-terminal conserved region containing protein, putative
Lp_000358300.1	hypothetical protein, conserved
Lp_000358700.1	hypothetical protein
Lp_000359600.1	hypothetical protein
Lp_000361100.1	hypothetical protein, conserved
Lp_000362600.1	6-phosphofructo-2-kinase/fructose-2,6-biphosphatase-1-like protein
Lp_000363600.1	hypothetical protein, conserved
Lp_000364400.1	ubiquitin hydrolase, putative
Lp_000365300.1	AP-1 adapter complex gamma subunit, putative
Lp_000366000.1	cytochrome p450-like protein
Lp_000366400.1	SnoaL-like domain containing protein, putative
Lp_000367100.1	hypothetical protein, conserved
Lp_000368300.1	Dyggve-Melchior-Clausen syndrome protein/High-temperature-induced dauer-formation protein, putative
Lp_000369100.1	hypothetical protein, conserved
Lp_000369300.1	hypothetical protein
Lp_000369800.1	Paraquat-inducible protein A, putative
Lp_000370000.1	protein kinase, putative
Lp_000370100.1	ATP-grasp domain/D-ala D-ala ligase C-terminus/SET domain containing protein, putative
Lp_000371300.1	Leucine Rich repeat, putative
Lp_000371600.1	hypothetical protein, conserved
Lp_000372600.1	hypothetical protein
Lp_000373900.1	Esterase PHB depolymerase/Phospholipase/Carboxylesterase/Alpha/beta hydrolase family, putative
Lp_000374100.1	hypothetical protein, conserved
Lp_000374900.1	hypothetical protein, conserved
Lp_000376000.1	Right handed beta helix region containing protein, putative
Lp_000376700.1	hypothetical protein, conserved
Lp_000377600.1	hypothetical protein, conserved
Lp_000377800.1	AAA domain (Cdc48 subfamily), putative
Lp_000378000.1	CRAL/TRIO, N-terminal domain/CRAL/TRIO domain containing protein, putative
Lp_000378500.1	hypothetical protein, conserved
Lp_000379100.1	hypothetical protein, conserved
Lp_000379300.1	Peptidase family M3, putative
Lp_000380300.1	2OG-Fe(II) oxygenase superfamily, putative
Lp_000380900.1	alcohol dehydrogenase, putative
Lp_000381500.1	WD domain, G-beta repeat, putative
Lp_000383500.1	hypothetical protein, conserved
Lp_000384100.1	FAM91 N-terminus/FAM91 C-terminus, putative
Lp_000385400.1	Mycolic acid cyclopropane synthetase/Methyltransferase small domain/Methyltransferase domain containing protein, putative
Lp_000385900.1	recA bacterial DNA recombination protein/Rad51/KaiC, putative
Lp_000386600.1	hypothetical protein, conserved
Lp_000388600.1	hypothetical protein, conserved
Lp_000390200.1	amastin-like surface protein-like protein
Lp_000390600.1	RNA recognition motif. (a.k.a. RRM, RBD, or RNP domain)/RNA recognition motif (a.k.a. RRM, RBD, or RNP domain), putative
Lp_000390700.1	RNA recognition motif (a.k.a. RRM, RBD, or RNP domain)/RNA recognition motif. (a.k.a. RRM, RBD, or RNP domain), putative
Lp_000391500.1	hypothetical protein, conserved
Lp_000391700.1	hypothetical protein
Lp_000391800.1	chaperone DNAJ protein, putative
Lp_000392400.1	Dihydrodipicolinate reductase, N-terminus, putative
Lp_000393400.1	Ubiquinone biosynthesis protein COQ7, putative
Lp_000394700.1	hypothetical protein, conserved
Lp_000395100.1	dihydroorotate dehydrogenase (fumarate)
Lp_000395300.1	hypothetical protein, conserved
Lp_000395800.1	hypothetical protein, conserved
Lp_000396300.1	hypothetical protein, conserved
Lp_000397200.1	hypothetical protein, conserved
Lp_000397500.1	Putative cyclase, putative
Lp_000397600.1	hypothetical protein, conserved
Lp_000397800.1	iron/zinc transporter protein-like protein
Lp_000399200.1	mitochondrial RNA ligase 2
Lp_000401000.1	pseudouridine synthase TruD, putative
Lp_000401600.1	hypothetical protein, conserved
Lp_000402800.1	importin alpha, putative
Lp_000403400.1	6-phosphogluconolactonase
Lp_000404200.1	hypothetical protein, conserved
Lp_000405100.1	ama1 protein, putative
Lp_000405900.1	Beta-lactamase superfamily domain containing protein, putative
Lp_000406200.1	kinesin, putative
Lp_000406800.1	pteridine transporter (truncated), putative
Lp_000407900.1	hypothetical protein, conserved
Lp_000409500.1	hypothetical protein, conserved
Lp_000409600.1	ubiquitin carboxyl-terminal hydrolase, putative
Lp_000410300.1	EF hand-like protein
Lp_000410400.1	hypothetical protein, conserved
Lp_000411000.1	ubiquitin hydrolase, putative
Lp_000411500.1	hypothetical protein, conserved
Lp_000411800.1	PTP1-interacting protein, 39 kDa, putative
Lp_000412400.1	hypothetical protein, conserved
Lp_000412700.1	hypothetical protein, conserved
Lp_000413300.1	hypothetical protein, conserved
Lp_000413500.1	hypothetical protein, conserved
Lp_000414100.1	hypothetical protein
Lp_000415200.1	WW domain containing protein, putative
Lp_000415500.1	hypothetical protein, conserved
Lp_000418900.1	glutamamyl carboxypeptidase, putative
Lp_000419000.1	glutamamyl carboxypeptidase, putative
Lp_000420200.1	hypothetical protein, conserved
Lp_000420500.1	hypothetical protein, conserved
Lp_000421500.1	hypothetical protein, conserved
Lp_000421700.1	Protein kinase domain containing protein, putative
Lp_000422700.1	major vault protein-like protein
Lp_000422800.1	hypothetical protein, conserved
Lp_000423300.1	hypothetical protein, conserved
Lp_000423400.1	LMBR1-like membrane protein, putative
Lp_000423900.1	hypothetical protein, conserved
Lp_000424100.1	MYND finger containing protein, putative
Lp_000425200.1	Guanine nucleotide exchange factor in Golgi transport N-terminal/Sec7 domain containing protein, putative
Lp_000427600.1	10 TM Acyl Transferase domain found in Cas1p, putative
Lp_000428500.1	ARM-like helical domain-containing protein
Lp_000428700.1	Aldo/keto reductase family, putative
Lp_000430100.1	Sugar efflux transporter for intercellular exchange, putative
Lp_000433600.1	permease-like protein
Lp_000434400.1	hypothetical protein, conserved
Lp_000434500.1	EF-hand domain pair/EF hand/Secreted protein acidic and rich in cysteine Ca binding region/EF-hand domain containing protein, putative
Lp_000434600.1	Zinc finger, C3HC4 type (RING finger)/Ring finger domain/zinc-RING finger domain/EF-hand domain pair/EF hand/EF-hand domain containing protein, putative
Lp_000434800.1	hypothetical protein, conserved
Lp_000435100.1	proteasome regulatory non-ATP-ase subunit 9, putative
Lp_000435200.1	mitochondrial carrier protein, putative
Lp_000435900.1	hypothetical protein, conserved
Lp_000437500.1	ADP-ribosylation factor GTPase activating protein 1, putative
Lp_000439100.1	hypothetical protein
Lp_000439800.1	gamma-glutamylcysteine synthetase, putative
Lp_000440200.1	MatE, putative
Lp_000440500.1	kinesin, putative
Lp_000441300.1	hypothetical protein, conserved
Lp_000442000.1	extracellular receptor, putative
Lp_000442900.1	Eukaryotic aspartyl protease/Xylanase inhibitor C-terminal, putative
Lp_000445800.1	hypothetical protein
Lp_000446400.1	hypothetical protein, conserved
Lp_000447000.1	Inosine-uridine preferring nucleoside hydrolase, putative
Lp_000447600.1	2OG-Fe(II) oxygenase superfamily, putative
Lp_000447900.1	nucleoporin (NUP54/57), putative
Lp_000448500.1	hypothetical protein, conserved
Lp_000448900.1	Eukaryotic protein of unknown function (DUF866), putative
Lp_000449600.1	hypothetical protein, conserved
Lp_000450000.1	hypothetical protein, conserved
Lp_000450100.1	phospholipid-translocating P-type ATPase (flippase), putative
Lp_000450200.1	zinc-finger protein, conserved
Lp_000450500.1	hypothetical protein, conserved
Lp_000451000.1	hypothetical protein, conserved
Lp_000451800.1	hypothetical protein, conserved
Lp_000453200.1	Ion transport protein, putative
Lp_000453600.1	zinc-finger protein ZPR1, putative
Lp_000456400.1	Cytidylyltransferase, putative
Lp_000456600.1	Acetyltransferase (GNAT) domain/Acetyltransferase (GNAT) family, putative
Lp_000457100.1	hypothetical protein, conserved
Lp_000457300.1	Phosphatidylinositol-specific phospholipase C, X domain/Phosphatidylinositol-specific phospholipase C, Y domain/C2 domain containing protein, putative
Lp_000464100.1	elongation factor-2 kinase-like protein
Lp_000464500.1	hypothetical protein, conserved
Lp_000464700.1	hypothetical protein, conserved
Lp_000466500.1	zinc-finger protein, conserved
Lp_000466700.1	SET domain containing protein, putative
Lp_000466900.1	vacuolar assembly protein vps41, putative
Lp_000467300.1	pyridoxal kinase, putative
Lp_000468600.1	vacuolar assembly protein vps41, putative
Lp_000469900.1	Endomembrane protein 70, putative
Lp_000471400.1	protein kinase, putative
Lp_000474500.1	Mad2-like HORMA domain containing protein
Lp_000475000.1	MBOAT, membrane-bound O-acyltransferase family, putative
Lp_000475500.1	Metallo-dependent phosphatase-like domain-containing protein
Lp_000475600.1	Metallo-dependent phosphatase-like domain-containing protein
Lp_000476400.1	peptidase m20/m25/m40 family-like protein
Lp_000476800.1	hypothetical protein
Lp_000477700.1	SHQ1 protein, putative
Lp_000478500.1	Transmembrane protein 18, putative
Lp_000479200.1	pentamidine resistance protein 1
Lp_000480600.1	guanosine diphosphatase, putative
Lp_000481900.1	Polyprenyl synthetase, putative
Lp_000483300.1	mannosyltransferase-II, putative
Lp_000483600.1	hypothetical protein, conserved
Lp_000483900.1	hypothetical protein, conserved
Lp_000484500.1	Endonuclease/Exonuclease/phosphatase family, putative
Lp_000484600.1	hypothetical protein, conserved
Lp_000485300.1	Glycolipid 2-alpha-mannosyltransferase, putative
Lp_000485600.1	hypothetical protein, conserved
Lp_000486900.1	emp24/gp25L/p24 family/GOLD, putative
Lp_000487200.1	kinetoplast-associated protein-like protein
Lp_000487300.1	RNA recognition motif. (a.k.a. RRM, RBD, or RNP domain), putative
Lp_000487400.1	hypothetical protein
Lp_000488300.1	KU80 protein, putative
Lp_000490100.1	membrane-bound O-acyltransferase, putative
Lp_000492400.1	pteridine transporter (truncated), putative
Lp_000492600.1	BT1 family, putative
Lp_000493700.1	amino acid transporter aATP11, putative
Lp_000494100.1	hypothetical protein, conserved
Lp_000494700.1	U1 small nuclear ribonucleoprotein C, putative
Lp_000494800.1	Vps51/Vps67/Dor1-like family/Exocyst complex component Sec5, putative
Lp_000495100.1	hypothetical protein, conserved
Lp_000495200.1	A distinct subfamily of CDD/CDA-like deaminases, putative
Lp_000495400.1	hypothetical protein
Lp_000495500.1	kinetoplast DNA-associated protein, putative
Lp_000495700.1	choline/ethanolamine phosphotransferase, putative
Lp_000496300.1	hypothetical protein, conserved
Lp_000496800.1	hypothetical protein, conserved
Lp_000497100.1	glycosyl hydrolase-like protein
Lp_000497700.1	Zinc finger, C3HC4 type (RING finger) containing protein, putative
Lp_000498400.1	hypothetical protein, conserved
Lp_000498700.1	HpcH/HpaI aldolase/citrate lyase family, putative
Lp_000499100.1	hypothetical protein, conserved
Lp_000500500.1	hypothetical protein
Lp_000500600.1	hypothetical protein
Lp_000501400.1	Tetraspanin family, putative
Lp_000501700.1	metallo-peptidase, Clan MC, Family M14, putative
Lp_000503200.1	hypothetical protein
Lp_000503300.1	hypothetical protein, conserved
Lp_000505000.1	SUMO1/Ulp2, putative
Lp_000505500.1	hypothetical protein, conserved
Lp_000506700.1	vacuolar ATP synthase subunit, putative
Lp_000507600.1	hypothetical protein, conserved
Lp_000508700.1	SRP19 protein, putative
Lp_000509100.1	Rieske [2Fe-2S] domain/Rieske-like [2Fe-2S] domain containing protein, putative
Lp_000509600.1	hypothetical protein
Lp_000510300.1	KU70 protein, putative
Lp_000510400.1	hypothetical protein
Lp_000510900.1	pteridine transporter (truncated), putative
Lp_000513100.1	hypothetical protein, conserved
Lp_000513200.1	hypothetical protein
Lp_000514000.1	emp24/gp25L/p24 family/GOLD, putative
Lp_000515000.1	deoxyhypusine synthase
Lp_000515100.1	AAA domain (dynein-related subfamily)/ATPase family associated with various cellular activities (AAA)/AAA domain containing protein, putative
Lp_000515400.1	hypothetical protein
Lp_000517000.1	hypothetical protein, conserved
Lp_000518100.1	hypothetical protein, conserved
Lp_000518400.1	hypothetical protein, conserved
Lp_000518700.1	hypothetical protein, conserved
Lp_000519900.1	glucose transporter/membrane transporter D2, putative
Lp_000520500.1	adenosine deaminase-like protein
Lp_000522300.1	Tyrosine phosphatase family/Tyrosine phosphatase family C-terminal region containing protein, putative
Lp_000522500.1	hypothetical protein, conserved
Lp_000523700.1	MRB1-associated protein
Lp_000524400.1	N-terminal region of Chorein, a TM vesicle-mediated sorter, putative
Lp_000524500.1	pteridine transporter (truncated), putative
Lp_000525200.1	amino acid permease, putative
Lp_000528200.1	pentamidine resistance protein 1
Lp_000528900.1	hypothetical protein, conserved
Lp_000529600.1	Flagellar Member 6
Lp_000530000.1	Alcohol dehydrogenase GroES-like domain/Zinc-binding dehydrogenase, putative
Lp_000530700.1	5-histidylcysteine sulfoxide synthase, putative
Lp_000531900.1	guanine deaminase, putative
Lp_000533200.1	Tubulin binding cofactor C, putative
Lp_000533900.1	Ankyrin repeats (3 copies)/Ankyrin repeat, putative
Lp_000534100.1	KH domain/Domain of unknown function (DUF1771)/Smr domain containing protein, putative
Lp_000534200.1	Maf1 regulator, putative
Lp_000534300.1	phenylalanyl-tRNA synthetase, putative
Lp_000535700.1	phosphoglycan beta 1,3 galactosyltransferase, putative
Lp_000536100.1	hypothetical protein
Lp_000536200.1	hypothetical protein
Lp_010006200.1	hypothetical protein
Lp_010006700.1	hypothetical protein, conserved
Lp_030005100.1	Leucine Rich repeats (2 copies)/Leucine Rich Repeat, putative
Lp_030006800.1	Sec1/Munc18 related protein, putative
Lp_030007200.1	hypothetical protein
Lp_030007700.1	hypothetical protein, conserved
Lp_030007800.1	hypothetical protein, conserved
Lp_030009300.1	hypothetical protein, conserved
Lp_030010700.1	Amidohydrolase/Amidohydrolase family, putative
Lp_030010800.1	hypothetical protein, conserved
Lp_040005000.1	GRAM domain containing protein, putative
Lp_040005600.1	hypothetical protein, conserved
Lp_040005800.1	mitochondrial exoribonuclease DSS-1, putative
Lp_040006800.1	hypothetical protein, conserved
Lp_040008400.1	Methyltransferase FkbM domain containing protein, putative
Lp_050005300.1	ras-like small GTPases, putative
Lp_050007200.1	dual specificity phosphatase-like protein
Lp_050010500.1	Surp module, putative
Lp_050010600.1	hypothetical protein, conserved
Lp_050011400.1	ubiquitin-conjugating enzyme E2, putative
Lp_050014300.1	PLAC8 family, putative
Lp_050014400.1	ubiquitin activating enzyme, putative
Lp_050015700.1	GIPL galf transferase, putative
Lp_050016500.1	hypothetical protein, conserved
Lp_050016600.1	ATPase, putative
Lp_050017600.1	hypothetical protein
Lp_050017800.1	hypothetical protein, conserved
Lp_060007300.1	hypothetical protein, conserved
Lp_060007600.1	Condensin complex subunit 2, putative
Lp_060010100.1	hypothetical protein, conserved
Lp_070005000.1	hypothetical protein, conserved
Lp_070005400.1	FAD binding domain/FAD dependent oxidoreductase/NAD(P)-binding Rossmann-like domain containing protein, putative
Lp_070005900.1	alpha-adaptin-like protein
Lp_070006400.1	metallo-peptidase, Clan ME, Family M16C
Lp_070006500.1	hypothetical protein, conserved
Lp_070006800.1	hypothetical protein
Lp_070007500.1	hypothetical protein
Lp_070009200.1	3-hydroxyacyl-ACP dehydratase, putative
Lp_070010500.1	centrin, putative
Lp_070011300.1	hypothetical protein
Lp_070011600.1	Domain of unknown function (DUF3437), putative
Lp_070011800.1	hypothetical protein, conserved
Lp_070012700.1	hypothetical protein, conserved
Lp_070012900.1	cation-transporting ATPase, putative
Lp_070013200.1	hypothetical protein, conserved
Lp_080005000.1	adaptor complex protein (AP) 3 delta subunit 1, putative
Lp_080005600.1	Putative zinc finger motif, C2HC5-type/ASCH domain containing protein, putative
Lp_080006300.1	hypothetical protein
Lp_080007600.1	hypothetical protein, conserved
Lp_080007700.1	stress-induced protein sti1
Lp_080007900.1	phosphoribosylpyrophosphate synthetase
Lp_080008600.1	Putative intraflagellar transport protein D4
Lp_080009000.1	hypothetical protein
Lp_090005000.1	NRDE protein, putative
Lp_090005700.1	hypothetical protein, conserved
Lp_090005800.1	hypothetical protein, conserved
Lp_090006300.1	hypothetical protein, conserved
Lp_090007800.1	oligopeptidase b
Lp_090010200.1	AAA family ATPase, putative
Lp_090011000.1	PPPDE putative peptidase domain containing protein, putative
Lp_100005300.1	Nucleolar protein 56, putative
Lp_100005400.1	hypothetical protein, conserved
Lp_100006400.1	GP63, leishmanolysin
Lp_100006600.1	Leishmanolysin, putative
Lp_100006700.1	Leishmanolysin, putative
Lp_100007400.1	hypothetical protein, conserved
Lp_100007500.1	WD domain, G-beta repeat, putative
Lp_110005100.1	ATP-binding cassette protein subfamily H, member 1, putative
Lp_110006500.1	cytoplasmic translation machinery associated protein, putative
Lp_110007700.1	NADH-cytochrome b5 reductase-like protein
Lp_110007800.1	hypothetical protein
Lp_110008300.1	DNA repair and recombination helicase protein PIF2, putative
Lp_110008500.1	hypothetical protein, conserved
Lp_110011800.1	sterol 14-alpha-demethylase, putative
Lp_120005500.1	hypothetical protein, conserved
Lp_120005600.1	ribonuclease mar1
Lp_120006400.1	hypothetical protein, conserved
Lp_120006500.1	leucine-rich repeat protein, putative
Lp_120007900.1	hypothetical protein, conserved
Lp_120008300.1	Anaphase promoting complex subunit 8 / Cdc23/TPR repeat/Tetratricopeptide repeat, putative
Lp_130005200.1	hypothetical protein, conserved
Lp_130005700.1	carboxypeptidase, putative
Lp_130006100.1	mitochondrial DNA polymerase I protein B, putative
Lp_130006300.1	carboxypeptidase, putative
Lp_130007600.1	Triglyceride lipase, putative
Lp_130007800.1	hypothetical protein, conserved
Lp_130009100.1	hypothetical protein, conserved
Lp_130010500.1	myosin heavy chain kinase a-like protein
Lp_130012300.1	hypothetical protein, conserved
Lp_130012600.1	glycosyltransferase family-like protein
Lp_130012700.1	N(2), N(2)-dimethylguanosine tRNA methyltransferase, putative
Lp_130012800.1	actin-like protein, putative
Lp_130013000.1	hypothetical protein, conserved
Lp_130016200.1	hypothetical protein, conserved
Lp_130017000.1	squalene monooxygenase-like protein
Lp_140006000.1	DnaJ domain containing protein, putative
Lp_140007700.1	cystathionine beta-lyase-like protein
Lp_140013600.1	protein kinase, putative
Lp_150006000.1	hypothetical protein, conserved
Lp_150007100.1	ribonucleoprotein p18, mitochondrial precursor, putative
Lp_150008200.1	hypothetical protein, conserved
Lp_150008300.1	Nucleotide-sugar transporter, putative
Lp_150009000.1	hypothetical protein, conserved
Lp_150009900.1	solanesyl-diphosphate synthase, putative
Lp_150010900.1	CorA-like Mg2+ transporter protein, putative
Lp_150011200.1	mitochondrial DNA topoisomerase II
Lp_150012000.1	Rab-GTPase-TBC domain containing protein, putative
Lp_150012700.1	ERAD-associated E3 ubiquitin-protein ligase HRD1, putative
Lp_150013500.1	cAMP specific phosphodiesterase, putative
Lp_160005200.1	AAA domain/Adenylate kinase, putative
Lp_160005700.1	hypothetical protein, conserved
Lp_160006100.1	MORN repeat, putative
Lp_160006900.1	Las1-like, putative
Lp_160007400.1	Elongator-like Protein 3a, putative
Lp_160007800.1	proteasome 26S non-ATPase subunit 9, putative
Lp_160008300.1	dihydroorotase, putative
Lp_160008700.1	nuclear transport factor 2, putative
Lp_160009000.1	hypothetical protein, conserved
Lp_160009700.1	Eukaryotic translation initiation factor eIF2A, putative
Lp_160010600.1	chitinase
Lp_160011100.1	hypothetical protein, conserved
Lp_160011200.1	COP9 signalosome complex subunit 5, putative
Lp_160012300.1	hypothetical protein, conserved
Lp_160012400.1	hypothetical protein
Lp_160012500.1	hypothetical protein, conserved
Lp_160013700.1	hypothetical protein, conserved
Lp_160014700.1	kinesin, putative
Lp_160015000.1	hypothetical protein, conserved
Lp_170005300.1	polo-like protein kinase, putative
Lp_170006000.1	Putative methyltransferase, putative
Lp_170006200.1	hypothetical protein, conserved
Lp_170008000.1	Glycosyltransferase (GlcNAc), putative
Lp_170010000.1	hypothetical protein, conserved
Lp_170010100.1	MSP (Major sperm protein) domain containing protein, putative
Lp_170010500.1	histone H2B
Lp_170011900.1	L-galactonolactone oxidase, putative
Lp_180005000.1	kinetoplast polyadenylation/uridylation factor 1
Lp_180005700.1	Semialdehyde dehydrogenase, NAD binding domain/NADH(P)-binding/3-beta hydroxysteroid dehydrogenase/isomerase family, putative
Lp_180006400.1	hypothetical protein, conserved
Lp_180006700.1	Zinc finger, C3HC4 type (RING finger)/Ring finger domain containing protein, putative
Lp_180008000.1	hypothetical protein, conserved
Lp_180008300.1	hypothetical protein, conserved
Lp_180011700.1	SET domain containing protein, putative
Lp_190005400.1	Associated kinase of Tb14-3-3, putative
Lp_190005700.1	hypothetical protein, conserved
Lp_190006000.1	ADP,ATP carrier protein 1, mitochondrial precursor, putative
Lp_190007100.1	RNA binding protein, putative
Lp_190007200.1	hypothetical protein
Lp_190008100.1	Aldo/keto reductase family, putative
Lp_190008200.1	glycosomal malate dehydrogenase
Lp_190008900.1	transporter, putative
Lp_190009100.1	hypothetical protein, conserved
Lp_200005000.1	histone H4
Lp_200005100.1	DNA-directed RNA polymerase II subunit 2, putative
Lp_200007100.1	hypothetical protein, conserved
Lp_200007500.1	leucine-rich repeat-containing protein
Lp_200009600.1	FK506-binding protein (FKBP)-type peptidyl-prolyl isomerase, putative
Lp_200009700.1	choline/Carnitine o-acyltransferase-like protein
Lp_200011300.1	Protein of unknown function (DUF775), putative
Lp_200012600.1	hypothetical protein, conserved
Lp_200012700.1	ribosome biogenesis protein, putative
Lp_210005800.1	NADPH:adrenodoxin oxidoreductase, mitochondrial, putative
Lp_210010000.1	hypothetical protein, conserved
Lp_210011100.1	hypothetical protein, conserved
Lp_210012700.1	SET domain containing protein, putative
Lp_220005400.1	amino acid permease, putative
Lp_220005800.1	Translocon-associated protein (TRAP), alpha subunit, putative
Lp_220006800.1	Cytoplasmic dynein 1 heavy chain (DYNC1H1), putative
Lp_220007200.1	Protein kinase domain containing protein, putative
Lp_220007800.1	hypothetical protein
Lp_220008000.1	palmitoyl acyltransferase 11, putative
Lp_220008300.1	mak-16-like RNA binding protein, putative
Lp_230005100.1	pentamidine resistance protein 1
Lp_230005300.1	hypothetical protein
Lp_230005400.1	hypothetical protein, conserved
Lp_230006100.1	pentamidine resistance protein 1
Lp_230006200.1	pentamidine resistance protein 1
Lp_230008200.1	ubiquitin-activating enzyme E1, putative
Lp_230008600.1	hypothetical protein, conserved
Lp_230009600.1	GAF domain/TIP41-like family, putative
Lp_230009700.1	hypothetical protein, conserved
Lp_230009800.1	vacuolar proton translocating ATPase subunit A, putative
Lp_240005200.1	60S ribosomal protein L17, putative
Lp_240005600.1	Ring finger domain/Zinc finger, C3HC4 type (RING finger) containing protein, putative
Lp_240007000.1	hypothetical protein, conserved
Lp_240008800.1	dynein arm light chain, putative
Lp_240008900.1	triosephosphate isomerase
Lp_240009800.1	DNA-directed RNA polymerase, mitochondrial
Lp_240010000.1	hypothetical protein, conserved
Lp_240010700.1	NPK1-related protein kinase-like
Lp_240011500.1	hypothetical protein, conserved
Lp_240014500.1	hypothetical protein, conserved
Lp_240016500.1	ubiquitin-conjugating enzyme E2, putative
Lp_240017300.1	notchless homolog, putative
Lp_250005000.1	Centrosomal spindle body, CEP44, putative
Lp_250005100.1	Got1/Sft2-like family, putative
Lp_250005200.1	hypothetical protein
Lp_250005300.1	hypothetical protein, conserved
Lp_250006000.1	elongation factor, putative
Lp_250006900.1	ABC transporter, mitochondrial, putative
Lp_250008700.1	Ankyrin repeats (many copies)/Ankyrin repeats (3 copies)/Ankyrin repeat, putative
Lp_250009600.1	hypothetical protein, conserved
Lp_250010900.1	Exonuclease, putative
Lp_250011300.1	Peptide chain release factor 1, mitochondrial, putative
Lp_250011400.1	cAMP response protein, putative
Lp_250012500.1	ER-Golgi trafficking TRAPP I complex 85 kDa subunit, putative
Lp_250013000.1	ATP-grasp domain/D-ala D-ala ligase C-terminus/SET domain containing protein, putative
Lp_250016600.1	hypothetical protein, conserved
Lp_250016700.1	Microsomal signal peptidase 12 kDa subunit (SPC12), putative
Lp_250016800.1	MORN repeat/Vacuolar sorting protein 9 (VPS9) domain containing protein, putative
Lp_250016900.1	AGC family serine/threonine kinase, putative
Lp_250017300.1	hypothetical protein
Lp_250017400.1	hypothetical protein, conserved
Lp_260005400.1	hypothetical protein, conserved
Lp_260005700.1	hypothetical protein, conserved
Lp_260005800.1	NMD3 family, putative
Lp_260007400.1	Alpha/beta hydrolase family, putative
Lp_260007600.1	RNA recognition motif (a.k.a. RRM, RBD, or RNP domain)/RNA recognition motif. (a.k.a. RRM, RBD, or RNP domain), putative
Lp_260007700.1	Glutaredoxin/Glutathione S-transferase, N-terminal domain containing protein, putative
Lp_260008300.1	sphingolipid delta 4 desaturase, putative
Lp_260008400.1	cytochrome c oxidase subunit V, putative
Lp_260008600.1	protein kinase, putative
Lp_260009300.1	6-O-methylguanine DNA methyltransferase, DNA binding domain containing protein, putative
Lp_260009800.1	engulfment and cell motility domain 2, putative
Lp_260010700.1	electon transport protein SCO1/SCO2, putative
Lp_260010800.1	hypothetical protein, conserved
Lp_260011300.1	Zn-finger in Ran binding protein and others/SPRY domain/HECT-domain (ubiquitin-transferase), putative
Lp_260011700.1	hypothetical protein, conserved
Lp_270006100.1	hypothetical protein, conserved
Lp_270007400.1	DEAD/DEAH box helicase-like protein
Lp_270007500.1	ATPase family associated with various cellular activities (AAA), putative
Lp_270008900.1	hypothetical protein, conserved
Lp_270009100.1	Repeat of unknown function (DUF1126)/EF-hand domain pair, putative
Lp_270010500.1	Emopamil binding protein, putative
Lp_270011500.1	hypothetical protein, conserved
Lp_270011800.1	choline kinase
Lp_270013100.1	diacylglycerol acyltransferase, putative
Lp_270013900.1	Hereditary spastic paraplegia protein strumpellin, putative
Lp_270014100.1	hypothetical protein
Lp_270014500.1	hypothetical protein, conserved
Lp_270015000.1	Tubulin cofactor C domain-containing protein 1, putative
Lp_270015100.1	Frag1/DRAM/Sfk1 family, putative
Lp_270015400.1	Unc104-like kinesin, putative
Lp_270015500.1	carboxypeptidase, putative
Lp_270016100.1	NUC173 domain containing protein, putative
Lp_270016200.1	hypothetical protein, conserved
Lp_270016400.1	Dual specificity phosphatase, catalytic domain/Protein-tyrosine phosphatase, putative
Lp_270017100.1	heat shock protein DNAJ, putative
Lp_270017200.1	TPR-repeat protein, putative
Lp_270019100.1	hypothetical protein, conserved
Lp_270020100.1	EMG1/NEP1 methyltransferase, putative
Lp_270020500.1	acyl-CoA oxidase, putative
Lp_270022400.1	hypothetical protein, conserved
Lp_270022600.1	protein kinase, putative
Lp_280008000.1	hypothetical protein, conserved
Lp_280008300.1	GPI alpha-mannosyltransferase III
Lp_280008600.1	hypothetical protein, conserved
Lp_280008900.1	hypothetical protein, conserved
Lp_280009500.1	nucleoplasmin-like protein (NLP), putative
Lp_280010100.1	hypothetical protein, conserved
Lp_280010400.1	hypothetical protein, conserved
Lp_280010700.1	protein kinase, putative
Lp_280013300.1	DNA replication licensing factor MCM2, putative
Lp_280014700.1	hypothetical protein, conserved
Lp_280016100.1	protein kinase, putative
Lp_280016300.1	tetratricopeptide repeat (TPR) protein
Lp_280016400.1	mRNA cap guanine-N7 methyltransferase, putative
Lp_280016500.1	heat shock 70-related protein 1, mitochondrial precursor, putative
Lp_280017100.1	Amastin surface glycoprotein, putative
Lp_280017400.1	DNA polymerase kappa, putative
Lp_280017500.1	hypothetical protein
Lp_280017700.1	hypothetical protein, conserved
Lp_280018100.1	sulfate transporter-like protein
Lp_280018400.1	hypothetical protein, conserved
Lp_280018800.1	DNA topoisomerase III, putative
Lp_280018900.1	ATPase-like protein
Lp_280020300.1	Telomere recombination/Putative GTP-binding controlling metal-binding, putative
Lp_280020800.1	Rhodanese-like domain/Protein of unknown function (DUF2892), putative
Lp_280021000.1	Dynein light chain LC6, flagellar outer arm, putative
Lp_280021700.1	Mannosyl oligosaccharide glucosidase, putative
Lp_280023000.1	Cactus-binding C-terminus of cactin protein, putative
Lp_280023100.1	serine hydroxymethyltransferase (SHMT-L)
Lp_280023400.1	WW domain containing protein, putative
Lp_280023800.1	Vacuolar proton pump subunit B, putative
Lp_280024100.1	hypothetical protein, conserved
Lp_280024500.1	Beta-lactamase, putative
Lp_280025200.1	hypothetical protein, conserved
Lp_280025800.1	phosphate transporter, putative
Lp_290005900.1	Putative intraflagellar transport protein B2
Lp_290006000.1	hypothetical protein, conserved
Lp_290006300.1	hypothetical protein, conserved
Lp_290007700.1	TPR repeat/Tetratricopeptide repeat, putative
Lp_290009500.1	hypothetical protein, conserved
Lp_290010100.1	Wnt-binding factor required for Wnt secretion/Lipase (class 3), putative
Lp_290011600.1	hypothetical protein, conserved
Lp_290011700.1	hypothetical protein, conserved
Lp_290011800.1	NOL1/NOP2/sun family, putative
Lp_290012300.1	hypothetical protein
Lp_290012400.1	hypothetical protein, conserved
Lp_290012500.1	hypothetical protein, conserved
Lp_290014400.1	hypothetical protein, conserved
Lp_300005800.1	Uncharacterised protein family (UPF0220), putative
Lp_300007100.1	2-hydroxy-3-oxopropionate reductase, putative
Lp_300007800.1	ubiquitin hydrolase, putative
Lp_300008700.1	KU80 protein, putative
Lp_300009800.1	nitrate reductase, putative
Lp_300012200.1	Histone-binding protein RBBP4 or subunit C of CAF1 complex/WD domain, G-beta repeat, putative
Lp_300013400.1	Nitroreductase family, putative
Lp_300014300.1	mannosyltransferase, putative
Lp_300014800.1	FAD dependent oxidoreductase, putative
Lp_300015500.1	formate--tetrahydrofolate ligase
Lp_300016800.1	superoxide dismutase, putative
Lp_300016900.1	Zinc finger C-x8-C-x5-C-x3-H type (and similar), putative
Lp_300018700.1	hypothetical protein, conserved
Lp_300019300.1	Sulfate transporter N-terminal domain with GLY motif/Sulfate transporter family, putative
Lp_300020000.1	tRNA (Guanine-1)-methyltransferase, putative
Lp_300020900.1	Tumour suppressor, Mitostatin, putative
Lp_300021600.1	Amino acid permease/C-terminus of AA_permease, putative
Lp_300021900.1	DNA ligase I, putative
Lp_300022300.1	chromosomal passenger protein, putative
Lp_300022800.1	Protein of unknown function (DUF3808), putative
Lp_300022900.1	hypothetical protein, conserved
Lp_310005100.1	hypothetical protein
Lp_310005200.1	hypothetical protein, conserved
Lp_310005600.1	hypothetical protein, conserved
Lp_310006400.1	Endoplasmic Reticulum-Golgi Intermediate Compartment (ERGIC)/Endoplasmic reticulum vesicle transporter, putative
Lp_310006700.1	CRAL/TRIO domain containing protein, putative
Lp_310007200.1	CRAL/TRIO domain containing protein, putative
Lp_310007600.1	calpain-like protein, putative
Lp_310009000.1	monoglyceride lipase, putative
Lp_310009200.1	NAD binding domain of 6-phosphogluconate dehydrogenase/NADP oxidoreductase coenzyme F420-dependent/NAD-binding of NADP-dependent 3-hydroxyisobutyrate dehydrogenase, putative
Lp_310011800.1	CrcB-like protein, putative
Lp_310012400.1	hypothetical protein, conserved
Lp_310012600.1	tousled-like kinase II, putative
Lp_310013200.1	acetyl-CoA carboxylase, putative
Lp_310013300.1	Component of IIS longevity pathway SMK-1, putative
Lp_320005200.1	hypothetical protein, conserved
Lp_320005300.1	Armadillo/beta-catenin-like repeat, putative
Lp_320005900.1	Histone chaperone Rttp106-like, putative
Lp_320006000.1	hypothetical protein, conserved
Lp_320006500.1	hypothetical protein, conserved
Lp_320007600.1	GNS1/SUR4 family, putative
Lp_320008900.1	profilin, putative
Lp_320009300.1	hypothetical protein, conserved
Lp_320010600.1	hypothetical protein, conserved
Lp_320011400.1	RIC1, putative
Lp_320011800.1	hypothetical protein, conserved
Lp_320011900.1	Repressor of differentiation kinase 1, putative
Lp_320012100.1	hypothetical protein, conserved
Lp_320013100.1	GMC oxidoreductase, putative
Lp_320013700.1	WD domain, G-beta repeat, putative
Lp_320013900.1	Tyrosine phosphatase family, putative
Lp_320014000.1	protein kinase, putative
Lp_320014300.1	vacuolar sorting-like protein
Lp_320014400.1	dynein, putative
Lp_320016600.1	hypothetical protein
Lp_320016700.1	YqaJ-like viral recombinase domain containing protein, putative
Lp_320017200.1	hypothetical protein, conserved
Lp_320017700.1	hypothetical protein, conserved
Lp_320019300.1	proteasome regulatory non-ATP-ase subunit, putative
Lp_320020100.1	SNAP protein, putative
Lp_320020200.1	outer dynein arm docking complex, putative
Lp_320021400.1	Domain of unknown function DUF21, putative
Lp_330006100.1	hypothetical protein, conserved
Lp_330006700.1	protein phosphatase 2A regulatory subunit, putative
Lp_330007300.1	WD domain, G-beta repeat, putative
Lp_330009700.1	hypothetical protein, conserved
Lp_330011300.1	short chain dehydrogenase, putative
Lp_330011500.1	hypothetical protein, conserved
Lp_330012500.1	hypothetical protein, conserved
Lp_330013000.1	amino acid permease-like protein
Lp_330013700.1	DNA polymerase delta catalytic subunit, putative
Lp_330014300.1	hypothetical protein, conserved
Lp_330015200.1	hypothetical protein, conserved
Lp_330016300.1	phosphoribosylpyrophosphate synthetase, putative
Lp_330016700.1	hypothetical protein, conserved
Lp_330017200.1	calpain protease-like protein
Lp_330018100.1	glycerolphosphate mutase, putative
Lp_330018600.1	MYND finger containing protein, putative
Lp_330019500.1	Golgi reassembly stacking protein (GRASP homologue), putative
Lp_330020000.1	hypothetical protein, conserved
Lp_330020600.1	hypothetical protein, conserved
Lp_330020700.1	recombinase rad51, putative
Lp_330021900.1	Signal recognition particle receptor beta subunit/Elongation factor Tu GTP binding domain containing protein, putative
Lp_330022100.1	LIM domain containing protein, putative
Lp_330023300.1	hypothetical protein, conserved
Lp_330023400.1	40S ribosomal protein S13, putative
Lp_340006400.1	malate dehydrogenase, putative
Lp_340006500.1	malate dehydrogenase
Lp_340006700.1	mitochondrial malate dehydrogenase
Lp_340006800.1	Nucleolar protein 12 (25kDa), putative
Lp_340006900.1	hypothetical protein
Lp_340007000.1	DNA-directed RNA polymerase III subunit C1, putative
Lp_340007800.1	hypothetical protein, conserved
Lp_340008100.1	ENTH domain containing protein, putative
Lp_340008300.1	importin beta-1 subunit, putative
Lp_340008900.1	Protein of unknown function (DUF952), putative
Lp_340009800.1	hypothetical protein, conserved
Lp_340010200.1	hypothetical protein, conserved
Lp_340013000.1	N2227-like protein, putative
Lp_340014100.1	Lipase (class 3), putative
Lp_340014300.1	Pirin/Pirin C-terminal cupin domain containing protein, putative
Lp_340014500.1	D-isomer specific 2-hydroxyacid dehydrogenase, NAD binding domain containing protein, putative
Lp_340014800.1	tyrosine phosphatase isoform, putative
Lp_340016000.1	ubiquitin-conjugating enzyme E2, putative
Lp_340016700.1	hypothetical protein, conserved
Lp_340017200.1	clathrin coat assembly protein AP17, putative
Lp_340018400.1	hypothetical protein, conserved
Lp_340018500.1	Alba, putative
Lp_340018600.1	AP-3 complex subunit mu, putative
Lp_340019100.1	phospholipid-transporting ATPase-like protein
Lp_340021800.1	Rhodanese-like domain containing protein, putative
Lp_340022200.1	cleavage and polyadenylation specificity factor, putative
Lp_340022700.1	Amidinotransferase, putative
Lp_340023900.1	peroxisome biosynthesis protein-like protein
Lp_340025300.1	Complex 1 protein (LYR family)/Complex1_LYR-like, putative
Lp_340025900.1	vacuolar ATP synthase catalytic subunit A, putative
Lp_340027100.1	phosphomannomutase-like protein
Lp_340027900.1	aquaporin 2, putative
Lp_340028700.1	expression site-associated protein 5 (ESAG5), putative
Lp_340028800.1	target of rapamycin kinase 3
Lp_340029500.1	hypothetical protein, conserved
Lp_340030600.1	quinonoid dihydropteridine reductase
Lp_340030700.1	20s proteasome beta 7 subunit, (putative)
Lp_340031000.1	quinonoid dihydropteridine reductase
Lp_350005300.1	2-oxoisovalerate dehydrogenase beta subunit, mitochondrial precursor, putative
Lp_350005500.1	hypothetical protein, conserved
Lp_350006500.1	hypothetical protein, conserved
Lp_350007400.1	GTP-ase activating protein, putative
Lp_350007800.1	COPI associated protein, putative
Lp_350007900.1	3-hydroxyacyl-CoA dehydrogenase, C-terminal domain containing protein, putative
Lp_350010600.1	SNF-7-like protein, conserved
Lp_350011100.1	Reverse transcriptase (RNA-dependent DNA polymerase)/RNase H, putative
Lp_350011200.1	C2H2-type zinc finger containing protein, putative
Lp_350012400.1	NADH-dependent fumarate reductase, putative
Lp_350013700.1	hypothetical protein, conserved
Lp_350014400.1	hypothetical protein, conserved
Lp_350015400.1	TIP49 C-terminus/Holliday junction DNA helicase ruvB N-terminus/AAA domain (dynein-related subfamily)/AAA domain/ATPase family associated with various cellular activities (AAA), putative
Lp_350016100.1	histone H4
Lp_350017800.1	hypothetical protein, conserved
Lp_350017900.1	arginase
Lp_350018000.1	hypothetical protein, conserved
Lp_350018600.1	hypothetical protein, conserved
Lp_350019000.1	hypothetical protein, conserved
Lp_350019200.1	hypothetical protein, conserved
Lp_350019500.1	hypothetical protein, conserved
Lp_350019600.1	hypothetical protein, conserved
Lp_350020200.1	DNA polymerase epsilon subunit b, putative
Lp_350020300.1	DTW domain containing protein, putative
Lp_350021800.1	ribosomal protein L32-like protein
Lp_350023900.1	Kinetoplastid membrane protein 11, putative
Lp_350024200.1	hypothetical protein, conserved
Lp_350024900.1	poly(A)-specific ribonuclease PARN, putative
Lp_350025000.1	aminopeptidase P, putative
Lp_350025700.1	Autophagy-related protein 24
Lp_350025800.1	Leishmanolysin, putative
Lp_350029100.1	hypothetical protein, conserved
Lp_350029500.1	hypothetical protein, conserved
Lp_350029600.1	zinc finger protein, putative
Lp_350032000.1	hypothetical protein, conserved
Lp_350032200.1	60S ribosomal protein L27A/L29, putative
Lp_350032700.1	proteasome beta 2 subunit, putative
Lp_350032800.1	30S Ribosomal protein S17-like protein
Lp_350033800.1	Chromosome passenger complex (CPC) protein INCENP N terminal, putative
Lp_350034000.1	Protein kinase domain/Protein tyrosine kinase, putative
Lp_350035300.1	kinetoplastid kinetochore protein 3, putative
Lp_350036300.1	hypothetical protein, conserved
Lp_350036600.1	RNA polymerase III RPC4, putative
Lp_350037100.1	hypothetical protein, conserved
Lp_350037200.1	3-demethylubiquinone-9 3-methyltransferase, putative
Lp_350037400.1	pre-RNA processing PIH1/Nop17, putative
Lp_350037500.1	hypothetical protein, conserved
Lp_350038300.1	cyclophilin 40
Lp_350039100.1	proteasome alpha 1 subunit, putative
Lp_350039200.1	Archaic translocase outer mitochondrial membrane 40, putative
Lp_350040000.1	hypothetical protein, conserved
Lp_350040600.1	mitogen-activated protein kinase, putative
Lp_360005400.1	leucine carboxyl methyltransferase, putative
Lp_360006300.1	elongation factor 2
Lp_360007200.1	hypothetical protein, conserved
Lp_360008000.1	hypothetical protein, conserved
Lp_360008600.1	TPR-repeat-containing chaperone protein DNAJ, putative
Lp_360010700.1	hypothetical protein, conserved
Lp_360010800.1	hypothetical protein
Lp_360011300.1	engulfment and cell motility domain 2, putative
Lp_360011400.1	predicted tripartite motif protein
Lp_360011600.1	hypothetical protein, conserved
Lp_360012300.1	universal minicircle sequence binding protein, putative
Lp_360013000.1	phosphatidylinositolN-acetylglucosaminyltransfe ra sesubunit c, putative
Lp_360014100.1	hypothetical protein, conserved
Lp_360014700.1	endochitinase, putative
Lp_360015400.1	hypothetical protein
Lp_360015500.1	inosine-guanosine transporter
Lp_360016000.1	hypothetical protein, conserved
Lp_360017700.1	Plasma-membrane choline transporter, putative
Lp_360017800.1	hypothetical protein, conserved
Lp_360017900.1	vacuolar protein sorting-associated protein 45- like protein
Lp_360018100.1	developmentally regulated GTP-binding protein 1, putative
Lp_360018500.1	hypothetical protein, conserved
Lp_360019000.1	Aminotransferase class I and II/Aminotransferase class-V/DegT/DnrJ/EryC1/StrS aminotransferase family/Cys/Met metabolism PLP-dependent enzyme, putative
Lp_360019100.1	Aminotransferase class I and II/Aminotransferase class-V/DegT/DnrJ/EryC1/StrS aminotransferase family/Cys/Met metabolism PLP-dependent enzyme, putative
Lp_360019300.1	tyrosine aminotransferase
Lp_360019400.1	tyrosine aminotransferase
Lp_360019500.1	Aminotransferase class I and II/Beta-eliminating lyase/Aminotransferase class-V, putative
Lp_360019600.1	Aminotransferase class I and II, putative
Lp_360020600.1	hypothetical protein, conserved
Lp_360020700.1	hypothetical protein, conserved
Lp_360021500.1	C-4 sterol methyl oxidase, putative
Lp_360022400.1	membrane-bound acid phosphatase precursor
Lp_360022500.1	related to multifunctional cyclin-dependent kinase pho85-like protein
Lp_360022600.1	membrane-bound acid phosphatase 2, putative
Lp_360023300.1	hypothetical protein
Lp_360024000.1	hypothetical protein, conserved
Lp_360024200.1	Phytochelatin synthase, putative
Lp_360024400.1	hypothetical protein, conserved
Lp_360024500.1	40S ribosomal protein S24e
Lp_360025500.1	hypothetical protein, conserved
Lp_360025600.1	bromodomain factor 2 protein, putative
Lp_360025700.1	GTP-binding protein, putative
Lp_360025900.1	glutathione peroxidase, putative
Lp_360029200.1	CRAL/TRIO domain containing protein, putative
Lp_360030500.1	hypothetical protein, conserved
Lp_360030600.1	phytoene synthase, putative
Lp_360030900.1	cysteine synthase
Lp_360031500.1	WD domain, G-beta repeat, putative
Lp_360032100.1	mitogen activated kinase-like protein
Lp_360033300.1	MORN repeat, putative
Lp_360034600.1	hypothetical protein, conserved
Lp_360036900.1	hypothetical protein, conserved
Lp_360037000.1	hypothetical protein, conserved
Lp_360037100.1	Calponin homology (CH) domain containing protein, putative
Lp_360037200.1	translation initiation factor 2 subunit, putative
Lp_360038400.1	hypothetical protein, conserved
Lp_360039200.1	Domain of unknown function (DUF4496), putative
Lp_360040500.1	glycosyl hydrolase, putative
Lp_360040600.1	hypothetical protein
Lp_360041700.1	kinetoplastid kinetochore protein 2, putative
Lp_360041900.1	hypothetical protein, conserved
Lp_360042000.1	tyrosine specific protein phosphatase, putative
Lp_360042700.1	SEP domain/UBX domain containing protein, putative
Lp_360044600.1	hypothetical protein
Lp_360044800.1	phosphoprotein lepp12
Lp_360044900.1	hypothetical protein, conserved
Lp_360045500.1	Gcd10p family, putative
Lp_360046000.1	Nitroreductase family, putative
Lp_360046200.1	kinetoplast-associated protein, putative
Lp_360046700.1	chaperone protein DNAj, putative
Lp_360047900.1	y113g7b.23 protein-like protein
Lp_360048000.1	hypothetical protein, conserved
Lp_360048500.1	hypothetical protein, conserved
Lp_360049500.1	ATPase, putative
