# Supplementary material for: Trypanosomatid parasite dynamically changes the transcriptome during infection and modifies honey bee physiology
Source: Commun Biol. 2020 Jan 31;3:51. doi: 10.1038/s42003-020-0775-x (PMC6994608; doi:10.1038/s42003-020-0775-x)
Supplement: Supplementary file 7 — Supplementary Data 6 [file 42003_2020_775_MOESM7_ESM.xlsx]

## Sheet: Lp Down-758+86 12-27 and 20-27
L.passim genes down-regulated at day 12-27 PI			GO terms enriched with L.passim genes down-regulated at day 12-27 PI
Gene ID	Annotation		GO ID	GO Name	GO Category	P-value	FDR
Lp_000006100.1	ATP12 chaperone protein, putative		GO:0015986	ATP synthesis coupled proton transport	BIOLOGICAL_PROCESS	8.8e-09	1.22e-05
Lp_000006500.1	hypothetical protein, conserved		GO:0022900	electron transport chain	BIOLOGICAL_PROCESS	1.22e-05	0.00385519
Lp_000006900.1	citrate synthase, putative		GO:0004129	cytochrome-c oxidase activity	MOLECULAR_FUNCTION	4.71e-05	0.00867608
Lp_000008700.1	adenosine kinase, putative		GO:0000275	mitochondrial proton-transporting ATP synthase complex, catalytic core F(1)	CELLULAR_COMPONENT	6.4e-05	0.0104134
Lp_000010600.1	hypothetical protein		GO:0046933	proton-transporting ATP synthase activity, rotational mechanism	MOLECULAR_FUNCTION	0.000159	0.0204847
Lp_000012000.1	JAB1/Mov34/MPN/PAD-1 ubiquitin protease, putative		GO:0045263	proton-transporting ATP synthase complex, coupling factor F(o)	CELLULAR_COMPONENT	0.000203	0.0254657
Lp_000012800.1	Nup53/35/40-type RNA recognition motif containing protein, putative
Lp_000013800.1	hypothetical protein
Lp_000015500.1	Protein of unknown function (DUF423), putative
Lp_000018800.1	hypothetical protein, conserved
Lp_000019400.1	hypothetical protein, conserved
Lp_000019800.1	hypothetical protein, conserved
Lp_000022600.1	ribosomal protein L1a, putative
Lp_000023400.1	Leucine rich repeat, putative
Lp_000023800.1	ring-box protein, putative
Lp_000025800.1	iron superoxide dismutase, putative
Lp_000026100.1	hypothetical protein, conserved
Lp_000026600.1	hypothetical protein, conserved
Lp_000027100.1	Midasin, putative
Lp_000028200.1	SET domain containing protein, putative
Lp_000028500.1	proteasome alpha 7 subunit, putative
Lp_000030000.1	hypothetical protein, conserved
Lp_000031100.1	prostaglandin f2-alpha synthase/D-arabinose dehydrogenase
Lp_000037400.1	hypothetical protein, conserved
Lp_000037800.1	hypothetical protein, conserved
Lp_000037900.1	glycosomal phosphoenolpyruvate carboxykinase, putative
Lp_000038000.1	Phosphoenolpyruvate carboxykinase, putative
Lp_000040800.1	deoxyribose-phosphate aldolase, putative
Lp_000044400.1	hypothetical protein, conserved
Lp_000046200.1	Tyrosine phosphatase family/Tyrosine phosphatase family C-terminal region containing protein, putative
Lp_000047200.1	hypothetical protein, conserved
Lp_000049600.1	hypothetical protein, conserved
Lp_000049700.1	ribosomal protein L1a, putative
Lp_000051300.1	hypothetical protein, conserved
Lp_000051500.1	hypothetical protein, conserved
Lp_000051900.1	60S ribosomal protein L28, putative
Lp_000052100.1	hypothetical protein
Lp_000052400.1	mitochondrial RNA binding complex 1 subunit, putative
Lp_000052900.1	PAP2 superfamily, putative
Lp_000055500.1	Phosphorylated CTD interacting factor 1 WW domain containing protein, putative
Lp_000057900.1	hypothetical protein, conserved
Lp_000058600.1	hypothetical protein, conserved
Lp_000058900.1	hypothetical protein, conserved
Lp_000059700.1	Dihydrouridine synthase (Dus), putative
Lp_000060400.1	hypothetical protein, conserved
Lp_000060900.1	hypothetical protein
Lp_000061000.1	hypothetical protein, conserved
Lp_000062600.1	hypothetical protein, conserved
Lp_000065300.1	lipophosphoglycan biosynthetic protein (lpg2)
Lp_000066800.1	pre-mRNA cleavage complex II Clp1 protein, putative
Lp_000068000.1	cytochrome c oxidase assembly protein, putative
Lp_000068300.1	PSP1 C-terminal conserved region containing protein, putative
Lp_000068500.1	Putative GTPase activating protein for Arf, putative
Lp_000068800.1	hypothetical protein, conserved
Lp_000069600.1	IQ calmodulin-binding motif containing protein, putative
Lp_000069700.1	hypothetical protein, conserved
Lp_000070600.1	oxidoreductase, putative
Lp_000073600.1	heat shock 70-related protein 1, mitochondrial precursor, putative
Lp_000074600.1	hypothetical protein, conserved
Lp_000075500.1	flagellar radial spoke protein-like, putative
Lp_000075600.1	phosphate transporter, putative
Lp_000076100.1	NF-X1 type zinc finger containing protein, putative
Lp_000076900.1	Domain of unknown function (DUF2431), putative
Lp_000077100.1	beta galactofuranosyl transferase
Lp_000078200.1	hypothetical protein, conserved
Lp_000078700.1	ubiquitin-like protein
Lp_000082700.1	hypothetical protein, conserved
Lp_000082900.1	hypothetical protein, conserved
Lp_000083700.1	cyclin 1
Lp_000085400.1	hypothetical protein, conserved
Lp_000085700.1	hypothetical protein, conserved
Lp_000086700.1	hypothetical protein
Lp_000088300.1	hypothetical protein, conserved
Lp_000089400.1	hypothetical protein
Lp_000090200.1	hypothetical protein, conserved
Lp_000090300.1	hypothetical protein, conserved
Lp_000094000.1	hypothetical protein
Lp_000098800.1	hypothetical protein, conserved
Lp_000099000.1	Bacterial transferase hexapeptide (six repeats), putative
Lp_000104200.1	hypothetical protein
Lp_000105100.1	hypothetical protein, conserved
Lp_000105700.1	nucleosome assembly protein-like protein
Lp_000107000.1	T-complex protein 1, gamma subunit, putative
Lp_000107700.1	hypothetical protein, conserved
Lp_000108900.1	Cyclic nucleotide-binding domain/Protein tyrosine kinase/Protein kinase domain containing protein, putative
Lp_000110300.1	hypothetical protein, conserved
Lp_000110400.1	hypothetical protein, conserved
Lp_000110700.1	hypothetical protein, conserved
Lp_000111900.1	hypothetical protein, conserved
Lp_000114300.1	hypothetical protein, conserved
Lp_000117200.1	hypothetical protein, conserved
Lp_000118600.1	hypothetical protein, conserved
Lp_000119000.1	hypothetical protein, conserved
Lp_000119300.1	hypothetical protein, conserved
Lp_000119400.1	glutathione-S-transferase/glutaredoxin, putative
Lp_000120300.1	uracil-DNA-glycosylase, putative
Lp_000123500.1	coproporphyrinogen III oxidase
Lp_000124400.1	ATPase subunit 9, putative
Lp_000125600.1	hypothetical protein
Lp_000127900.1	hypothetical protein, conserved
Lp_000130000.1	hypothetical protein, conserved
Lp_000132800.1	Bacterial transferase hexapeptide (six repeats), putative
Lp_000132900.1	hypothetical protein, conserved
Lp_000133600.1	hypothetical protein
Lp_000133700.1	heat shock protein-like protein, putative
Lp_000133900.1	1-acyl-sn-glycerol-3-phosphateacyltransferase-like protein, putative
Lp_000135800.1	SpoU rRNA Methylase family, putative
Lp_000135900.1	hypothetical protein, conserved
Lp_000136100.1	hypothetical protein
Lp_000136900.1	hypothetical protein, conserved
Lp_000137200.1	hypothetical protein, conserved
Lp_000137700.1	sucrose hydrolase-like protein
Lp_000138900.1	protein kinase, putative
Lp_000140900.1	zinc-ribbon domain containing protein, putative
Lp_000141000.1	hypothetical protein, conserved
Lp_000141100.1	Octanoyltransferase, putative
Lp_000143500.1	60S ribosomal protein L32
Lp_000143600.1	cytochrome c oxidase subunit VI, putative
Lp_000145600.1	choline dehydrogenase, like protein
Lp_000145800.1	hypothetical protein
Lp_000149300.1	hypothetical protein, conserved
Lp_000149700.1	dynein light chain, putative
Lp_000154900.1	hypothetical protein, conserved
Lp_000156700.1	hypothetical protein, conserved
Lp_000158300.1	ubiquitin-conjugating enzyme E2, putative
Lp_000160200.1	hypothetical protein, conserved
Lp_000161900.1	ribonuclease H, putative
Lp_000162100.1	Mitochondrial ATP synthase epsilon chain, putative
Lp_000162900.1	cdc2-related kinase 3, putative
Lp_000163200.1	U2 small nuclear ribonucleoprotein 16.5K, putative
Lp_000164000.1	hypothetical protein, conserved
Lp_000164200.1	hypothetical protein, conserved
Lp_000167000.1	hypothetical protein, conserved
Lp_000167700.1	DnaJ domain protein-like protein
Lp_000169600.1	hypothetical protein, conserved
Lp_000170000.1	hypothetical protein, conserved
Lp_000170800.1	Putative snoRNA binding domain containing protein, putative
Lp_000173100.1	Major Facilitator Superfamily/Sugar (and other) transporter, putative
Lp_000173400.1	NADH:flavin oxidoreductase / NADH oxidase family, putative
Lp_000173700.1	hypothetical protein, conserved
Lp_000173900.1	ATP synthase subunit beta, mitochondrial, putative
Lp_000174600.1	serine-threonine dehydratase, putative
Lp_000175400.1	hypothetical protein, conserved
Lp_000176600.1	hypothetical protein, conserved
Lp_000176700.1	D-Tyr-tRNA(Tyr) deacylase, putative
Lp_000177300.1	hypothetical protein
Lp_000179500.1	actin-like protein, putative
Lp_000181200.1	hypothetical protein
Lp_000181300.1	hypothetical protein, conserved
Lp_000181700.1	myo-inositol-1 phosphatase, putative
Lp_000182100.1	pre-RNA processing PIH1/Nop17, putative
Lp_000184500.1	glycerol uptake protein, putative
Lp_000185400.1	hypothetical protein, conserved
Lp_000188700.1	NADH-ubiquinone oxidoreductase complex I, 21 kDa subunit, putative
Lp_000194200.1	glycerophosphoryl diester phosphodiesterase, putative
Lp_000196700.1	Qa-SNARE protein
Lp_000196800.1	hypothetical protein, conserved
Lp_000197300.1	hypothetical protein, conserved
Lp_000198000.1	hypothetical protein, conserved
Lp_000199300.1	hypothetical protein, conserved
Lp_000200500.1	hypothetical protein, conserved
Lp_000201600.1	guanine nucleotide-binding beta subunit-like protein
Lp_000204800.1	tyrosine phosphatase, putative
Lp_000204900.1	hypothetical protein, conserved
Lp_000205400.1	small nuclear ribonucleoprotein, putative
Lp_000205700.1	hypothetical protein, conserved
Lp_000207500.1	hypothetical protein, conserved
Lp_000210600.1	hypothetical protein, conserved
Lp_000211300.1	Rhodanese-like domain containing protein, putative
Lp_000211400.1	Rhodanese-like domain containing protein, putative
Lp_000212000.1	Leucine Rich repeat, putative
Lp_000212500.1	NADH-cytochrome b5 reductase, putative
Lp_000215400.1	hypothetical protein, conserved
Lp_000216100.1	Scaffold protein Nfu/NifU N terminal/NifU-like domain containing protein, putative
Lp_000220700.1	hypothetical protein
Lp_000222600.1	hypothetical protein, conserved
Lp_000223000.1	bis(5'-nucleosyl)-tetraphosphatase, symmetrical-like protein
Lp_000224700.1	hypothetical protein
Lp_000226800.1	pyruvate phosphate dikinase, putative
Lp_000234800.1	3-ketoacyl-CoA thiolase, putative
Lp_000236500.1	hypothetical protein
Lp_000238800.1	NADH-ubiquinone oxidoreductase, mitochondrial, putative
Lp_000238900.1	hypothetical protein, conserved
Lp_000239300.1	Kinesin motor domain containing protein, putative
Lp_000239600.1	hypothetical protein, conserved
Lp_000240900.1	hypothetical protein, conserved
Lp_000241800.1	hypothetical protein, conserved
Lp_000244500.1	hypothetical protein
Lp_000244700.1	hypothetical protein, conserved
Lp_000244900.1	GDP-mannose 4,6 dehydratase, putative
Lp_000246700.1	glycosyl transferase-like protein
Lp_000246900.1	hypothetical protein
Lp_000247800.1	inosine-adenosine-guanosine-nucleosidehydrolase, putative
Lp_000248900.1	cytochrome oxidase subunit IX, putative
Lp_000250000.1	hypothetical protein, conserved
Lp_000250500.1	ribosomal protein L15, putative
Lp_000252900.1	hypothetical protein, conserved
Lp_000255000.1	amastin-like protein
Lp_000255100.1	Flagellar Member 7
Lp_000255500.1	hypothetical protein, conserved
Lp_000255700.1	ATP-binding cassette protein subfamily F, member 1, putative
Lp_000257000.1	RNA-binding protein, putative
Lp_000260000.1	hypothetical protein
Lp_000262600.1	hypothetical protein, conserved
Lp_000264300.1	hypothetical protein, conserved
Lp_000264400.1	hypothetical protein, conserved
Lp_000265000.1	heat shock 70-related protein 1, mitochondrial precursor, putative
Lp_000265100.1	heat shock 70-related protein 1, mitochondrial precursor, putative
Lp_000271700.1	hypothetical protein, conserved
Lp_000271800.1	PAB1-binding protein , putative
Lp_000272400.1	peroxidoxin
Lp_000272600.1	hypothetical protein, conserved
Lp_000273800.1	hypothetical protein, conserved
Lp_000274500.1	hypothetical protein, conserved
Lp_000275600.1	hypothetical protein, conserved
Lp_000276000.1	hypothetical protein, conserved
Lp_000276200.1	Leucine Rich repeat, putative
Lp_000280300.1	hypothetical protein, conserved
Lp_000280800.1	sm-f snRNP core complex protein, putative
Lp_000282500.1	ubiquitin fold modifier protein, putative
Lp_000283200.1	Cid1 family poly A polymerase, putative
Lp_000284000.1	hypothetical protein, conserved
Lp_000284100.1	Nsp1-like C-terminal region containing protein, putative
Lp_000286500.1	Globin/Adenylate and Guanylate cyclase catalytic domain containing protein, putative
Lp_000288200.1	Globin/Oxidoreductase FAD-binding domain/Oxidoreductase NAD-binding domain containing protein, putative
Lp_000288400.1	thymidine kinase, putative
Lp_000288700.1	hypothetical protein, conserved
Lp_000291300.1	hypothetical protein, conserved
Lp_000292100.1	hypothetical protein, conserved
Lp_000294300.1	Elongation factor Ts, mitochondrial, putative
Lp_000295500.1	hypothetical protein, conserved
Lp_000296700.1	3,2-trans-enoyl-CoA isomerase, mitochondrial precursor, putative
Lp_000298400.1	hypothetical protein
Lp_000300000.1	hypothetical protein
Lp_000303500.1	hypothetical protein, conserved
Lp_000303900.1	hypothetical protein, conserved
Lp_000304800.1	P27 protein, putative
Lp_000306400.1	hypothetical protein, conserved
Lp_000307200.1	hypothetical protein, conserved
Lp_000308200.1	hypothetical protein, conserved
Lp_000308700.1	hypothetical protein, conserved
Lp_000309400.1	hypothetical protein, conserved
Lp_000312500.1	hypothetical protein, conserved
Lp_000313400.1	hypothetical protein
Lp_000313600.1	hypothetical protein, conserved
Lp_000313700.1	hypothetical protein, conserved
Lp_000313900.1	DnaJ domain containing protein, putative
Lp_000314200.1	hypothetical protein
Lp_000316100.1	hypothetical protein, conserved
Lp_000316400.1	CRAL/TRIO domain containing protein, putative
Lp_000320000.1	DNA-binding protein, putative
Lp_000320200.1	hypothetical protein, conserved
Lp_000321500.1	hypothetical protein, conserved
Lp_000323900.1	TCP-1/cpn60 chaperonin family, putative
Lp_000325300.1	PWWP domain/TFIIS helical bundle-like domain containing protein, putative
Lp_000325800.1	hypothetical protein, conserved
Lp_000326100.1	guanylate kinase, putative
Lp_000330700.1	voltage-dependent anion-selective channel, putative
Lp_000332100.1	hypothetical protein, conserved
Lp_000332400.1	Protein of unknown function (DUF2870), putative
Lp_000332800.1	hypothetical protein, conserved
Lp_000334500.1	hypothetical protein, conserved
Lp_000334800.1	hypothetical protein, conserved
Lp_000340200.1	anion-transporting ATPase-like protein
Lp_000340600.1	hypothetical protein, conserved
Lp_000341200.1	Haloacid dehalogenase-like hydrolase, putative
Lp_000341700.1	26S protease regulatory subunit, putative
Lp_000343200.1	DnaJ domain containing protein, putative
Lp_000343600.1	Nucleoside diphosphate kinase, putative
Lp_000344200.1	S-adenosylmethionine synthetase
Lp_000344400.1	hypothetical protein, conserved
Lp_000346500.1	Protein kinase domain/Protein tyrosine kinase, putative
Lp_000347400.1	hypothetical protein, conserved
Lp_000347600.1	Axonemal dynein light chain, putative
Lp_000348100.1	hypothetical protein, conserved
Lp_000348900.1	transcription factor IIa, putative
Lp_000349900.1	hypothetical protein, conserved
Lp_000350800.1	ATP synthase F1, alpha subunit, putative
Lp_000355100.1	hypothetical protein
Lp_000357400.1	hypothetical protein, conserved
Lp_000359900.1	WD domain, G-beta repeat, putative
Lp_000360100.1	calcium/calmodulin-dependent protein kinase, putative
Lp_000362400.1	Nucleotide hydrolase, putative
Lp_000363800.1	Alpha/beta hydrolase family, putative
Lp_000363900.1	hypothetical protein, conserved
Lp_000364200.1	DnaJ domain containing protein, putative
Lp_000364500.1	conserved protein, unknown function
Lp_000364700.1	geranylgeranyltransferase, putative
Lp_000365900.1	RF-1 domain containing protein, putative
Lp_000366100.1	mago nashi-like protein, putative
Lp_000369200.1	hypothetical protein, conserved
Lp_000373000.1	hypothetical protein, conserved
Lp_000373600.1	hypothetical protein, conserved
Lp_000376100.1	DNA excision/repair protein SNF2, putative
Lp_000377100.1	hypothetical protein, conserved
Lp_000377200.1	hypothetical protein, conserved
Lp_000382500.1	calmodulin-related protein, putative
Lp_000382800.1	protein disulfide isomerase, putative
Lp_000383100.1	Pentatricopeptide repeat domain containing protein, putative
Lp_000384300.1	Dpy-30 motif containing protein, putative
Lp_000386700.1	hypothetical protein, conserved
Lp_000386900.1	hypothetical protein, conserved
Lp_000388500.1	Acyl carrier protein, mitochondrial, putative
Lp_000391100.1	hypothetical protein, conserved
Lp_000391200.1	hypothetical protein, conserved
Lp_000392700.1	hypothetical protein, conserved
Lp_000392800.1	protein kinase-like protein
Lp_000392900.1	Domain of unknown function (DUF3451), putative
Lp_000394200.1	DNA replication complex GINS protein SLD5, putative
Lp_000397400.1	hypothetical protein, conserved
Lp_000400900.1	cytochrome c oxidase assembly factor, putative
Lp_000401100.1	hypothetical protein, conserved
Lp_000403800.1	surface antigen protein, putative
Lp_000404600.1	hypothetical protein
Lp_000407500.1	Tetratricopeptide repeat/TPR repeat, putative
Lp_000408200.1	hypothetical protein, conserved
Lp_000409900.1	WD domain, G-beta repeat, putative
Lp_000410600.1	Alcohol dehydrogenase GroES-like domain/Zinc-binding dehydrogenase, putative
Lp_000410700.1	hypothetical protein, conserved
Lp_000411400.1	Leucine rich repeat/Leucine Rich Repeat, putative
Lp_000412600.1	C2H2 type zinc-finger (2 copies), putative
Lp_000413800.1	hypothetical protein, conserved
Lp_000414000.1	hypothetical protein, conserved
Lp_000416200.1	ATPase subunit 9, putative
Lp_000417000.1	hypothetical protein
Lp_000417300.1	hypothetical protein, conserved
Lp_000419300.1	hypothetical protein, conserved
Lp_000420900.1	hypothetical protein, conserved
Lp_000421900.1	hypothetical protein, conserved
Lp_000422000.1	hypothetical protein, conserved
Lp_000422900.1	CHAT domain containing protein, putative
Lp_000423200.1	N-acetyltransferase subunit ARD1, putative
Lp_000427000.1	hypothetical protein
Lp_000427500.1	GTPase activating protein, putative
Lp_000428600.1	hypothetical protein
Lp_000428800.1	prostaglandin f2-alpha synthase/D-arabinose dehydrogenase
Lp_000428900.1	prostaglandin f2-alpha synthase/D-arabinose dehydrogenase
Lp_000429400.1	hypothetical protein, conserved
Lp_000431800.1	hypothetical protein, conserved
Lp_000432200.1	hypothetical protein, conserved
Lp_000433100.1	cytochrome c oxidase subunit 10, putative
Lp_000434000.1	proteasome alpha 3 subunit, putative
Lp_000434100.1	hypothetical protein, conserved
Lp_000434200.1	hypothetical protein, conserved
Lp_000434700.1	hypothetical protein, conserved
Lp_000435300.1	hypothetical protein
Lp_000435600.1	hypothetical protein, conserved
Lp_000436000.1	hypothetical protein, conserved
Lp_000436500.1	5-formyltetrahydrofolate cyclo-ligase family, putative
Lp_000436900.1	hypothetical protein, conserved
Lp_000437200.1	proteasome regulatory non-ATP-ase subunit, putative
Lp_000437700.1	ubiquitin hydrolase, putative
Lp_000440100.1	hypothetical protein, conserved
Lp_000441100.1	hypothetical protein, conserved
Lp_000441700.1	hypothetical protein, conserved
Lp_000442200.1	DNA-directed RNA polymerases I and III subunit RPAC1, putative
Lp_000442700.1	replication Factor A 28 kDa subunit, putative
Lp_000444000.1	hypothetical protein, conserved
Lp_000447300.1	Tetratricopeptide repeat/TPR repeat, putative
Lp_000447700.1	hypothetical protein, conserved
Lp_000450900.1	50S ribosome-binding GTPase/Dynamin family, putative
Lp_000454600.1	WD domain, G-beta repeat, putative
Lp_000455800.1	RNA recognition motif (a.k.a. RRM, RBD, or RNP domain)/RNA recognition motif. (a.k.a. RRM, RBD, or RNP domain), putative
Lp_000455900.1	intraflagellar transport protein 140, putative
Lp_000456200.1	hypothetical protein, conserved
Lp_000457700.1	hypothetical protein, conserved
Lp_000458400.1	hypothetical protein, conserved
Lp_000460000.1	Prp18 domain containing protein, putative
Lp_000460600.1	2OG-Fe(II) oxygenase superfamily, putative
Lp_000460700.1	protein disulfide isomerase
Lp_000461600.1	Zinc-finger of C2H2 type, putative
Lp_000462400.1	hypothetical protein, conserved
Lp_000462900.1	hypothetical protein, conserved
Lp_000463000.1	aspartate--ammonia ligase, putative
Lp_000463300.1	Ham1 family, putative
Lp_000465000.1	hypothetical protein, conserved
Lp_000466000.1	hypothetical protein, conserved
Lp_000468800.1	hypothetical protein, conserved
Lp_000469300.1	hypothetical protein, conserved
Lp_000471300.1	hypothetical protein
Lp_000472500.1	hypothetical protein, conserved
Lp_000472600.1	RNA-binding protein, putative
Lp_000474900.1	MBOAT, membrane-bound O-acyltransferase family, putative
Lp_000475200.1	TFIIH basal transcription factor subunit, putative
Lp_000477600.1	hypothetical protein, conserved
Lp_000477900.1	cyclin-dependent kinase regulatory subunit
Lp_000478000.1	kinetoplast-associated protein 3, putative
Lp_000480000.1	hypothetical protein, conserved
Lp_000481200.1	Axonemal dynein light chain, putative
Lp_000481700.1	Axonemal dynein light chain, putative
Lp_000482500.1	eukaryotic initiation factor 5a, putative
Lp_000487000.1	Endoplasmic Reticulum-Golgi Intermediate Compartment (ERGIC)/Endoplasmic reticulum vesicle transporter, putative
Lp_000489900.1	hypothetical protein, conserved
Lp_000491100.1	Methyltransferase TRM13, putative
Lp_000494300.1	hypothetical protein, conserved
Lp_000495900.1	ras-like small GTPases, putative
Lp_000496000.1	paraflagellar rod component, putative
Lp_000498100.1	hypothetical protein, conserved
Lp_000498300.1	Zn-finger in Ran binding protein and others, putative
Lp_000500400.1	hypothetical protein
Lp_000501900.1	hypothetical protein, conserved
Lp_000504500.1	60S ribosomal protein L7a, putative
Lp_000505100.1	hypothetical protein, conserved
Lp_000505600.1	hypothetical protein
Lp_000506000.1	Zinc finger C-x8-C-x5-C-x3-H type (and similar), putative
Lp_000508300.1	Autophagy protein Atg8 ubiquitin like/Ubiquitin-like autophagy protein Apg12, putative
Lp_000509300.1	hypothetical protein, conserved
Lp_000510100.1	ribosomal protein L1a, putative
Lp_000511900.1	hypothetical protein, conserved
Lp_000512700.1	hypothetical protein, conserved
Lp_000513700.1	ATP synthase alpha/beta family, beta-barrel domain containing protein, putative
Lp_000514100.1	intraflagellar transport protein 81, putative
Lp_000515600.1	Tetratricopeptide repeat/TPR repeat, putative
Lp_000519000.1	hypothetical protein, conserved
Lp_000519500.1	hypothetical protein, conserved
Lp_000520400.1	thiol-dependent reductase 1
Lp_000523000.1	hypothetical protein, conserved
Lp_000523500.1	Domain of unknown function (DUF4520), putative
Lp_000523600.1	translation initiation factor IF-2, putative
Lp_000525500.1	hypothetical protein, conserved
Lp_000527600.1	hypothetical protein
Lp_000529200.1	hypothetical protein, conserved
Lp_000530600.1	hypothetical protein, conserved
Lp_000531500.1	ADP-ribosylation factor-like protein 3A, putative
Lp_000532600.1	hypothetical protein, conserved
Lp_000532700.1	hypothetical protein, conserved
Lp_010005500.1	carboxylase, putative
Lp_030005300.1	hypothetical protein, conserved
Lp_030005400.1	hypothetical protein, conserved
Lp_030005500.1	ATP-binding cassette protein subfamily F, member 1, putative
Lp_030005700.1	hypothetical protein, conserved
Lp_030006900.1	hypothetical protein, conserved
Lp_030008000.1	26S protease regulatory subunit, putative
Lp_030010500.1	inorganic pyrophosphatase, putative
Lp_040008700.1	tRNA nucleotidyltransferase, putative
Lp_050007400.1	hypothetical protein, conserved
Lp_050007600.1	hypothetical protein, conserved
Lp_050007700.1	protein tyrosine phosphatase, putative
Lp_050008800.1	structural maintenance of chromosome (SMC), putative
Lp_050008900.1	Tetratricopeptide repeat, putative
Lp_050009500.1	monocarboxylate transporter-like protein
Lp_050010200.1	hypothetical protein, conserved
Lp_050010400.1	COG4 transport protein, putative
Lp_050011000.1	nitroreductase-like protein
Lp_050012800.1	Leucine Rich repeat, putative
Lp_050013500.1	protein kinase, putative
Lp_050014100.1	hypothetical protein, conserved
Lp_050014500.1	hypothetical protein, conserved
Lp_050014600.1	Meckel syndrome type 6 protein, putative
Lp_050014900.1	hypothetical protein, conserved
Lp_050015400.1	serine peptidase clan SC, family S9A, putative
Lp_050017200.1	hypothetical protein, conserved
Lp_060006000.1	FHA domain containing protein, putative
Lp_060008100.1	hypothetical protein, conserved
Lp_060008400.1	hypothetical protein, conserved
Lp_060009100.1	SMP-30/Gluconolaconase/LRE-like region containing protein, putative
Lp_060010000.1	hypothetical protein, conserved
Lp_070005700.1	Peptidase family M20/M25/M40/Peptidase dimerisation domain containing protein, putative
Lp_070006000.1	cytochrome c1, heme protein, mitochondrial, putative
Lp_070008500.1	Protein of unknown function (DUF1674), putative
Lp_070009400.1	acyl-CoA dehydrogenase, mitochondrial precursor, putative
Lp_070009900.1	60S ribosomal protein L7a, putative
Lp_070012800.1	Sel1 repeat, putative
Lp_070013500.1	hypothetical protein
Lp_070013600.1	ATPase subunit 9, putative
Lp_080006600.1	hypothetical protein, conserved
Lp_080007000.1	hypothetical protein
Lp_080008100.1	Exocyst complex component Sec3, putative
Lp_080009600.1	protein kinase, putative
Lp_090007400.1	hypothetical protein, conserved
Lp_090007500.1	ubiquitin ligase, putative
Lp_090008500.1	MSP (Major sperm protein) domain containing protein, putative
Lp_090010500.1	hypothetical protein, conserved
Lp_090010600.1	Bromodomain, putative
Lp_090010700.1	mitochondrial carrier protein, putative
Lp_090010800.1	hypothetical protein, conserved
Lp_090010900.1	hypothetical protein, conserved
Lp_090011100.1	hypothetical protein, conserved
Lp_100006100.1	WD domain, G-beta repeat/Polycystin cation channel, putative
Lp_100006300.1	pteridine transporter (truncated), putative
Lp_100007600.1	hypothetical protein, conserved
Lp_100007900.1	hypothetical protein, conserved
Lp_100008800.1	hypothetical protein, conserved
Lp_110005400.1	GRIP domain containing protein, putative
Lp_110005500.1	hypothetical protein, conserved
Lp_110006600.1	DEAD-boc ATP-dependent (RNA) helicase, putative
Lp_110006800.1	acidocalcisomal pyrophosphatase
Lp_110011600.1	pyruvate phosphate dikinase, putative
Lp_110012000.1	protein transport protein SEC31, putative
Lp_110012100.1	eukaryotic release factor 3, putative
Lp_110012300.1	hypothetical protein
Lp_110012600.1	ATP-binding cassette subfamily A, member 1, putative
Lp_120008600.1	primase 2, putative
Lp_120008700.1	hypothetical protein, conserved
Lp_130006900.1	hypothetical protein, conserved
Lp_130008100.1	N-acetyltransferase subunit ARD1, putative
Lp_130008200.1	N-acetyltransferase subunit ARD1, putative
Lp_130009500.1	hypothetical protein, conserved
Lp_130014100.1	proteasome regulatory ATPase subunit 2, putative
Lp_130016000.1	ATPase family associated with various cellular activities (AAA), putative
Lp_140005300.1	j-binding protein, putative
Lp_140008000.1	fatty acid elongase, putative
Lp_140012400.1	poly(A) polymerase, putative
Lp_140014400.1	inositol-3-phosphate synthase
Lp_150005700.1	Flavin-binding monooxygenase-like/Pyridine nucleotide-disulphide oxidoreductase/NAD(P)-binding Rossmann-like domain/L-lysine 6-monooxygenase (NADPH-requiring), putative
Lp_150006200.1	protein phosphatase 2C, putative
Lp_150006600.1	hypothetical protein, conserved
Lp_150006700.1	60S ribosomal protein L13a, putative
Lp_150007600.1	Carboxylesterase family/alpha/beta hydrolase fold/Alpha/beta hydrolase family, putative
Lp_150007700.1	hypothetical protein, conserved
Lp_150009400.1	E1-like ubiquitin-activating enzyme, putative
Lp_150013100.1	proliferative cell nuclear antigen (PCNA), putative
Lp_160005800.1	Galactose oxidase, central domain/Kelch motif/Domain of unknown function (DUF4110), putative
Lp_160009300.1	RING-H2 zinc finger/Anaphase-promoting complex subunit 11 RING-H2 finger/Ring finger domain containing protein, putative
Lp_160010200.1	transaldolase, putative
Lp_160015200.1	hypothetical protein
Lp_170005000.1	Dihydrouridine synthase (Dus), putative
Lp_170006400.1	ysine decarboxylase-like protein
Lp_170007200.1	hypothetical protein, conserved
Lp_170008400.1	hydrolase-like protein
Lp_170009200.1	hypothetical protein, conserved
Lp_170011000.1	hypothetical protein, conserved
Lp_170011500.1	hypothetical protein
Lp_170012000.1	NUC130/3NT domain/SDA1, putative
Lp_170012100.1	hypothetical protein, conserved
Lp_180005300.1	RNA-binding protein 27, putative
Lp_180005400.1	major facilitator superfamily protein (MFS), putative
Lp_180005900.1	hypothetical protein, conserved
Lp_180006500.1	hypothetical protein, conserved
Lp_180008900.1	ethanolamine phosphotransferase, putative
Lp_180011600.1	hypothetical protein
Lp_180012800.1	pyruvate dehydrogenase E1 component alpha subunit, putative
Lp_190005100.1	DnaJ domain containing protein, putative
Lp_190005600.1	metallo-peptidase, Clan MG, Family M24
Lp_190006800.1	hypothetical protein, conserved
Lp_190007600.1	metallo- peptidase, Clan MG, Family M24
Lp_190009200.1	signal recognition particle protein, putative
Lp_200005900.1	hypothetical protein, conserved
Lp_200008500.1	polypeptide deformylase-like protein, putative
Lp_210005000.1	mitochondrial processing peptidase alpha subunit, putative
Lp_210005900.1	hypothetical protein, conserved
Lp_210006700.1	dual specificity protein phosphatase, putative
Lp_210006800.1	ATP-binding cassette protein subfamily E, member 1, putative
Lp_210007400.1	Kinesin-13 3, putative
Lp_210008300.1	hypothetical protein, conserved
Lp_210008500.1	hypothetical protein, conserved
Lp_210009600.1	RecF/RecN/SMC N terminal domain/SMC proteins Flexible Hinge Domain, putative
Lp_210010200.1	hypothetical protein, conserved
Lp_210010500.1	choline dehydrogenase, like protein
Lp_210012500.1	cytochrome c oxidase subunit VI, putative
Lp_210012900.1	ATP synthase F1 subunit gamma protein, putative
Lp_220006000.1	hypothetical protein, conserved
Lp_220008500.1	MORN repeat, putative
Lp_230005900.1	hypothetical protein
Lp_230008700.1	hypothetical protein, conserved
Lp_230009000.1	dynein heavy chain, putative
Lp_240005100.1	clathrin coat assembly protein, putative
Lp_240005900.1	transcription elongation factor-like protein
Lp_240006000.1	transcription elongation factor, putative
Lp_240008000.1	ATPase subunit 9, putative
Lp_240010300.1	YL1 nuclear protein, putative
Lp_240010800.1	ABC transporter transmembrane region/ABC transporter, putative
Lp_240011900.1	hypothetical protein, conserved
Lp_240012900.1	SpoU rRNA Methylase family, putative
Lp_240013100.1	RNA recognition motif. (a.k.a. RRM, RBD, or RNP domain)/RNA recognition motif (a.k.a. RRM, RBD, or RNP domain), putative
Lp_240016400.1	hypothetical protein, conserved
Lp_250007100.1	hypothetical protein
Lp_250008800.1	hypothetical protein, conserved
Lp_250009200.1	dynein heavy chain, putative
Lp_250011600.1	O-methyltransferase/Methyltransferase domain containing protein, putative
Lp_250014000.1	hypothetical protein, conserved
Lp_250014100.1	hypothetical protein, conserved
Lp_250015100.1	hypothetical protein, conserved
Lp_250015700.1	glycosome import protein, putative
Lp_250016400.1	Pex2 / Pex12 amino terminal region/Zinc finger, C3HC4 type (RING finger)/Ring finger domain/zinc-RING finger domain/Anaphase-promoting complex subunit 11 RING-H2 finger containing protein, putative
Lp_260010000.1	hypothetical protein, conserved
Lp_260012300.1	hypothetical protein, conserved
Lp_270006200.1	UBA/TS-N domain containing protein, putative
Lp_270006400.1	NADH-ubiquinone oxidoreductase 20 kDa subunit, mitochondrial precursor
Lp_270007800.1	Stress responsive A/B Barrel Domain, putative
Lp_270010200.1	cysteine desulfurase, putative
Lp_270011000.1	intraflagellar transport protein 88, putative
Lp_270011200.1	KH domain containing protein, putative
Lp_270012500.1	hypothetical protein, conserved
Lp_270012800.1	Domain of unknown function (DUF543), putative
Lp_270012900.1	DNA-directed RNA polymerase II-like protein
Lp_270015200.1	hypothetical protein, conserved
Lp_270015900.1	UDP-N-acetylglucosamine pyrophosphorylase, putative
Lp_270017700.1	sucrose hydrolase-like protein
Lp_270017900.1	Eukaryotic protein of unknown function (DUF846), putative
Lp_270018100.1	hypothetical protein, conserved
Lp_270018300.1	branched-chain amino acid aminotransferase, putative
Lp_270020600.1	GTP binding protein, putative
Lp_270021300.1	hypothetical protein, conserved
Lp_270021400.1	protein phosphatase-like protein
Lp_270022200.1	Diacylglycerol kinase catalytic domain containing protein, putative
Lp_270023000.1	dynein heavy chain, putative
Lp_280005200.1	hypothetical protein, conserved
Lp_280007000.1	Modifier of rudimentary (Mod(r)) protein, putative
Lp_280007600.1	fructose-1,6-bisphosphate aldolase
Lp_280008100.1	protein phosphatase 2C, putative
Lp_280008200.1	hypothetical protein, conserved
Lp_280008400.1	hypothetical protein, conserved
Lp_280009000.1	hypothetical protein, conserved
Lp_280009600.1	RNA editing complex protein MP61
Lp_280010500.1	hypothetical protein, conserved
Lp_280011500.1	Domain of unknown function (DUF4539), putative
Lp_280012800.1	hypothetical protein, conserved
Lp_280013400.1	ribonucleoside-diphosphate reductase large chain, putative
Lp_280013700.1	EF-hand domain/EF hand, putative
Lp_280018600.1	NOL1/NOP2/sun family, putative
Lp_280020000.1	L-lysine 6-monooxygenase (NADPH-requiring)/FAD binding domain/Pyridine nucleotide-disulphide oxidoreductase/FAD-NAD(P)-binding, putative
Lp_280020900.1	Amastin surface glycoprotein, putative
Lp_280021600.1	hypothetical protein, conserved
Lp_280021800.1	hypothetical protein
Lp_280022000.1	2,3-bisphosphoglycerate-independent phosphoglycerate mutase-like
Lp_280023300.1	DNA replication licensing factor MCM6, putative
Lp_290005100.1	tryptophanyl-tRNA synthetase, putative
Lp_290007600.1	hypothetical protein
Lp_290008500.1	hypothetical protein, conserved
Lp_290010300.1	hypothetical protein, conserved
Lp_290011100.1	hypothetical protein, conserved
Lp_290011900.1	hypothetical protein, conserved
Lp_300006000.1	hypothetical protein, conserved
Lp_300006200.1	mitotic cyclin, putative
Lp_300006600.1	lysyl-tRNA synthetase, putative
Lp_300007000.1	hypothetical protein
Lp_300007300.1	hypothetical protein, conserved
Lp_300009400.1	hypothetical protein, conserved
Lp_300009600.1	AMP-binding enzyme, putative
Lp_300010000.1	histidyl-tRNA synthetase, putative
Lp_300010200.1	hypothetical protein, conserved
Lp_300010300.1	Phosphatidylinositol-specific phospholipase C, X domain/PDZ domain (Also known as DHR or GLGF)/PDZ domain containing protein, putative
Lp_300011400.1	RNA-binding protein 29, putative
Lp_300012400.1	p22 protein precursor, putative
Lp_300013000.1	DNAj-like protein
Lp_300014400.1	TLC domain containing protein, putative
Lp_300016600.1	hypothetical protein
Lp_300017400.1	hypothetical protein, conserved
Lp_300017500.1	GTPase activator-like protein
Lp_300018500.1	casein kinase, putative
Lp_300018600.1	casein kinase I, putative
Lp_300020400.1	S-adenosylmethionine decarboxylase proenzyme- like, putative
Lp_300020700.1	Translocon-associated protein beta (TRAPB)/Domain of unknown function DUF11/CARDB, putative
Lp_300022400.1	ribosomal protein L15, putative
Lp_300022600.1	hypothetical protein, conserved
Lp_310007000.1	amino acid transporter aATP11, putative
Lp_310007500.1	calpain-like cysteine peptidase, putative
Lp_310007900.1	cytoskeleton-associated protein CAP5.5, putative
Lp_310008200.1	hypothetical protein
Lp_310008500.1	Domain of unknown function (DUF4498), putative
Lp_310008900.1	amidohydrolase, putative
Lp_310010500.1	hypothetical protein, conserved
Lp_310011200.1	hypothetical protein, conserved
Lp_310011700.1	RNA polymerase ii largest subunit
Lp_320005600.1	hypothetical protein, conserved
Lp_320005700.1	hypothetical protein, conserved
Lp_320007700.1	ATP-dependent RNA helicase, putative
Lp_320008200.1	Ribosomal protein S5, N-terminal domain/Ribosomal protein S5, C-terminal domain containing protein, putative
Lp_320009000.1	hypothetical protein, conserved
Lp_320009600.1	DnaJ domain containing protein, putative
Lp_320009700.1	hypothetical protein, conserved
Lp_320009800.1	WD domain, G-beta repeat, putative
Lp_320010100.1	phosphatase, putative
Lp_320010200.1	AKAP7 2'5' RNA ligase-like domain/2'-5' RNA ligase superfamily, putative
Lp_320011300.1	cyclin 9, putative
Lp_320012300.1	phenylalanyl-tRNA synthetase alpha chain, putative
Lp_320014600.1	hypothetical protein, conserved
Lp_320014900.1	mitochondrial carrier protein, putative
Lp_320016500.1	Metalloprotease M41 FtsH, putative
Lp_320018300.1	cysteine desulfhydrase
Lp_320020000.1	hypothetical protein, conserved
Lp_320020500.1	tubulin-tyrosine ligase-like protein
Lp_320021800.1	chaperone protein DNAj, putative
Lp_320022900.1	hypothetical protein, conserved
Lp_320024000.1	dihydrolipoamide dehydrogenase, putative
Lp_330005400.1	hypothetical protein, conserved
Lp_330007600.1	hypothetical protein, conserved
Lp_330009300.1	WD domain, G-beta repeat, putative
Lp_330009400.1	nicotinate phosphoribosyltransferase, putative
Lp_330010700.1	hypothetical protein, conserved
Lp_330011600.1	expression-site associated gene (ESAG3), putative
Lp_330012800.1	protein kinase, putative
Lp_330012900.1	WD domain, G-beta repeat, putative
Lp_330014000.1	UDP-GlcNAc:PI a1-6 GlcNAc-transferase
Lp_330014900.1	Histone methylation protein DOT1, putative
Lp_330018900.1	cell division cycle 45 (CDC45), putative
Lp_330019600.1	heat shock protein, putative
Lp_330021000.1	UDP-N-acetylglucosamine pyrophosphorylase, putative
Lp_330021700.1	enoyl-CoA hydratase/Enoyl-CoA isomerase/3- hydroxyacyl-CoA dehydrogenase, putative
Lp_330021800.1	metallo-peptidase, Clan ME, Family M16
Lp_330022400.1	hypothetical protein, conserved
Lp_330023600.1	hypothetical protein, conserved
Lp_340005600.1	ascorbate peroxidase
Lp_340005900.1	HPP family, putative
Lp_340006000.1	hypothetical protein, conserved
Lp_340010400.1	hypothetical protein
Lp_340011800.1	hypothetical protein, conserved
Lp_340012500.1	hypothetical protein
Lp_340017100.1	Membrane magnesium transporter, putative
Lp_340019500.1	WD domain, G-beta repeat, putative
Lp_340025000.1	hypothetical protein, conserved
Lp_340026000.1	50S ribosomal protein L13-like protein
Lp_340026300.1	hypothetical protein, conserved
Lp_340027000.1	hypothetical protein, conserved
Lp_340028500.1	Cytochrome c oxidase assembly protein PET191, putative
Lp_340028600.1	Protein of unknown function (DUF705)/NLI interacting factor-like phosphatase, putative
Lp_340029400.1	hypothetical protein, conserved
Lp_340030200.1	nucleolar protein family a, putative
Lp_340031300.1	sjogren s syndrome nuclear autoantigen 1, putative
Lp_340031700.1	WD domain, G-beta repeat, putative
Lp_350006100.1	LMBR1-like membrane protein, putative
Lp_350007000.1	hypothetical protein, conserved
Lp_350007200.1	60S ribosomal protein L30
Lp_350007500.1	Alpha/beta hydrolase family, putative
Lp_350007600.1	Alpha/beta hydrolase family, putative
Lp_350014800.1	Degradation arginine-rich protein for mis-folding, putative
Lp_350015100.1	hypothetical protein
Lp_350015700.1	hypothetical protein, conserved
Lp_350016300.1	Thioredoxin, putative
Lp_350016800.1	mitochondrial processing peptidase, beta subunit, putative
Lp_350017500.1	hypothetical protein
Lp_350018300.1	hypothetical protein, conserved
Lp_350024100.1	hypothetical protein, conserved
Lp_350025100.1	hypothetical protein, conserved
Lp_350026000.1	DnaJ domain containing protein, putative
Lp_350026900.1	hypothetical protein, conserved
Lp_350027700.1	Peroxin 19
Lp_350029900.1	Pre-rRNA-processing protein PNO1, putative
Lp_350030300.1	membrane transporter protein, putative
Lp_350034900.1	Bem46-like serine peptidase
Lp_350035700.1	Splicing factor 3B subunit 10 (SF3b10), putative
Lp_350037600.1	PGAP1-like protein, putative
Lp_350037700.1	DNA polymerase epsilon catalytic subunit, putative
Lp_350037900.1	Hsp70 protein, putative
Lp_350038900.1	hypothetical protein, conserved
Lp_350039700.1	DNA replication licensing factor MCM9, putative
Lp_350040800.1	hypothetical protein, conserved
Lp_360010900.1	hypothetical protein, conserved
Lp_360011700.1	hypothetical protein, conserved
Lp_360011900.1	proteasome subunit alpha type-1, putative
Lp_360012800.1	Peptidase M76 family, putative
Lp_360016800.1	Protein of unknown function DUF72, putative
Lp_360026100.1	clathrin coat assembly protein-like protein
Lp_360026200.1	pre-mRNA branch site protein p14, putative
Lp_360026300.1	hypothetical protein, conserved
Lp_360031600.1	hypothetical protein, conserved
Lp_360032500.1	tRNA intron endonuclease, catalytic C-terminal domain containing protein, putative
Lp_360033400.1	hypothetical protein, conserved
Lp_360033500.1	aminomethyltransferase, mitochondrial, putative
Lp_360034300.1	hypothetical protein, conserved
Lp_360034900.1	telomerase reverse transcriptase, putative
Lp_360040300.1	hypothetical protein, conserved
Lp_360042400.1	selenophosphate synthetase, putative
Lp_360042500.1	branch point binding protein, putative
Lp_360043500.1	hypothetical protein, conserved
Lp_360045200.1	tRNA pseudouridine synthase TruD, putative
Lp_360049000.1	Cytochrome b5-like Heme/Steroid binding domain containing protein, putative
Lp_360049900.1	serine peptidase clan SC, family S9A, putative
Lp_330014000.1	ATP-binding cassette protein subfamily G, member 1, putative
Lp_330014900.1	ATP-binding cassette protein subfamily G, member 1, putative
Lp_330018900.1	hypothetical protein, conserved
Lp_330019600.1	hypothetical protein, conserved
Lp_330021000.1	Holliday junction DNA helicase ruvB N-terminus/AAA domain (dynein-related subfamily)/ATPase family associated with various cellular activities (AAA), putative
Lp_330021700.1	ecotin, putative
Lp_330021800.1	ecotin, putative
Lp_330022400.1	F-box domain/Galactose oxidase, central domain/Kelch motif containing protein, putative
Lp_330023600.1	dynein light chain, putative
Lp_340005600.1	RNA recognition motif. (a.k.a. RRM, RBD, or RNP domain)/RNA recognition motif (a.k.a. RRM, RBD, or RNP domain), putative
Lp_340005900.1	acetyl-CoA synthetase, putative
Lp_340006000.1	hypothetical protein, conserved
Lp_340010400.1	hypothetical protein, conserved
Lp_340011800.1	hypothetical protein, conserved
Lp_340012500.1	hypothetical protein, conserved
Lp_340017100.1	hypothetical protein, conserved
Lp_340019500.1	hypothetical protein
Lp_340025000.1	hypothetical protein, conserved
Lp_340026000.1	hypothetical protein
Lp_340026300.1	vesicle-associated membrane protein, putative
Lp_340027000.1	EF-hand domain pair/EF hand/EF-hand domain containing protein, putative
Lp_340028500.1	mitochondrial chaperone, putative
Lp_340028600.1	mitochondrial chaperone, putative
Lp_340029400.1	DEAD/DEAH box helicase/Helicase conserved C-terminal domain containing protein, putative
Lp_340030200.1	protein kinase, putative
Lp_340031300.1	kinesin, putative
Lp_340031700.1	hypothetical protein, conserved
Lp_350006100.1	WD domain, G-beta repeat, putative
Lp_350006800.1	hypothetical protein, conserved
Lp_350007000.1	hypothetical protein, conserved
Lp_350007200.1	hypothetical protein, conserved
Lp_350007500.1	hypothetical protein, conserved
Lp_350007600.1	hypothetical protein, conserved
Lp_350010400.1	DNAJ domain protein, putative
Lp_350014800.1	Bacterial transferase hexapeptide (six repeats), putative
Lp_350015100.1	Endoplasmic Reticulum-Golgi Intermediate Compartment (ERGIC)/Endoplasmic reticulum vesicle transporter, putative
Lp_350015700.1	hypothetical protein, conserved
Lp_350016300.1	TLC domain containing protein, putative
Lp_350016800.1	deoxyhypusine hydroxylase, putative
Lp_350017500.1	hypothetical protein, conserved
Lp_350018300.1	hypothetical protein, conserved
Lp_350024100.1	Ribosomal protein L7Ae/L30e/S12e/Gadd45 family, putative
Lp_350025100.1	hypothetical protein, conserved
Lp_350025500.1	C-5 sterol desaturase, putative
Lp_350026000.1	amino acid transporter aATP11, putative
Lp_350026200.1	Transmembrane amino acid transporter protein/Tryptophan/tyrosine permease family, putative
Lp_350026900.1	hypothetical protein, conserved
Lp_350027700.1	amino acid transporter aATP11, putative
Lp_350029900.1	mevalonate kinase, putative
Lp_350030300.1	hypothetical protein, conserved
Lp_350031500.1	Major Facilitator Superfamily, putative
Lp_350034900.1	nucleobase transporter
Lp_350035700.1	hypothetical protein, conserved
Lp_350037600.1	Major Facilitator Superfamily, putative
Lp_350037700.1	SKP1-like protein
Lp_350037900.1	hypothetical protein, conserved
Lp_350038900.1	ATP-binding cassette subfamily A, member 1, putative
Lp_350039700.1	hypothetical protein
Lp_350040800.1	glycosomal transporter (GAT1), putative
Lp_360008100.1	hypothetical protein, conserved
Lp_360010900.1	mevalonate kinase, putative
Lp_360011700.1	amino acid transporter aATP11, putative
Lp_360011900.1	amino acid permease 3
Lp_360012200.1	Transmembrane amino acid transporter protein/Tryptophan/tyrosine permease family, putative
Lp_360012800.1	amino acid transporter aATP11, putative
Lp_360016800.1	C-5 sterol desaturase, putative
Lp_360020000.1	hypothetical protein, conserved
Lp_360026100.1	hypothetical protein, conserved
Lp_360026200.1	mitochondrial RNA binding protein, putative
Lp_360026300.1	FtsJ-like methyltransferase, putative
Lp_360029100.1	hypothetical protein, conserved
Lp_360031600.1	hypothetical protein, conserved
Lp_360032500.1	hypothetical protein
Lp_360033400.1	hypothetical protein
Lp_360033500.1	Uroporphyrinogen-III synthase HemD, putative
Lp_360033700.1	histone H4
Lp_360034300.1	hypothetical protein, conserved
Lp_360034900.1	WD domain, G-beta repeat, putative
Lp_360040300.1	40S ribosomal protein S11, putative
Lp_360042400.1	zinc-finger of a C2HC-type, putative
Lp_360042500.1	hypothetical protein, conserved
Lp_360043500.1	CPSF A subunit region containing protein, putative
Lp_360045200.1	hypothetical protein, conserved
Lp_360049000.1	hypothetical protein
Lp_360049100.1	hypothetical protein, conserved
Lp_360049900.1	nucleosome assembly protein-like protein
