# Supplementary material for: Trypanosomatid parasite dynamically changes the transcriptome during infection and modifies honey bee physiology
Source: Commun Biol. 2020 Jan 31;3:51. doi: 10.1038/s42003-020-0775-x (PMC6994608; doi:10.1038/s42003-020-0775-x)
Supplement: Supplementary file 8 — Supplementary Data 7 [file 42003_2020_775_MOESM8_ESM.xlsx]

## Sheet: PI 7 vs PI 12 L passim up
L. passim genes up-regulated from day 7 to 12 PI					GO terms enriched with L. passim genes up-regulated from day 7 to 12 PI
Gene	Annotation	P-value	FDR		GO ID	GO Name	GO Category	P-value	FDR
Lp_000470400.1	GP63, leishmanolysin	3.82e-30	2.99e-26		GO:0006508	proteolysis	BIOLOGICAL_PROCESS	0.00105714	1.70329e-06
Lp_000504700.1	Protein Associated with Differentiation, putative	1.6e-29	6.27e-26		GO:0016021	integral component of membrane	CELLULAR_COMPONENT	0.00106897	1.93233e-06
Lp_000419000.1	glutamamyl carboxypeptidase, putative	2.23e-27	5.84e-24		GO:0004181	metallocarboxypeptidase activity	MOLECULAR_FUNCTION	0.00229282	5.38805e-06
Lp_000110100.1	hypothetical protein	3.67e-24	7.19e-21		GO:0051287	NAD binding	MOLECULAR_FUNCTION	0.0268336	7.27592e-05
Lp_130005700.1	carboxypeptidase, putative	1.39e-23	2.18e-20		GO:0004197	cysteine-type endopeptidase activity	MOLECULAR_FUNCTION	0.0308242	8.91518e-05
Lp_100006400.1	GP63, leishmanolysin	3.55e-23	4.63e-20		GO:0005975	carbohydrate metabolic process	BIOLOGICAL_PROCESS	0.0327064	0.000100508
Lp_220007200.1	Protein kinase domain containing protein, putative	1.92e-22	2.15e-19		GO:0006520	cellular amino acid metabolic process	BIOLOGICAL_PROCESS	0.0340541	0.000110805
Lp_000258500.1	acyl-coenzyme a dehydrogenase, putative	1.68e-20	1.64e-17		GO:1905039	carboxylic acid transmembrane transport	BIOLOGICAL_PROCESS	0.0423393	0.000168378
Lp_000405400.1	amidohydrolase, putative	4.15e-20	3.61e-17		GO:0046394	carboxylic acid biosynthetic process	BIOLOGICAL_PROCESS	0.0465859	0.000193687
Lp_140012900.1	hypothetical protein, conserved	1.12e-19	8.78e-17
Lp_000307700.1	carboxypeptidase, putative	7.18e-19	5.12e-16
Lp_000358800.1	hypothetical protein, conserved	1.54e-17	1.01e-14
Lp_000079700.1	surface antigen protein, putative	1.79e-17	1.08e-14
Lp_000418900.1	glutamamyl carboxypeptidase, putative	5.4e-17	3.02e-14
Lp_340005500.1	hypothetical protein, conserved	1.49e-16	7.79e-14
Lp_320008500.1	hypothetical protein, conserved	2.12e-16	1.04e-13
Lp_350023900.1	Kinetoplastid membrane protein 11, putative	1.23e-15	5.68e-13
Lp_140013300.1	ubiquitin/ribosomal protein S27a, putative	4.48e-15	1.95e-12
Lp_000352500.1	Thiolase, N-terminal domain/Beta-ketoacyl synthase, N-terminal domain/Thiolase, C-terminal domain containing protein, putative	8.11e-15	3.35e-12
Lp_050016500.1	hypothetical protein, conserved	9.36e-15	3.67e-12
Lp_000025000.1	surface antigen protein, putative	1.75e-14	6.52e-12
Lp_140013200.1	hypothetical protein, conserved	3.89e-14	1.32e-11
Lp_000339300.1	glutamamyl carboxypeptidase, putative	5.82e-14	1.9e-11
Lp_360044500.1	hypothetical protein, conserved	5.2e-13	1.63e-10
Lp_000305000.1	Protein of unknown function (DUF1648), putative	9.83e-13	2.96e-10
Lp_000083100.1	Leucine rich repeat N-terminal domain/Leucine Rich repeat/Leucine Rich Repeat/Leucine rich repeat, putative	1.45e-12	4.07e-10
Lp_070005400.1	FAD binding domain/FAD dependent oxidoreductase/NAD(P)-binding Rossmann-like domain containing protein, putative	3.35e-12	9.06e-10
Lp_000054800.1	pteridine transporter (truncated), putative	4.28e-12	1.12e-09
Lp_040005000.1	GRAM domain containing protein, putative	4.72e-12	1.19e-09
Lp_340007800.1	hypothetical protein, conserved	8.63e-12	2.11e-09
Lp_090005700.1	hypothetical protein, conserved	3.51e-11	8.35e-09
Lp_000136800.1	hypothetical protein, conserved	6.49e-11	1.45e-08
Lp_170008200.1	Amastin surface glycoprotein, putative	7.45e-11	1.62e-08
Lp_000289000.1	glutamamyl carboxypeptidase, putative	1.78e-10	3.68e-08
Lp_160011800.1	EF-hand domain/EF hand/EF-hand domain pair, putative	1.77e-10	3.68e-08
Lp_000267400.1	surface antigen protein, putative	2.11e-10	4.25e-08
Lp_000089100.1	CRAL/TRIO domain containing protein, putative	3.55e-10	6.79e-08
Lp_050012500.1	3-ketoacyl-CoA thiolase-like protein, putative	3.81e-10	7.1e-08
Lp_000422200.1	hypothetical protein, conserved	4.01e-10	7.32e-08
Lp_000458900.1	Carboxypeptidase Taq (M32) metallopeptidase, putative	6.62e-10	1.15e-07
Lp_350020600.1	hypothetical protein, conserved	9.31e-10	1.59e-07
Lp_000424500.1	acyl-CoA dehydrogenase, putative	9.77e-10	1.63e-07
Lp_000133800.1	hypothetical protein, conserved	1.06e-09	1.73e-07
Lp_000237300.1	hypothetical protein, conserved	1.09e-09	1.74e-07
Lp_000086800.1	Protein Associated with Differentiation, putative	1.26e-09	1.98e-07
Lp_050016600.1	ATPase, putative	1.35e-09	2.07e-07
Lp_000147400.1	Peptidase family M20/M25/M40/Peptidase dimerisation domain containing protein, putative	1.49e-09	2.21e-07
Lp_140013100.1	hypothetical protein, conserved	2.17e-09	3.04e-07
Lp_000500500.1	hypothetical protein	2.83e-09	3.83e-07
Lp_110010000.1	PAZ domain/Piwi domain containing protein, putative	2.93e-09	3.89e-07
Lp_220005500.1	hypothetical protein	3.29e-09	4.23e-07
Lp_000378000.1	CRAL/TRIO, N-terminal domain/CRAL/TRIO domain containing protein, putative	5.98e-09	7.22e-07
Lp_000239500.1	peptidase T, putative, metallo-peptidase, ClanMH, family M20B	7.82e-09	9.29e-07
Lp_140005100.1	PI3-kinase family, ras-binding domain/Phosphoinositide 3-kinase C2/Phosphoinositide 3-kinase family, accessory domain (PIK domain)/Phosphatidylinositol 3- and 4-kinase, putative	1.17e-08	1.35e-06
Lp_000258000.1	pteridine transporter (truncated), putative	1.53e-08	1.7e-06
Lp_270015500.1	carboxypeptidase, putative	1.54e-08	1.7e-06
Lp_000485300.1	Glycolipid 2-alpha-mannosyltransferase, putative	1.92e-08	2.09e-06
Lp_000214600.1	methylmalonyl-coa epimerase-like protein	2.15e-08	2.28e-06
Lp_000395400.1	Amastin surface glycoprotein, putative	2.62e-08	2.73e-06
Lp_300014300.1	mannosyltransferase, putative	3.5e-08	3.51e-06
Lp_000493700.1	amino acid transporter aATP11, putative	3.69e-08	3.59e-06
Lp_000045700.1	heat shock protein 83-17	4.55e-08	4.25e-06
Lp_000267600.1	Ring finger domain containing protein, putative	4.69e-08	4.33e-06
Lp_160015400.1	hypothetical protein, conserved	5.76e-08	5.25e-06
Lp_320010500.1	OSM3-like kinesin, putative	7.79e-08	6.86e-06
Lp_340027700.1	hypothetical protein	8.33e-08	7.17e-06
Lp_000323400.1	carboxypeptidase, putative	8.5e-08	7.24e-06
Lp_000079200.1	hypothetical protein	9.75e-08	8.13e-06
Lp_000244200.1	GNS1/SUR4 family, putative	1.26e-07	1.01e-05
Lp_000357600.1	FAD dependent oxidoreductase, putative	1.41e-07	1.11e-05
Lp_140008200.1	protein kinase, putative	1.52e-07	1.17e-05
Lp_000301300.1	heat shock protein 83-17	1.52e-07	1.17e-05
Lp_000287300.1	amidohydrolase, putative	1.56e-07	1.18e-05
Lp_320016900.1	hypothetical protein, conserved	1.66e-07	1.23e-05
Lp_000235800.1	amidohydrolase, putative	1.65e-07	1.23e-05
Lp_000448900.1	Eukaryotic protein of unknown function (DUF866), putative	1.94e-07	1.42e-05
Lp_000051800.1	hypothetical protein, conserved	2.02e-07	1.47e-05
Lp_000392400.1	Dihydrodipicolinate reductase, N-terminus, putative	2.16e-07	1.55e-05
Lp_130006300.1	carboxypeptidase, putative	2.41e-07	1.7e-05
Lp_000044200.1	galactokinase-like protein	2.63e-07	1.82e-05
Lp_350031700.1	hypothetical protein, conserved	3.31e-07	2.26e-05
Lp_030010400.1	peter pan protein, putative	3.51e-07	2.37e-05
Lp_280016500.1	heat shock 70-related protein 1, mitochondrial precursor, putative	3.7e-07	2.48e-05
Lp_000524300.1	hypothetical protein, conserved	4.15e-07	2.73e-05
Lp_000452000.1	adenylate cyclase regulatory protein-like protein	4.93e-07	3.22e-05
Lp_000330800.1	Pyridoxal-dependent decarboxylase, pyridoxal binding domain/Pyridoxal-dependent decarboxylase, C-terminal sheet domain containing protein, putative	5.31e-07	3.44e-05
Lp_130007100.1	protein kinase A regulatory subunit	6.17e-07	3.93e-05
Lp_350037100.1	hypothetical protein, conserved	6.33e-07	4e-05
Lp_000156500.1	small myristoylated protein 4, putative	6.78e-07	4.25e-05
Lp_000243200.1	hypothetical protein, conserved	7.21e-07	4.48e-05
Lp_000376700.1	hypothetical protein, conserved	7.28e-07	4.49e-05
Lp_000214300.1	surface antigen protein, putative	7.98e-07	4.89e-05
Lp_000490500.1	Transmembrane amino acid transporter protein, putative	8.17e-07	4.96e-05
Lp_030010300.1	NLI interacting factor-like phosphatase, putative	8.47e-07	5.11e-05
Lp_000024200.1	Nodulin-like, putative	8.57e-07	5.13e-05
Lp_000106400.1	hypothetical protein, conserved	8.91e-07	5.29e-05
Lp_000046700.1	Sugar (and other) transporter/Major Facilitator Superfamily, putative	1.17e-06	6.77e-05
Lp_000486300.1	hypothetical protein, conserved	1.21e-06	6.95e-05
Lp_340014400.1	D-isomer specific 2-hydroxyacid dehydrogenase, NAD binding domain containing protein, putative	1.34e-06	7.56e-05
Lp_000169500.1	D-isomer specific 2-hydroxyacid dehydrogenase, NAD binding domain containing protein, putative	1.37e-06	7.65e-05
Lp_360019600.1	Aminotransferase class I and II, putative	1.44e-06	7.95e-05
Lp_280008000.1	hypothetical protein, conserved	1.52e-06	8.22e-05
Lp_000158900.1	surface antigen protein, putative	1.56e-06	8.39e-05
Lp_000151100.1	cysteine peptidase, Clan CA, family C2, putative	1.8e-06	9.6e-05
Lp_360011100.1	serine/threonine protein kinase, putative	2e-06	0.000103295
Lp_290014700.1	rab-GDP dissociation inhibitor, putative	2e-06	0.000103295
Lp_150010200.1	Cyclic nucleotide-binding domain containing protein, putative	2.18e-06	0.000110452
Lp_000233100.1	peroxisomal enoyl-coa hydratase, putative	2.17e-06	0.000110452
Lp_000355200.1	P-type H+-ATPase, putative	2.22e-06	0.000111787
Lp_000119600.1	hypothetical protein, conserved	2.33e-06	0.000114235
Lp_000525700.1	surface antigen protein, putative	2.33e-06	0.000114235
Lp_000306500.1	C2 domain containing protein, putative	2.34e-06	0.000114235
Lp_000406900.1	cAMP-specific phosphodiesterase, putative	2.98e-06	0.000140597
Lp_000358500.1	pfkB family carbohydrate kinase, putative	3.3e-06	0.000151994
Lp_360019100.1	Aminotransferase class I and II/Aminotransferase class-V/DegT/DnrJ/EryC1/StrS aminotransferase family/Cys/Met metabolism PLP-dependent enzyme, putative	3.5e-06	0.00015968
Lp_350031600.1	Gim5A protein, putative	3.64e-06	0.00016495
Lp_000428700.1	Aldo/keto reductase family, putative	3.73e-06	0.000168137
Lp_120006000.1	Plus-3 domain/Zinc finger, C3HC4 type (RING finger) containing protein, putative	3.76e-06	0.000168372
Lp_000431600.1	cysteine peptidase, Clan CA, family C2, putative	3.86e-06	0.000171682
Lp_140007900.1	fatty acid elongase, putative	3.94e-06	0.000172493
Lp_000524700.1	adenylate cyclase regulatory protein-like protein	3.93e-06	0.000172493
Lp_350020700.1	hypothetical protein, conserved	4.06e-06	0.000176642
Lp_000534500.1	dynamin-1-like protein	4.34e-06	0.000184164
Lp_340022200.1	cleavage and polyadenylation specificity factor, putative	4.32e-06	0.000184164
Lp_000479400.1	D-isomer specific 2-hydroxyacid dehydrogenase, NAD binding domain containing protein, putative	4.26e-06	0.000184164
Lp_000209700.1	hypothetical protein, conserved	4.42e-06	0.000185462
Lp_310009700.1	Pyrophosphate-energized vacuolar membrane proton pump 1, putative	4.47e-06	0.000186419
Lp_250011700.1	calpain family cysteine protease-like protein	4.56e-06	0.000189086
Lp_000363000.1	Fructose-bisphosphate aldolase class-I, putative	4.72e-06	0.000192719
Lp_110010300.1	3-methylcrotonoyl-CoA carboxylase beta subunit, putative	4.92e-06	0.000197576
Lp_000532500.1	CPC cysteine peptidase, Clan CA, family C1, Cathepsin B-like	5.1e-06	0.000202764
Lp_340025900.1	vacuolar ATP synthase catalytic subunit A, putative	5.54e-06	0.000216841
Lp_000047100.1	hypothetical protein, conserved	5.53e-06	0.000216841
Lp_290010200.1	Heat shock protein 100 kDa	5.56e-06	0.000216841
Lp_090009800.1	hypothetical protein, conserved	6.06e-06	0.000231317
Lp_180012700.1	heat shock protein 110, putative	6.08e-06	0.000231317
Lp_000122200.1	Protein Associated with Differentiation, putative	6.34e-06	0.000237838
Lp_160007000.1	mitochondrial ornithine carrier protein-like protein	6.42e-06	0.000239739
Lp_000254700.1	amastin-like protein	6.59e-06	0.000244894
Lp_070009200.1	3-hydroxyacyl-ACP dehydratase, putative	6.72e-06	0.000248469
Lp_000299200.1	1,2-Dihydroxy-3-keto-5-methylthiopentene dioxygenase, putative	7.2e-06	0.000264936
Lp_320011100.1	hypothetical protein, conserved	7.32e-06	0.000266839
Lp_170007500.1	META domain containing protein, putative	7.46e-06	0.000270608
Lp_130010500.1	myosin heavy chain kinase a-like protein	8.31e-06	0.000297547
Lp_060008700.1	60S ribosomal protein L23a, putative	8.36e-06	0.00029788
Lp_000403400.1	6-phosphogluconolactonase	9.3e-06	0.000324696
Lp_320016800.1	hypothetical protein, conserved	9.23e-06	0.000324696
Lp_000046800.1	glucose transporter 2	9.27e-06	0.000324696
Lp_000270500.1	hypothetical protein, conserved	9.32e-06	0.000324696
Lp_000207800.1	ATP-binding cassette protein subfamily B, member 2, putative	9.4e-06	0.000325979
Lp_290013800.1	rab-GDP dissociation inhibitor, putative	9.98e-06	0.000341925
Lp_000044100.1	acyl-CoA dehydrogenase, putative	9.99e-06	0.000341925
Lp_000188900.1	hypothetical protein, conserved	1.07e-05	0.000363401
Lp_000094500.1	ATP-binding cassette protein subfamily G, member 1, putative	1.1e-05	0.000373675
Lp_000156200.1	phosphatidylinositol-4-phosphate 5-kinase-like protein	1.11e-05	0.000373692
Lp_000366500.1	hypothetical protein	1.17e-05	0.000390355
Lp_000353900.1	hypothetical protein, conserved	1.18e-05	0.000390355
Lp_000494000.1	hypothetical protein	1.18e-05	0.000390355
Lp_000321200.1	hypothetical protein	1.22e-05	0.000400787
Lp_340010700.1	hypothetical protein, conserved	1.27e-05	0.000411484
Lp_000390200.1	amastin-like surface protein-like protein	1.27e-05	0.000411484
Lp_360015100.1	hypothetical protein, conserved	1.3e-05	0.000416501
Lp_000113500.1	surface antigen protein, putative	1.42e-05	0.00045175
Lp_120009700.1	hypothetical protein, conserved	1.46e-05	0.00046311
Lp_000194000.1	hypothetical protein, conserved	1.51e-05	0.000477967
Lp_360015500.1	inosine-guanosine transporter	1.61e-05	0.000505803
Lp_000379500.1	fucose kinase, putative	1.79e-05	0.000555601
Lp_000303800.1	BRE1 E3 ubiquitin ligase, putative	1.78e-05	0.000555601
Lp_000495400.1	hypothetical protein	1.84e-05	0.000568848
Lp_000372600.1	hypothetical protein	1.85e-05	0.000569551
Lp_000012300.1	acyltransferase-like protein, copy 2	1.87e-05	0.000572989
Lp_250018000.1	amino acid transporter 19, putative	1.89e-05	0.000576148
Lp_130012000.1	U-box domain containing protein, putative	1.95e-05	0.000589503
Lp_160009500.1	hypothetical protein, conserved	1.95e-05	0.000589503
Lp_330007800.1	Phosphotransferase enzyme family, putative	2.04e-05	0.000613497
Lp_000118300.1	pteridine transporter (truncated), putative	2.24e-05	0.00066615
Lp_000220300.1	Dephospho-CoA kinase, putative	2.31e-05	0.000680934
Lp_000316800.1	n-ethylmaleimide reductase-like protein	2.38e-05	0.000697591
Lp_300014500.1	calpain-like cysteine peptidase, putative	2.59e-05	0.0007536
Lp_000508400.1	ATG8/AUT7/APG8/PAZ2, putative	2.91e-05	0.000823127
Lp_360008200.1	vacuolar protein sorting-associated protein 45, putative	2.96e-05	0.000827317
Lp_360020600.1	hypothetical protein, conserved	2.98e-05	0.000828751
Lp_000032600.1	Nodulin-like/Major Facilitator Superfamily, putative	3e-05	0.000831666
Lp_000208100.1	hypothetical protein, conserved	3.11e-05	0.000847519
Lp_000315600.1	paraflagellar rod component, putative	3.13e-05	0.000847843
Lp_360019000.1	Aminotransferase class I and II/Aminotransferase class-V/DegT/DnrJ/EryC1/StrS aminotransferase family/Cys/Met metabolism PLP-dependent enzyme, putative	3.17e-05	0.000856959
Lp_290013700.1	DTW domain containing protein, putative	3.23e-05	0.000869072
Lp_000298100.1	Domain of unknown function (DUF1935), putative	3.32e-05	0.000886818
Lp_000309600.1	hypothetical protein, conserved	3.3e-05	0.000886818
Lp_000030500.1	D-lactate dehydrogenase-like protein	3.45e-05	0.000916723
Lp_350012400.1	NADH-dependent fumarate reductase, putative	3.5e-05	0.000927709
Lp_350005400.1	hypothetical protein	3.55e-05	0.000936576
Lp_000523300.1	ubiquitin-conjugating enzyme, putative	3.59e-05	0.000937324
Lp_000322800.1	hypothetical protein, conserved	3.58e-05	0.000937324
Lp_000046300.1	hypothetical protein	3.57e-05	0.000937324
Lp_180006300.1	C2 domain containing protein, putative	3.77e-05	0.000976186
Lp_070010500.1	centrin, putative	3.8e-05	0.000978514
Lp_000014700.1	hypothetical protein	3.86e-05	0.000991509
Lp_000115300.1	hypothetical protein, conserved	3.9e-05	0.000998226
Lp_000355700.1	Zinc finger, C3HC4 type (RING finger) containing protein, putative	3.93e-05	0.00100039
Lp_000029300.1	small myristoylated protein-1	3.98e-05	0.0010103
Lp_000259200.1	glucosamine-fructose-6-phosphate aminotransferase, putative	4.06e-05	0.00101583
Lp_000097400.1	vesicle-associated membrane protein, putative	4.12e-05	0.00102941
Lp_000032200.1	hypothetical protein, conserved	4.31e-05	0.0010724
Lp_000033900.1	N-acetylglucosamine-phosphate mutase, putative	4.36e-05	0.00107736
Lp_000393300.1	aspartyl aminopeptidase, putative	4.62e-05	0.00113903
Lp_270011500.1	hypothetical protein, conserved	4.69e-05	0.00113928
Lp_330024600.1	BT1 family, putative	4.69e-05	0.00113928
Lp_200012100.1	pumilio protein 9, putative	4.67e-05	0.00113928
Lp_000492400.1	pteridine transporter (truncated), putative	4.68e-05	0.00113928
Lp_000115800.1	Leucine Rich Repeat, putative	4.74e-05	0.00114574
Lp_000198100.1	hypothetical protein, conserved	4.98e-05	0.00120038
Lp_000055400.1	adiponectin receptor protein 1, putative	5.03e-05	0.00120852
Lp_180012000.1	Mitochondrial carrier protein, putative	5.11e-05	0.00122208
Lp_290009200.1	hypothetical protein, conserved	5.2e-05	0.00123169
Lp_000405100.1	ama1 protein, putative	5.28e-05	0.00124586
Lp_000233600.1	L-2-hydroxyglutarate dehydrogenase, mitochondrial, putative	5.43e-05	0.00127498
Lp_000156800.1	Domain of unknown function (DUF1935), putative	5.42e-05	0.00127498
Lp_340028700.1	expression site-associated protein 5 (ESAG5), putative	5.68e-05	0.00131824
Lp_360008700.1	mitogen-activated protein kinase-like protein	5.87e-05	0.00135435
Lp_000500600.1	hypothetical protein	5.9e-05	0.00135709
Lp_000201300.1	Amastin surface glycoprotein, putative	6.03e-05	0.00137724
Lp_280014300.1	hypothetical protein, conserved	6.09e-05	0.00137965
Lp_000071400.1	hypothetical protein, conserved	6.08e-05	0.00137965
Lp_000263400.1	RNA-binding protein, putative	6.38e-05	0.00142436
Lp_040007900.1	nascent polypeptide associated complex subunit- like protein, copy 2	6.37e-05	0.00142436
Lp_070012100.1	nucleolar RNA-binding protein, putative	6.66e-05	0.00147158
Lp_330008200.1	beta tubulin	6.91e-05	0.00151343
Lp_000331400.1	hypothetical protein, conserved	7.05e-05	0.00153944
Lp_360020100.1	lactate/malate dehydrogenase, NAD binding domain/lactate/malate dehydrogenase, alpha/beta C-terminal domain containing protein, putative	7.24e-05	0.00156738
Lp_000359600.1	hypothetical protein	7.42e-05	0.00159839
Lp_000311500.1	amino acid transporter 19, putative	7.52e-05	0.00161516
Lp_160011700.1	EF-hand domain/EF-hand domain pair/EF hand, putative	7.57e-05	0.00162126
Lp_090005800.1	hypothetical protein, conserved	7.71e-05	0.00164168
Lp_000498500.1	hypothetical protein	7.82e-05	0.00165818
Lp_360006000.1	hypothetical protein, conserved	8.22e-05	0.00173761
Lp_000363100.1	Fructose-bisphosphate aldolase class-I, putative	8.27e-05	0.00174222
Lp_000191800.1	serine/threonine kinase, putative	8.29e-05	0.00174222
Lp_340025200.1	adenosine kinase-like protein	8.66e-05	0.00181069
Lp_000168100.1	VIT family, putative	8.77e-05	0.00182856
Lp_360012100.1	clathrin heavy chain, putative	9.1e-05	0.00189292
Lp_000054300.1	small myristoylated protein-1	9.24e-05	0.00191472
Lp_340017500.1	Uncharacterized conserved protein H4 (DUF2046), putative	9.26e-05	0.00191472
Lp_000285600.1	Peptidase family M20/M25/M40/Peptidase dimerisation domain containing protein, putative	9.36e-05	0.00193055
Lp_360048900.1	methyltransferase, putative	9.67e-05	0.00197959
Lp_000097300.1	hypothetical protein	9.88e-05	0.00201147
Lp_170008000.1	Glycosyltransferase (GlcNAc), putative	9.93e-05	0.00201638
Lp_000070200.1	Amastin surface glycoprotein, putative	0.000100287	0.00203114
Lp_000397000.1	Alpha/beta hydrolase family, putative	0.000101428	0.00204895
Lp_000190900.1	dynein regulatory complex subunit, putative	0.000105678	0.00210229
Lp_000434800.1	hypothetical protein, conserved	0.000107805	0.00211773
Lp_000124900.1	D-lactate dehydrogenase-like protein	0.000107638	0.00211773
Lp_250018300.1	phenylalanyl-tRNA synthetase alpha chain, putative	0.000107554	0.00211773
Lp_000206200.1	Putative cyclase, putative	0.0001077	0.00211773
Lp_360050100.1	adaptin complex 1 subunit, putative	0.000110501	0.00216526
Lp_140011500.1	kinesin K39, putative	0.000113026	0.00220923
Lp_000079800.1	hypothetical protein	0.000116988	0.00228098
Lp_000489500.1	hypothetical protein, conserved	0.00011891	0.0023127
Lp_000292800.1	Aldo/keto reductase family, putative	0.000119811	0.00232446
Lp_000263600.1	hypothetical protein, conserved	0.000122648	0.00237361
Lp_000083200.1	Leucine rich repeat N-terminal domain/Leucine rich repeat/Leucine Rich repeat, putative	0.000125689	0.00241458
Lp_000094200.1	hypothetical protein, conserved	0.000125578	0.00241458
Lp_360031200.1	EF-hand domain pair, putative	0.00012615	0.00241751
Lp_000525100.1	Snf7, putative	0.000127386	0.00243526
Lp_100005000.1	MORN repeat, putative	0.000128304	0.00244683
Lp_000049200.1	hypothetical protein	0.000134128	0.00254551
Lp_000063900.1	hypothetical protein, conserved	0.000135342	0.00256234
Lp_360026800.1	14-3-3 protein 1, putative	0.000137966	0.00259946
Lp_000086100.1	Transmembrane amino acid transporter protein, putative	0.000140385	0.0026387
Lp_000015400.1	Protein of unknown function (DUF423), putative	0.000143314	0.00266848
Lp_100005600.1	Amastin surface glycoprotein, putative	0.000145578	0.00269113
Lp_000225300.1	hypothetical protein, conserved	0.000145573	0.00269113
Lp_000291000.1	hypothetical protein	0.000144904	0.00269113
Lp_000470800.1	dihydroxyacetone kinase 1-like protein	0.000147616	0.00272238
Lp_000148400.1	X-pro, dipeptidyl-peptidase,serine peptidase, Clan SC, family S15, putative	0.000151467	0.00276768
Lp_000497900.1	Ras-related protein RabX1, putative	0.000151484	0.00276768
Lp_000176000.1	hypothetical protein, conserved	0.000156996	0.00285506
Lp_170007400.1	META domain containing protein, putative	0.000159592	0.00288221
Lp_000148800.1	hypothetical protein	0.000159514	0.00288221
Lp_000053900.1	hypothetical protein, conserved	0.000162924	0.00293562
Lp_000309500.1	Glyceraldehyde 3-phosphate dehydrogenase, C-terminal domain containing protein, putative	0.000163882	0.00294611
Lp_180009400.1	hypothetical protein, conserved	0.000166619	0.00298236
Lp_000151300.1	cysteine peptidase, Clan CA, family C2, putative	0.00016704	0.00298236
Lp_360022600.1	membrane-bound acid phosphatase 2, putative	0.000166998	0.00298236
Lp_000524200.1	hypothetical protein, conserved	0.00017188	0.00306181
Lp_000310200.1	Qa-SNARE protein, putative	0.000173081	0.00307622
Lp_240016500.1	ubiquitin-conjugating enzyme E2, putative	0.000174732	0.00309852
Lp_000055300.1	adiponectin receptor protein 1, putative	0.000175551	0.00310603
Lp_000200900.1	heat shock 70-related protein 1, mitochondrial precursor, putative	0.00018282	0.00321288
Lp_000183700.1	adenylate kinase, putative	0.000188982	0.00330634
Lp_000500800.1	hypothetical protein, conserved	0.000194148	0.00338163
Lp_080005300.1	hypothetical protein, conserved	0.000195355	0.00339511
Lp_000018500.1	kynureninase, putative	0.000197813	0.00342264
Lp_000329900.1	hypothetical protein, conserved	0.000199639	0.00344663
Lp_000232600.1	hypothetical protein	0.000200713	0.00345755
Lp_000059800.1	hypothetical protein, conserved	0.00020546	0.00351856
Lp_200007400.1	E3 ubiquitin-protein ligase KCMF1, putative	0.000206749	0.00353049
Lp_000456400.1	Cytidylyltransferase, putative	0.000210657	0.00358941
Lp_000024300.1	hypothetical protein	0.00021437	0.00364476
Lp_160006900.1	Las1-like, putative	0.000218777	0.00371164
Lp_000252300.1	hypothetical protein, conserved	0.000227546	0.0038355
Lp_000245600.1	hypothetical protein, conserved	0.000229716	0.00386377
Lp_000500700.1	hypothetical protein, conserved	0.000233456	0.0039099
Lp_350010600.1	SNF-7-like protein, conserved	0.000237743	0.0039732
Lp_000074800.1	Qb-SNARE protein, putative	0.000238948	0.00398483
Lp_000228800.1	hypothetical protein, conserved	0.000240319	0.0039992
Lp_000182600.1	hypothetical protein, conserved	0.000249332	0.00414039
Lp_000452700.1	hypothetical protein, conserved	0.00025042	0.00414315
Lp_000337500.1	ADP-ribosylation factor-like protein	0.000254473	0.00418914
Lp_000158000.1	casein kinase II, alpha chain, putative	0.00025501	0.00418914
Lp_000075900.1	ATP-binding cassette subfamily A, member 1, putative	0.000255474	0.00418914
Lp_000101300.1	nucleobase transporter	0.000257243	0.00420933
Lp_100007200.1	glycerol-3-phosphate dehydrogenase [NAD+], glycosomal	0.000258658	0.00421489
Lp_000266300.1	hypothetical protein, conserved	0.000263402	0.00426559
Lp_000266700.1	TBC1 domain family member 20/GTPase, putative	0.000263018	0.00426559
Lp_000290100.1	myo-inositol/proton symporter (MIT)	0.000264729	0.00427623
Lp_300012500.1	autophagy protein 5 (ATG5)	0.000279976	0.00446935
Lp_000266400.1	hypothetical protein, conserved	0.000282155	0.00449498
Lp_270015600.1	isocitrate dehydrogenase, putative	0.000284428	0.00451284
Lp_000406300.1	hypothetical protein	0.000286263	0.00451454
Lp_000249800.1	hypothetical protein, conserved	0.000288159	0.00453532
Lp_200011800.1	cysteine peptidase, Clan CA, family C2, putative	0.000290349	0.00456064
Lp_000480100.1	hypothetical protein, conserved	0.000293849	0.00459718
Lp_000497800.1	Tumour suppressor, Mitostatin, putative	0.000297653	0.00463817
Lp_000202700.1	hypothetical protein, conserved	0.000299796	0.00466231
Lp_000014600.1	hypothetical protein	0.000302242	0.00468176
Lp_340014500.1	D-isomer specific 2-hydroxyacid dehydrogenase, NAD binding domain containing protein, putative	0.000301821	0.00468176
Lp_000108200.1	Galactosyltransferase, putative	0.000309772	0.00478893
Lp_000236900.1	hypothetical protein, conserved	0.000312599	0.00482314
Lp_340009700.1	enoyl-[acyl-carrier-protein] reductase, putative	0.000315687	0.00486121
Lp_000082300.1	cysteine peptidase B (CPB)	0.000318557	0.00489578
Lp_270013100.1	diacylglycerol acyltransferase, putative	0.000324953	0.00497782
Lp_200006400.1	phosphatidylinositol-4-phosphate 5-kinase related	0.000325165	0.00497782
Lp_000079000.1	eukaryotic translation initiation factor 2-alpha kinase, putative	0.000326227	0.00498434
Lp_290012900.1	kinesin, putative	0.000340396	0.00515063
Lp_000048000.1	hypothetical protein, conserved	0.000342041	0.00516555
Lp_000215300.1	hypothetical protein, conserved	0.000348007	0.00523547
Lp_000112200.1	hypothetical protein, conserved	0.000347958	0.00523547
Lp_180009100.1	UDP-glucose pyrophosphorylase	0.000353342	0.0052839
Lp_040007800.1	60S ribosomal protein L10, putative	0.000352314	0.0052839
Lp_000183300.1	tryparedoxin 1, putative	0.000357468	0.00532669
Lp_000083400.1	surface antigen-like protein	0.000361304	0.00537363
Lp_000297200.1	glycerol-3-phosphate dehydrogenase [NAD+], glycosomal	0.000365661	0.00542813
Lp_000015700.1	Protein of unknown function (DUF423), putative	0.000367633	0.0054303
Lp_000450400.1	hypothetical protein	0.000369234	0.0054303
Lp_000180000.1	Adenylate cyclase associated (CAP) C terminal, putative	0.000368933	0.0054303
Lp_180006800.1	glycogen synthase kinase 3, putative	0.000369272	0.0054303
Lp_360043000.1	aminopeptidase P1, putative	0.000370992	0.00544538
Lp_000163600.1	RNA-binding protein-like protein	0.000378077	0.00551838
Lp_040009100.1	actin	0.000388157	0.00563403
Lp_000346700.1	R-SNARE protein, putative	0.00040475	0.00586402
Lp_340015700.1	p25-alpha, putative	0.000411353	0.0059268
Lp_290014200.1	Domain of unknown function (DUF4586), putative	0.000419197	0.0060177
Lp_000298300.1	CS domain containing protein, putative	0.000420095	0.00601957
Lp_000282900.1	hypothetical protein, conserved	0.000424515	0.00606075
Lp_000201800.1	glycosomal membrane like protein	0.000426983	0.00608489
Lp_360031300.1	hypothetical protein, conserved	0.000436109	0.00619243
Lp_110005700.1	seryl-tRNA synthetase, putative	0.000437882	0.00620637
Lp_140011200.1	protein kinase, putative	0.000446083	0.00630686
Lp_000209900.1	BT1 family, putative	0.000448079	0.00630686
Lp_000254400.1	actin	0.000454713	0.00637575
Lp_130009000.1	Alba, putative	0.000457161	0.00639862
Lp_000286400.1	GPR1/FUN34/yaaH family, putative	0.000460868	0.00642755
Lp_100006700.1	Leishmanolysin, putative	0.000475566	0.00660901
Lp_000155700.1	ATP-dependent DEAD-box RNA helicase, putative	0.000495022	0.00683096
Lp_000464100.1	elongation factor-2 kinase-like protein	0.000498883	0.00687213
Lp_000411700.1	BT1 family, putative	0.000512188	0.0070307
Lp_280018800.1	DNA topoisomerase III, putative	0.000516116	0.00705989
Lp_000364400.1	ubiquitin hydrolase, putative	0.000525634	0.00716508
Lp_340028800.1	target of rapamycin kinase 3	0.000536357	0.00726074
Lp_000139600.1	Cation efflux family, putative	0.000539948	0.00729675
Lp_000379300.1	Peptidase family M3, putative	0.000548064	0.00739367
Lp_000149100.1	hypothetical protein, conserved	0.000557129	0.00750305
Lp_000091000.1	NADH-dependent fumarate reductase, putative	0.000558263	0.00750543
Lp_000369800.1	Paraquat-inducible protein A, putative	0.000563822	0.00756357
Lp_000375000.1	hypothetical protein, conserved	0.000564517	0.00756357
Lp_000199100.1	ribokinase, putative	0.000572952	0.00766348
Lp_000103000.1	amino acid transporter aATP11, putative	0.000596317	0.00794597
Lp_000483200.1	hypothetical protein	0.000613342	0.00812057
Lp_000157400.1	hypothetical protein	0.000617294	0.00815911
Lp_070005900.1	alpha-adaptin-like protein	0.000624671	0.00823602
Lp_350014000.1	Aldose 1-epimerase, putative	0.000625215	0.00823602
Lp_000445400.1	hypothetical protein, conserved	0.000631116	0.00829981
Lp_000440600.1	hypothetical protein, conserved	0.000636653	0.00835861
Lp_000272000.1	hypothetical protein, conserved	0.000648676	0.00850221
Lp_000411000.1	ubiquitin hydrolase, putative	0.000650508	0.00851199
Lp_200012400.1	paralyzed flagella protein 16	0.000656532	0.0085765
Lp_210008200.1	Protein kinase domain/Protein tyrosine kinase, putative	0.000657788	0.0085786
Lp_000484000.1	50S ribosome-binding GTPase/Dynamin family, putative	0.000660781	0.00860332
Lp_350020200.1	DNA polymerase epsilon subunit b, putative	0.000673895	0.00872587
Lp_210005700.1	argonaut-like protein, putative	0.000672487	0.00872587
Lp_280016300.1	tetratricopeptide repeat (TPR) protein	0.000679234	0.00877073
Lp_320008700.1	hypothetical protein, conserved	0.000681096	0.00878031
Lp_350015800.1	Alanine racemase, N-terminal domain/Alanine racemase, C-terminal domain containing protein, putative	0.000682817	0.00878664
Lp_000490800.1	hypothetical protein, conserved	0.000683829	0.00878664
Lp_000285100.1	hypothetical protein	0.000690245	0.00885456
Lp_350016600.1	hypothetical protein, conserved	0.00069593	0.00890424
Lp_080008500.1	Pyridoxal-phosphate dependent enzyme, putative	0.00069972	0.00891748
Lp_000391800.1	chaperone DNAJ protein, putative	0.000702324	0.00891748
Lp_000452600.1	hypothetical protein, conserved	0.000701545	0.00891748
Lp_000243800.1	fatty acid elongase, putative	0.000726252	0.00918124
Lp_000080700.1	hypothetical protein	0.000734329	0.00923864
Lp_060009800.1	hypothetical protein, conserved	0.000752548	0.00943755
Lp_000139200.1	DNAJ family-like protein	0.000760341	0.00952005
Lp_000192300.1	hypothetical protein	0.000764047	0.0095512
Lp_000155900.1	hypothetical protein, conserved	0.000767895	0.00958401
Lp_000437400.1	hypothetical protein, conserved	0.000775329	0.00960036
Lp_000030900.1	ribonucleoside-diphosphate reductase small chain, putative	0.000774262	0.00960036
Lp_160005700.1	hypothetical protein, conserved	0.00077332	0.00960036
Lp_140008100.1	GNS1/SUR4 family, putative	0.000774204	0.00960036
Lp_210006000.1	ubiquitin-conjugating enzyme-like protein	0.000781632	0.00966313
Lp_240017000.1	hypothetical protein, conserved	0.00079283	0.00978615
Lp_000087600.1	hypothetical protein, conserved	0.000810861	0.00994605
Lp_350012900.1	Aldose 1-epimerase, putative	0.000812417	0.00994957

## Sheet: PI 7 vs PI 12 L passim down
L. passim genes down-regulated from day 7 to 12 PI					GO terms enriched with L. passim genes down-regulated from day 7 to 12 PI
Gene	Annotation	P-value	FDR		GO ID	GO Name	GO Category	P-value	FDR
Lp_000171300.1	hypothetical protein, conserved	2.72e-14	9.67e-12		GO:0005730	nucleolus	CELLULAR_COMPONENT	2.98878e-07	1.08054e-10
Lp_000230400.1	cyclophilin 5, putative	1.34e-12	3.88e-10		GO:0006364	rRNA processing	BIOLOGICAL_PROCESS	0.000176881	1.5987e-07
Lp_000473900.1	hypothetical protein, conserved	4.45e-11	1.02e-08		GO:0015986	ATP synthesis coupled proton transport	BIOLOGICAL_PROCESS	0.00432833	1.33011e-05
Lp_000474000.1	hypothetical protein, conserved	2.51e-10	4.92e-08		GO:0055114	oxidation-reduction process	BIOLOGICAL_PROCESS	0.00719021	3.02228e-05
Lp_000183400.1	tryparedoxin 1, putative	5.95e-10	1.06e-07		GO:0005759	mitochondrial matrix	CELLULAR_COMPONENT	0.00797525	3.89248e-05
Lp_000387100.1	hypothetical protein, conserved	1.39e-09	2.09e-07		GO:0007005	mitochondrion organization	BIOLOGICAL_PROCESS	0.0181346	0.000127847
Lp_050013100.1	cytochrome c oxidase VIII (COX VIII), putative	1.62e-09	2.36e-07		GO:0045263	proton-transporting ATP synthase complex, coupling factor F(o)	CELLULAR_COMPONENT	0.0186598	0.000134923
Lp_320007700.1	ATP-dependent RNA helicase, putative	2.15e-09	3.04e-07		GO:0005840	ribosome	CELLULAR_COMPONENT	0.0234063	0.000181936
Lp_000338200.1	hypothetical protein, conserved	2.8e-09	3.83e-07		GO:0030686	90S preribosome	CELLULAR_COMPONENT	0.0288273	0.000231685
Lp_000043200.1	hypothetical protein, conserved	3.21e-09	4.19e-07		GO:0004129	cytochrome-c oxidase activity	MOLECULAR_FUNCTION	0.0299587	0.000276192
Lp_360049000.1	Cytochrome b5-like Heme/Steroid binding domain containing protein, putative	4.17e-09	5.28e-07		GO:0098798	mitochondrial protein complex	CELLULAR_COMPONENT	0.0377742	0.000368728
Lp_000068000.1	cytochrome c oxidase assembly protein, putative	4.64e-09	5.77e-07
Lp_000270100.1	conserved protein, unknown function	5.62e-09	6.88e-07
Lp_190006300.1	hypothetical protein, conserved	8.52e-09	9.97e-07
Lp_000347400.1	hypothetical protein, conserved	1.33e-08	1.51e-06
Lp_240006400.1	ATP-dependent DEAD/H RNA helicase, putative	2.02e-08	2.17e-06
Lp_300006500.1	alkyldihydroxyacetonephosphate synthase	2.77e-08	2.86e-06
Lp_000062700.1	hypothetical protein, conserved	3e-08	3.06e-06
Lp_000417300.1	hypothetical protein, conserved	3.61e-08	3.58e-06
Lp_000457600.1	Ribosomal protein L4/L1 family, putative	3.7e-08	3.59e-06
Lp_000166600.1	hypothetical protein, conserved	3.86e-08	3.69e-06
Lp_000070600.1	oxidoreductase, putative	4.21e-08	3.97e-06
Lp_340017000.1	hypothetical protein, conserved	5.87e-08	5.29e-06
Lp_360014400.1	Ribosomal protein S5, C-terminal domain containing protein, putative	6.32e-08	5.63e-06
Lp_000435800.1	Mitochondrial SSU ribosomal protein, putative	8.04e-08	7e-06
Lp_000378200.1	Hsp33 protein, putative	9.07e-08	7.65e-06
Lp_000430400.1	Saccharopine dehydrogenase, putative	1.13e-07	9.28e-06
Lp_250017100.1	pumillio protein 8, putative	1.15e-07	9.39e-06
Lp_270014300.1	hypothetical protein, conserved	1.26e-07	1.01e-05
Lp_000034700.1	hypothetical protein, conserved	1.39e-07	1.1e-05
Lp_280020900.1	Amastin surface glycoprotein, putative	1.59e-07	1.2e-05
Lp_340016300.1	hypothetical protein, conserved	2.27e-07	1.62e-05
Lp_150007700.1	hypothetical protein, conserved	2.62e-07	1.82e-05
Lp_000268100.1	cytosolic leucyl aminopeptidase	3.22e-07	2.22e-05
Lp_000452400.1	hypothetical protein, conserved	3.78e-07	2.51e-05
Lp_000284700.1	peptidase m20/m25/m40 family-like protein	5.77e-07	3.7e-05
Lp_360041400.1	Glutathione S-transferase, C-terminal domain containing protein, putative	1.01e-06	5.95e-05
Lp_350014900.1	short chain dehydrogenase, putative	1.13e-06	6.62e-05
Lp_280013800.1	hypothetical protein, conserved	1.26e-06	7.23e-05
Lp_350026000.1	DnaJ domain containing protein, putative	1.3e-06	7.4e-05
Lp_360018600.1	mitochondrial RNA binding complex 1 subunit	1.44e-06	7.95e-05
Lp_000410600.1	Alcohol dehydrogenase GroES-like domain/Zinc-binding dehydrogenase, putative	1.51e-06	8.22e-05
Lp_000332900.1	mitochondrial intermediate peptidase, putative	1.52e-06	8.22e-05
Lp_360027700.1	hypothetical protein, conserved	1.82e-06	9.66e-05
Lp_300006000.1	hypothetical protein, conserved	1.88e-06	9.81e-05
Lp_000214500.1	brix domain containing-like protein	1.88e-06	9.81e-05
Lp_130014700.1	hypothetical protein, conserved	2.18e-06	0.000110452
Lp_000491900.1	Fcf1, putative	2.35e-06	0.000114235
Lp_130009800.1	hypothetical protein, conserved	2.3e-06	0.000114235
Lp_000131300.1	hypothetical protein, conserved	2.61e-06	0.000126319
Lp_000373800.1	60S acidic ribosomal protein, putative	2.65e-06	0.000127391
Lp_000416200.1	ATPase subunit 9, putative	2.68e-06	0.000128212
Lp_000185100.1	ATPase family associated with various cellular activities (AAA)/AAA domain containing protein, putative	2.8e-06	0.000133154
Lp_000116900.1	hypothetical protein, conserved	3.08e-06	0.000143587
Lp_350024500.1	hypothetical protein, conserved	3.08e-06	0.000143587
Lp_270006300.1	reductase, putative	3.1e-06	0.000143587
Lp_360027100.1	hypothetical protein, conserved	3.49e-06	0.00015968
Lp_000240400.1	DnaJ domain containing protein, putative	3.91e-06	0.000172493
Lp_040007700.1	chaperone protein DNAj, putative	4.35e-06	0.000184164
Lp_190008500.1	Ankyrin repeats (3 copies)/Ankyrin repeats (many copies)/Ankyrin repeat, putative	4.3e-06	0.000184164
Lp_030009200.1	hypothetical protein, conserved	4.4e-06	0.000185273
Lp_140012800.1	hypothetical protein, conserved	4.63e-06	0.000190805
Lp_000162700.1	Elongation factor G1, mitochondrial, putative	4.72e-06	0.000192719
Lp_000189700.1	RNA binding protein, putative	4.76e-06	0.000193153
Lp_000248900.1	cytochrome oxidase subunit IX, putative	4.86e-06	0.000196409
Lp_330012800.1	protein kinase, putative	4.94e-06	0.000197576
Lp_000343000.1	RNA-binding protein-like protein	5.18e-06	0.0002052
Lp_360035500.1	mitochondrial RNA binding complex 1 subunit, putative	5.87e-06	0.000227088
Lp_280023900.1	Nucleotidyl transferase, putative	5.88e-06	0.000227088
Lp_000033000.1	Periodic tryptophan protein 2 homolog, putative	6.11e-06	0.000231317
Lp_000338300.1	hypothetical protein, conserved	6.08e-06	0.000231317
Lp_000237600.1	hypothetical protein, conserved	6.17e-06	0.000232552
Lp_070009400.1	acyl-CoA dehydrogenase, mitochondrial precursor, putative	7.25e-06	0.000265633
Lp_220006000.1	hypothetical protein, conserved	7.9e-06	0.000285304
Lp_000057900.1	hypothetical protein, conserved	7.96e-06	0.000286031
Lp_060009900.1	hypothetical protein, conserved	9.23e-06	0.000324696
Lp_000494500.1	hypothetical protein, conserved	9.58e-06	0.000330858
Lp_000334600.1	cytochrome c oxidase copper chaperone, putative	1.15e-05	0.000388366
Lp_300012700.1	protein kinase, putative	1.18e-05	0.000390355
Lp_000215400.1	hypothetical protein, conserved	1.22e-05	0.000401149
Lp_000498600.1	serine peptidase, Clan S-, family S54, putative	1.25e-05	0.000406877
Lp_360013500.1	aldehyde dehydrogenase, putative	1.28e-05	0.000412462
Lp_000427700.1	Protein of unknown function (DUF2962), putative	1.39e-05	0.000443482
Lp_240008000.1	ATPase subunit 9, putative	1.69e-05	0.000530055
Lp_160011500.1	Nucleolar protein,Nop52, putative	1.83e-05	0.000567286
Lp_000177100.1	hypothetical protein, conserved	1.96e-05	0.000589503
Lp_000190800.1	hypothetical protein, conserved	2.15e-05	0.000644371
Lp_000382100.1	Metallo-beta-lactamase superfamily/Beta-lactamase superfamily domain containing protein, putative	2.24e-05	0.00066615
Lp_150012600.1	hypothetical protein, conserved	2.3e-05	0.000679792
Lp_300021000.1	RNA recognition motif. (a.k.a. RRM, RBD, or RNP domain)/RNA recognition motif (a.k.a. RRM, RBD, or RNP domain), putative	2.56e-05	0.000747981
Lp_000026500.1	Phosphatidylethanolamine-binding protein, putative	2.62e-05	0.000760981
Lp_330006000.1	hypothetical protein, conserved	2.65e-05	0.000763222
Lp_280024200.1	MRP protein-like protein	2.64e-05	0.000763222
Lp_000028200.1	SET domain containing protein, putative	2.69e-05	0.000772855
Lp_170011400.1	Methyltransferase domain containing protein, putative	2.81e-05	0.000804893
Lp_360011000.1	hypothetical protein, conserved	2.86e-05	0.000813924
Lp_000293800.1	Domain of unknown function (DUF947), putative	2.88e-05	0.000817504
Lp_000124400.1	ATPase subunit 9, putative	2.92e-05	0.000824625
Lp_000533700.1	spermidine synthase	2.94e-05	0.000826439
Lp_150009300.1	FAD-linked sulfhydryl oxidase, putative	2.97e-05	0.000827317
Lp_210010400.1	hypothetical protein, conserved	3.04e-05	0.000839821
Lp_280005900.1	propionyl-coa carboxylase beta chain, putative	3.06e-05	0.000842294
Lp_220005300.1	hypothetical protein, conserved	3.08e-05	0.000842563
Lp_000397400.1	hypothetical protein, conserved	3.09e-05	0.000842563
Lp_000356900.1	AAA domain containing protein, putative	3.41e-05	0.00090851
Lp_130006900.1	hypothetical protein, conserved	3.71e-05	0.000965215
Lp_000284800.1	hypothetical protein, conserved	3.76e-05	0.000976086
Lp_320023800.1	hypothetical protein, conserved	3.92e-05	0.00099994
Lp_000521900.1	NADH:flavin oxidoreductase / NADH oxidase family, putative	4e-05	0.00101128
Lp_000396200.1	hypothetical protein, conserved	4.02e-05	0.00101269
Lp_280024300.1	hypothetical protein, conserved	4.05e-05	0.00101583
Lp_030006100.1	hypothetical protein, conserved	4.35e-05	0.00107736
Lp_120005300.1	Mitochondrial SSU ribosomal protein 29, putative	4.66e-05	0.00113928
Lp_270017500.1	hypothetical protein, conserved	5.05e-05	0.00121035
Lp_350024600.1	hypothetical protein, conserved	5.13e-05	0.00122326
Lp_330005900.1	hypothetical protein, conserved	5.15e-05	0.00122408
Lp_000347300.1	tryparedoxin peroxidase	5.58e-05	0.00130557
Lp_000253200.1	heat shock 70-related protein 1, mitochondrial precursor, putative	5.63e-05	0.00130883
Lp_240005100.1	clathrin coat assembly protein, putative	5.62e-05	0.00130883
Lp_000160500.1	ATP-dependent RNA helicase, putative	5.84e-05	0.00134973
Lp_140005300.1	j-binding protein, putative	5.97e-05	0.00136776
Lp_000456200.1	hypothetical protein, conserved	6.08e-05	0.00137965
Lp_210009700.1	hypothetical protein, conserved	6.21e-05	0.00140196
Lp_050008000.1	monothiol glutaredoxin, putative	6.34e-05	0.00142436
Lp_000520400.1	thiol-dependent reductase 1	6.37e-05	0.00142436
Lp_000022400.1	ATP synthase, epsilon chain, putative	6.57e-05	0.00146319
Lp_340026000.1	50S ribosomal protein L13-like protein	6.67e-05	0.00147158
Lp_050015400.1	serine peptidase clan SC, family S9A, putative	6.65e-05	0.00147158
Lp_000370600.1	ATP-dependent RNA helicase, putative	6.87e-05	0.00150868
Lp_000124200.1	hypothetical protein, conserved	6.87e-05	0.00150868
Lp_300005400.1	hypothetical protein	7.19e-05	0.00156565
Lp_000137200.1	hypothetical protein, conserved	7.22e-05	0.00156738
Lp_000275500.1	Nop14-like family, putative	7.29e-05	0.00157301
Lp_320009600.1	DnaJ domain containing protein, putative	7.62e-05	0.00162681
Lp_000015500.1	Protein of unknown function (DUF423), putative	7.83e-05	0.00165818
Lp_180006200.1	60S ribosomal protein L7, putative	8.47e-05	0.00177521
Lp_360029600.1	2-oxoglutarate dehydrogenase subunit, putative	9.5e-05	0.00195477
Lp_000372100.1	ATP-dependent RNA helicase, putative	9.59e-05	0.00196838
Lp_000347200.1	tryparedoxin peroxidase	9.87e-05	0.00201147
Lp_000121200.1	hypothetical protein, conserved	0.000103547	0.0020783
Lp_000383100.1	Pentatricopeptide repeat domain containing protein, putative	0.000103252	0.0020783
Lp_000365700.1	S-adenosylmethionine synthetase, C-terminal domain containing protein, putative	0.000103677	0.0020783
Lp_000056100.1	hypothetical protein, conserved	0.000104807	0.0020956
Lp_000110300.1	hypothetical protein, conserved	0.000105556	0.00210229
Lp_000400900.1	cytochrome c oxidase assembly factor, putative	0.000107441	0.00211773
Lp_000213000.1	10 kDa heat shock protein, putative	0.000123699	0.00238807
Lp_210006400.1	metallo-beta-lactamase family-like protein	0.000129189	0.00245773
Lp_000432200.1	hypothetical protein, conserved	0.000135785	0.00256453
Lp_140010900.1	SET domain containing protein, putative	0.000141094	0.00263937
Lp_240007200.1	UDP-galactose transporter, putative	0.000141056	0.00263937
Lp_350023100.1	kinesin, putative	0.000143331	0.00266848
Lp_000132300.1	Ribosomal protein L9, N-terminal domain containing protein, putative	0.000148909	0.00273978
Lp_000026200.1	hypothetical protein, conserved	0.000151387	0.00276768
Lp_000303200.1	Scaffold protein Nfu/NifU N terminal/NifU-like domain containing protein, putative	0.000151864	0.00276817
Lp_000074600.1	hypothetical protein, conserved	0.000157843	0.00286383
Lp_070006000.1	cytochrome c1, heme protein, mitochondrial, putative	0.000177579	0.00313483
Lp_280009400.1	Ribosomal protein L24e, putative	0.000178804	0.00314936
Lp_000117200.1	hypothetical protein, conserved	0.00018364	0.00322006
Lp_340028500.1	Cytochrome c oxidase assembly protein PET191, putative	0.000192917	0.00336766
Lp_350027500.1	hypothetical protein, conserved	0.000196975	0.00341568
Lp_300009900.1	ribosome biogenesis regulatory protein (RRS1), putative	0.000205601	0.00351856
Lp_280011800.1	hypothetical protein, conserved	0.000205546	0.00351856
Lp_000165200.1	hypothetical protein, conserved	0.000222884	0.00377314
Lp_000114600.1	hypothetical protein, conserved	0.000224221	0.00378759
Lp_300017000.1	Eukaryotic protein of unknown function (DUF872), putative	0.000231457	0.00388471
Lp_000516600.1	hypothetical protein, conserved	0.000250555	0.00414315
Lp_000322300.1	hypothetical protein, conserved	0.000253011	0.00417494
Lp_050007900.1	hypothetical protein, conserved	0.000257806	0.00420976
Lp_300012100.1	Spc97 / Spc98 family, putative	0.000261467	0.00425182
Lp_280013900.1	Archaic translocase outer mitochondrial membrane 46 kDa subunit, putative	0.00026515	0.00427623
Lp_000210800.1	hypothetical protein, conserved	0.000267969	0.00431282
Lp_000386100.1	hypothetical protein, conserved	0.000275066	0.00441796
Lp_280011000.1	hypothetical protein, conserved	0.000276432	0.00442178
Lp_000296600.1	aminopeptidase, putative	0.000275955	0.00442178
Lp_000517100.1	chaperonin HSP60, mitochondrial precursor	0.000283969	0.00451284
Lp_000110900.1	spermidine synthase	0.000285604	0.00451323
Lp_000042600.1	hypothetical protein, conserved	0.000285142	0.00451323
Lp_000041600.1	Nop53 (60S ribosomal biogenesis), putative	0.000292056	0.00457827
Lp_070012800.1	Sel1 repeat, putative	0.000296032	0.0046221
Lp_000115500.1	ribosomal protein L3-like protein	0.000332379	0.00506846
Lp_000085400.1	hypothetical protein, conserved	0.000335779	0.00511035
Lp_030011000.1	hypothetical protein	0.000336718	0.00511131
Lp_000337600.1	hypothetical protein, conserved	0.000337145	0.00511131
Lp_000523900.1	RNasePH-like protein	0.000353313	0.0052839
Lp_320020000.1	hypothetical protein, conserved	0.000353923	0.0052839
Lp_000354500.1	hypothetical protein, conserved	0.000368047	0.0054303
Lp_230005900.1	hypothetical protein	0.000375081	0.00549511
Lp_000236100.1	hypothetical protein, conserved	0.000377217	0.0055161
Lp_000402700.1	hypothetical protein, conserved	0.000382467	0.00557208
Lp_000170700.1	WD domain, G-beta repeat, putative	0.000385415	0.0056046
Lp_270019300.1	NLI interacting factor-like phosphatase, putative	0.000407515	0.00588232
Lp_050013000.1	hypothetical protein, conserved	0.000406869	0.00588232
Lp_000440400.1	Noc2p family, putative	0.000416822	0.00599459
Lp_160012200.1	Methyltransferase domain/ubiE/COQ5 methyltransferase family, putative	0.000421419	0.00602752
Lp_000060400.1	hypothetical protein, conserved	0.00043546	0.00619243
Lp_350021900.1	UBX domain containing protein, putative	0.000447507	0.00630686
Lp_070007700.1	phosphatidylglycerolphosphate synthase, mitochondrial, putative	0.000448191	0.00630686
Lp_000341100.1	DEAD box RNA helicase, putative	0.000452263	0.00635276
Lp_290008300.1	U3 small nucleolar ribonucleoprotein protein MPP10, putative	0.000457978	0.00639863
Lp_330019700.1	ras-like small GTPases, putative	0.000467907	0.00651413
Lp_000207600.1	hypothetical protein, conserved	0.000482925	0.0066994
Lp_000413800.1	hypothetical protein, conserved	0.000484216	0.00670545
Lp_000145800.1	hypothetical protein	0.000487087	0.00673331
Lp_170007900.1	formin, putative	0.000510705	0.00702265
Lp_350035800.1	hypothetical protein, conserved	0.000515867	0.00705989
Lp_000394100.1	Acyltransferase, putative	0.00052279	0.00713872
Lp_060005400.1	Trm112p-like protein, putative	0.000528836	0.00719621
Lp_000389000.1	hypothetical protein, conserved	0.000529972	0.00719917
Lp_000357400.1	hypothetical protein, conserved	0.000535486	0.00726074
Lp_000039700.1	nuclear transport factor 2 protein, putative	0.000579739	0.00774104
Lp_050012900.1	hypothetical protein, conserved	0.000597113	0.00794597
Lp_000207100.1	flavoprotein monooxygenase, putative	0.000599503	0.00796425
Lp_000173400.1	NADH:flavin oxidoreductase / NADH oxidase family, putative	0.000601119	0.0079722
Lp_000215200.1	hypothetical protein, conserved	0.000663091	0.00861908
Lp_000006900.1	citrate synthase, putative	0.000674646	0.00872587
Lp_000173100.1	Major Facilitator Superfamily/Sugar (and other) transporter, putative	0.000697526	0.00890424
Lp_000423000.1	40S ribosomal protein S24e	0.000697037	0.00890424
Lp_350035000.1	ATP-dependent RNA helicase, putative	0.000703114	0.00891748
Lp_270010100.1	vesicular transport protein (CDC48 homologue), putative	0.000725881	0.00918124
Lp_000113800.1	RNase H, putative	0.0007328	0.00923422
Lp_000424800.1	ribosomal protein L27, putative	0.000732426	0.00923422
Lp_000339600.1	60S acidic ribosomal protein, putative	0.000739887	0.00929364
Lp_000253300.1	hypothetical protein, conserved	0.000772098	0.00960036
Lp_000093300.1	hypothetical protein, conserved	0.000804512	0.00991472
Lp_000401700.1	AATF protein, putative	0.000807565	0.00992115
Lp_000523000.1	hypothetical protein, conserved	0.000806516	0.00992115

## Sheet: PI 12 vs PI 20 L passim up
L. passim genes up-regulated from day 12 to 20 PI					GO terms enriched with L. passim genes up-regulated from day 12 to 20 PI
Gene	Annotation	P-value	FDR		GO ID	GO Name	GO Category	P-value	FDR
Lp_000123200.1	hypothetical protein, conserved	7.46e-33	5.85e-29		GO:0022900	electron transport chain	BIOLOGICAL_PROCESS	1.18127e-05	0.00816897
Lp_340009700.1	enoyl-[acyl-carrier-protein] reductase, putative	1.24e-16	4.86e-13		GO:0019752	carboxylic acid metabolic process	BIOLOGICAL_PROCESS	9.53345e-06	0.00816897
Lp_350012900.1	Aldose 1-epimerase, putative	7.04e-15	1.11e-11		GO:0005975	carbohydrate metabolic process	BIOLOGICAL_PROCESS	3.53538e-05	0.0217308
Lp_000473000.1	Flavinator of succinate dehydrogenase, putative	7.72e-11	4.04e-08		GO:0046034	ATP metabolic process	BIOLOGICAL_PROCESS	7.44384e-05	0.0311032
Lp_000119600.1	hypothetical protein, conserved	1.64e-09	5.22e-07		GO:0016614	oxidoreductase activity, acting on CH-OH group of donors	MOLECULAR_FUNCTION	6.83508e-05	0.0311032
Lp_000363100.1	Fructose-bisphosphate aldolase class-I, putative	1.99e-09	5.39e-07		GO:0009055	electron transfer activity	MOLECULAR_FUNCTION	5.99606e-05	0.0311032
Lp_000378200.1	Hsp33 protein, putative	8.29e-09	1.81e-06		GO:0051186	cofactor metabolic process	BIOLOGICAL_PROCESS	0.000115567	0.037607
Lp_280008800.1	short chain 3-hydroxyacyl-CoA dehydrogenase, putative	8.54e-09	1.81e-06		GO:0009150	purine ribonucleotide metabolic process	BIOLOGICAL_PROCESS	0.000138385	0.040292
Lp_330013200.1	macrophage migration inhibitory factor-like protein	1.27e-08	2.49e-06		GO:0004096	catalase activity	MOLECULAR_FUNCTION	0.000174893	0.0483754
Lp_000199600.1	pfkB family carbohydrate kinase, putative	1.25e-08	2.49e-06
Lp_000421400.1	cytochrome oxidase assembly protein-like protein	1.88e-08	3.52e-06
Lp_130009000.1	Alba, putative	2.41e-08	4.21e-06
Lp_300015500.1	formate--tetrahydrofolate ligase	3.54e-08	5.76e-06
Lp_000363000.1	Fructose-bisphosphate aldolase class-I, putative	3.6e-08	5.76e-06
Lp_000212300.1	hypothetical protein, conserved	4.42e-08	6.8e-06
Lp_000131300.1	hypothetical protein, conserved	6.31e-08	9.32e-06
Lp_000290200.1	hypothetical protein, conserved	6.44e-08	9.32e-06
Lp_300023400.1	ribosomal P protein AGP2beta-1, putative	9.37e-08	1.26e-05
Lp_000400900.1	cytochrome c oxidase assembly factor, putative	9.16e-08	1.26e-05
Lp_000213000.1	10 kDa heat shock protein, putative	9.44e-08	1.26e-05
Lp_350024500.1	hypothetical protein, conserved	1.46e-07	1.82e-05
Lp_000351000.1	prenyltransferase, putative	1.51e-07	1.85e-05
Lp_000241000.1	Catalase/Catalase-related immune-responsive, putative	3.15e-07	3.64e-05
Lp_100007200.1	glycerol-3-phosphate dehydrogenase [NAD+], glycosomal	3.79e-07	4.25e-05
Lp_000428700.1	Aldo/keto reductase family, putative	4.6e-07	5.09e-05
Lp_180012900.1	NADH-ubiquinone oxidoreductase complex I subunit, putative	1.05e-06	0.000105688
Lp_350041100.1	hypothetical protein, conserved	1.31e-06	0.00012495
Lp_000499600.1	2Fe-2S iron-sulfur cluster binding domain containing protein, putative	1.3e-06	0.00012495
Lp_000064600.1	Domain of unknown function (DUF1935), putative	1.44e-06	0.000131057
Lp_320022500.1	Leucine Rich repeat, putative	1.66e-06	0.00014623
Lp_330006300.1	trans-splicing factor, putative	1.71e-06	0.000148945
Lp_000455800.1	RNA recognition motif (a.k.a. RRM, RBD, or RNP domain)/RNA recognition motif. (a.k.a. RRM, RBD, or RNP domain), putative	1.74e-06	0.000149947
Lp_000302300.1	hypothetical protein, conserved	2.01e-06	0.000164144
Lp_000155100.1	hypothetical protein	2.42e-06	0.000195442
Lp_000062700.1	hypothetical protein, conserved	3.67e-06	0.000284935
Lp_000171300.1	hypothetical protein, conserved	3.99e-06	0.00030036
Lp_140006000.1	DnaJ domain containing protein, putative	4.14e-06	0.000306746
Lp_000350100.1	hypothetical protein, conserved	7.66e-06	0.000505102
Lp_000040800.1	deoxyribose-phosphate aldolase, putative	7.96e-06	0.00052033
Lp_000077200.1	Catalase/Catalase-related immune-responsive, putative	8.14e-06	0.000527879
Lp_000522600.1	hypothetical protein, conserved	9.34e-06	0.000595832
Lp_000145700.1	DEAD/DEAH box helicase, putative	9.95e-06	0.000624664
Lp_340028500.1	Cytochrome c oxidase assembly protein PET191, putative	1.02e-05	0.000624976
Lp_000297200.1	glycerol-3-phosphate dehydrogenase [NAD+], glycosomal	1.01e-05	0.000624976
Lp_000403200.1	hypothetical protein, conserved	1.03e-05	0.000625783
Lp_000066400.1	aspartate aminotransferase, putative	1.17e-05	0.00069887
Lp_000352500.1	Thiolase, N-terminal domain/Beta-ketoacyl synthase, N-terminal domain/Thiolase, C-terminal domain containing protein, putative	1.29e-05	0.000761876
Lp_000499500.1	2Fe-2S iron-sulfur cluster binding domain containing protein, putative	1.5e-05	0.000865969
Lp_000194300.1	xanthine phosphoribosyltransferase	1.59e-05	0.000902097
Lp_000473800.1	Elongation factor P (EF-P) KOW-like domain containing protein, putative	1.64e-05	0.000921754
Lp_000375600.1	Cytochrome c oxidase biogenesis protein Cmc1 like, putative	1.9e-05	0.00105828
Lp_000032900.1	Domain of unknown function (DUF4379), putative	2.29e-05	0.00122875
Lp_000350300.1	ADP-ribosylation factor family/50S ribosome-binding GTPase/Signal recognition particle receptor beta subunit/Gtr1/RagA G protein conserved region/Ferrous iron transport protein B/Ras family/Miro-like protein/Elongation factor Tu GTP binding domain containing protein, putative	2.32e-05	0.00123715
Lp_260010600.1	hypothetical protein, conserved	2.4e-05	0.00127302
Lp_180012500.1	hypothetical protein, conserved	2.44e-05	0.00128661
Lp_160005500.1	DEAD/DEAH box helicase/Helicase conserved C-terminal domain containing protein, putative	2.48e-05	0.00129993
Lp_000110200.1	Zinc finger, C3HC4 type (RING finger) containing protein, putative	2.53e-05	0.00131451
Lp_270014700.1	Phosphoglycerate kinase/Cyclic nucleotide-binding domain containing protein, putative	2.68e-05	0.00138519
Lp_280007700.1	Iron-containing alcohol dehydrogenase, putative	2.95e-05	0.00149617
Lp_000236600.1	hypothetical protein, conserved	3e-05	0.00151122
Lp_030005900.1	delta-1-pyrroline-5-carboxylate dehydrogenase, putative	3.73e-05	0.00181504
Lp_000190800.1	hypothetical protein, conserved	4.05e-05	0.00191412
Lp_000521700.1	Zinc finger C-x8-C-x5-C-x3-H type (and similar), putative	4.04e-05	0.00191412
Lp_000520100.1	Mpv17 / PMP22 family, putative	4.39e-05	0.00203811
Lp_000499400.1	ferredoxin, 2fe-2s-like protein	4.34e-05	0.00203811
Lp_000393800.1	enoyl-CoA hydratase/isomerase-like protein	4.56e-05	0.00210456
Lp_000314100.1	Scd6-like Sm domain containing protein, putative	5.03e-05	0.00226856
Lp_000107700.1	hypothetical protein, conserved	5.06e-05	0.00227156
Lp_000380900.1	alcohol dehydrogenase, putative	5.1e-05	0.00227363
Lp_000482600.1	hypothetical protein, conserved	5.2e-05	0.00230379
Lp_320008200.1	Ribosomal protein S5, N-terminal domain/Ribosomal protein S5, C-terminal domain containing protein, putative	5.39e-05	0.00237751
Lp_000140700.1	hypothetical protein	5.61e-05	0.0024454
Lp_000512000.1	hypothetical protein, conserved	5.72e-05	0.00246652
Lp_280013700.1	EF-hand domain/EF hand, putative	5.87e-05	0.00249352
Lp_000473900.1	hypothetical protein, conserved	5.89e-05	0.00249352
Lp_310010600.1	nucleosome assembly protein-like protein	5.91e-05	0.00249352
Lp_130007200.1	MOZ/SAS family acetyltransferase, putative	6.78e-05	0.00280284
Lp_000056100.1	hypothetical protein, conserved	7.5e-05	0.00301868
Lp_150009800.1	glutamate dehydrogenase	7.35e-05	0.00301868
Lp_000298100.1	Domain of unknown function (DUF1935), putative	8.57e-05	0.0034147
Lp_340030100.1	Ankyrin repeats (3 copies)/Ankyrin repeat/Ankyrin repeats (many copies), putative	9.6e-05	0.00372866
Lp_340006200.1	adenylate kinase, putative	9.95e-05	0.00381003
Lp_000182900.1	mitogen-activated protein kinase	0.000109674	0.0041259
Lp_000230400.1	cyclophilin 5, putative	0.000110388	0.0041259
Lp_000488000.1	hypothetical protein, conserved	0.000110298	0.0041259
Lp_290005700.1	hypothetical protein, conserved	0.000119337	0.00441827
Lp_360016100.1	Methylenetetrahydrofolate reductase, putative	0.000121587	0.00448046
Lp_130009800.1	hypothetical protein, conserved	0.000123407	0.00452235
Lp_000338200.1	hypothetical protein, conserved	0.000123876	0.00452235
Lp_000018200.1	hypothetical protein, conserved	0.00012805	0.00462142
Lp_280012400.1	putative dual-specificity protein phosphatase, putative	0.000128945	0.00462142
Lp_000204300.1	hypothetical protein, conserved	0.000128777	0.00462142
Lp_000532300.1	hypothetical protein, conserved	0.000135984	0.00482958
Lp_000401700.1	AATF protein, putative	0.000140003	0.00489101
Lp_000506000.1	Zinc finger C-x8-C-x5-C-x3-H type (and similar), putative	0.00014351	0.00489744
Lp_000261900.1	hypothetical protein, conserved	0.000143341	0.00489744
Lp_000214600.1	methylmalonyl-coa epimerase-like protein	0.000148867	0.00503647
Lp_000067800.1	glycerol-3-phosphate acyl transferase	0.000160568	0.00534026
Lp_000531200.1	Eukaryotic protein of unknown function (DUF914)/Triose-phosphate Transporter family, putative	0.000164625	0.00541469
Lp_270010000.1	hypothetical protein, conserved	0.000166364	0.00541821
Lp_360039900.1	aldehyde dehydrogenase, putative	0.00016804	0.00545018
Lp_210010400.1	hypothetical protein, conserved	0.000172256	0.00556394
Lp_000498700.1	HpcH/HpaI aldolase/citrate lyase family, putative	0.000175803	0.00565525
Lp_000448200.1	DnaJ domain containing protein, putative	0.000186656	0.0059075
Lp_350022900.1	Domain of unknown function (DUF4205), putative	0.000189285	0.00596665
Lp_000506800.1	glucose-6-phosphate isomerase	0.000190062	0.00596717
Lp_000473500.1	hypothetical protein, conserved	0.000195839	0.00612406
Lp_000463800.1	hypothetical protein, conserved	0.000212508	0.00654108
Lp_350035400.1	hypothetical protein, conserved	0.000240976	0.00727471
Lp_170007400.1	META domain containing protein, putative	0.000245867	0.00739392
Lp_360031600.1	hypothetical protein, conserved	0.000250639	0.00748921
Lp_050012700.1	diphthine synthase-like protein	0.000251159	0.00748921
Lp_350014000.1	Aldose 1-epimerase, putative	0.000262123	0.00773498
Lp_180013100.1	hypothetical protein, conserved	0.000262136	0.00773498
Lp_280013800.1	hypothetical protein, conserved	0.000264659	0.00775665
Lp_120009700.1	hypothetical protein, conserved	0.000264847	0.00775665
Lp_130015200.1	hypothetical protein, conserved	0.000280449	0.00815277
Lp_290012600.1	hypothetical protein, conserved	0.000301766	0.00861295
Lp_160012200.1	Methyltransferase domain/ubiE/COQ5 methyltransferase family, putative	0.000306586	0.00868735
Lp_000015500.1	Protein of unknown function (DUF423), putative	0.00031859	0.00899502
Lp_000112700.1	GMP synthase [glutamine-hydrolysing]	0.000320923	0.00902841
Lp_340006700.1	mitochondrial malate dehydrogenase	0.000334382	0.00926174
Lp_000417300.1	hypothetical protein, conserved	0.00033628	0.00926174
Lp_350024600.1	hypothetical protein, conserved	0.000336111	0.00926174

## Sheet: PI 12 vs PI 20 L passim down
L. passim genes down-regulated from day 12 to 20 PI					GO term enriched with L. passim genes down-regulated from day 12 to 20 PI
Gene	Annotation	P-value	FDR		GO ID	GO Name	GO Category	P-value	FDR
Lp_000287300.1	amidohydrolase, putative	1.23e-15	3.22e-12		GO:0004180	carboxypeptidase activity	MOLECULAR_FUNCTION	0.00833115	1.50599e-06
Lp_360044500.1	hypothetical protein, conserved	4.58e-15	8.99e-12
Lp_000285600.1	Peptidase family M20/M25/M40/Peptidase dimerisation domain containing protein, putative	1.12e-14	1.46e-11
Lp_000405400.1	amidohydrolase, putative	1.3e-12	1.13e-09
Lp_000307700.1	carboxypeptidase, putative	1.25e-12	1.13e-09
Lp_280020500.1	CEP76 C2 domain containing protein, putative	1.21e-12	1.13e-09
Lp_360020100.1	lactate/malate dehydrogenase, NAD binding domain/lactate/malate dehydrogenase, alpha/beta C-terminal domain containing protein, putative	1.68e-12	1.32e-09
Lp_000524300.1	hypothetical protein, conserved	5.64e-12	3.82e-09
Lp_070005300.1	FAD dependent oxidoreductase/NAD(P)-binding Rossmann-like domain containing protein, putative	5.84e-12	3.82e-09
Lp_000356500.1	Sel1 repeat, putative	6.89e-12	4.16e-09
Lp_000025000.1	surface antigen protein, putative	5.19e-11	2.91e-08
Lp_000053500.1	Peptidase family M20/M25/M40/Peptidase dimerisation domain containing protein, putative	8.61e-11	4.18e-08
Lp_000357600.1	FAD dependent oxidoreductase, putative	9.05e-11	4.18e-08
Lp_280016500.1	heat shock 70-related protein 1, mitochondrial precursor, putative	1.25e-10	5.47e-08
Lp_000504700.1	Protein Associated with Differentiation, putative	2.75e-10	1.14e-07
Lp_000073700.1	Peptidase family M20/M25/M40/Peptidase dimerisation domain containing protein, putative	3.49e-10	1.37e-07
Lp_000121500.1	iron/zinc transporter protein-like protein	3.8e-10	1.42e-07
Lp_340005500.1	hypothetical protein, conserved	5.42e-10	1.93e-07
Lp_000419000.1	glutamamyl carboxypeptidase, putative	6.92e-10	2.36e-07
Lp_000376700.1	hypothetical protein, conserved	1.73e-09	5.22e-07
Lp_000047100.1	hypothetical protein, conserved	1.68e-09	5.22e-07
Lp_000121600.1	iron/zinc transporter protein-like protein	1.89e-09	5.3e-07
Lp_000330700.1	voltage-dependent anion-selective channel, putative	1.87e-09	5.3e-07
Lp_000327200.1	carboxypeptidase, putative	2.26e-09	5.8e-07
Lp_000115800.1	Leucine Rich Repeat, putative	2.29e-09	5.8e-07
Lp_000029000.1	hypothetical protein, conserved	4.17e-09	1.02e-06
Lp_000388900.1	hypothetical protein, conserved	4.74e-09	1.13e-06
Lp_000079700.1	surface antigen protein, putative	7.2e-09	1.63e-06
Lp_000519400.1	Leucine rich repeat, putative	7.27e-09	1.63e-06
Lp_000289000.1	glutamamyl carboxypeptidase, putative	9.8e-09	2.02e-06
Lp_000486200.1	surface antigen protein, putative	1.49e-08	2.85e-06
Lp_000265200.1	Protein of unknown function (DUF2946)/Wnt and FGF inhibitory regulator/Alphaherpesvirus glycoprotein E, putative	2.24e-08	4.02e-06
Lp_000397700.1	iron/zinc transporter protein-like protein	2.25e-08	4.02e-06
Lp_000339300.1	glutamamyl carboxypeptidase, putative	2.56e-08	4.37e-06
Lp_000100800.1	amino acid transporter aATP11, putative	3.3e-08	5.51e-06
Lp_000169500.1	D-isomer specific 2-hydroxyacid dehydrogenase, NAD binding domain containing protein, putative	3.83e-08	6.02e-06
Lp_190008600.1	Vacuolar protein sorting protein 36 Vps36/EAP30/Vps36 family, putative	4.85e-08	7.31e-06
Lp_000418900.1	glutamamyl carboxypeptidase, putative	6.53e-08	9.32e-06
Lp_000067300.1	D-3-phosphoglycerate dehydrogenase-like protein	6.67e-08	9.35e-06
Lp_130009600.1	Protein of unknown function (DUF1014), putative	1e-07	1.31e-05
Lp_090007200.1	hypothetical protein, conserved	1.05e-07	1.35e-05
Lp_000024200.1	Nodulin-like, putative	1.41e-07	1.79e-05
Lp_000108900.1	Cyclic nucleotide-binding domain/Protein tyrosine kinase/Protein kinase domain containing protein, putative	2.33e-07	2.82e-05
Lp_240008200.1	signal recognition particle, putative	2.83e-07	3.37e-05
Lp_000342300.1	Amastin surface glycoprotein, putative	3.14e-07	3.64e-05
Lp_090007100.1	hypothetical protein, conserved	3.59e-07	4.08e-05
Lp_000057400.1	RNA-binding protein 5, putative	5.16e-07	5.62e-05
Lp_000507300.1	surface antigen protein, putative	6.09e-07	6.55e-05
Lp_260006900.1	hypothetical protein, conserved	6.47e-07	6.87e-05
Lp_000045700.1	heat shock protein 83-17	6.57e-07	6.88e-05
Lp_000235800.1	amidohydrolase, putative	7.12e-07	7.36e-05
Lp_000206600.1	Stress responsive A/B Barrel Domain, putative	7.69e-07	7.84e-05
Lp_000235300.1	amidohydrolase, putative	1.12e-06	0.000111046
Lp_000214300.1	surface antigen protein, putative	1.18e-06	0.000116007
Lp_000456500.1	Acetyltransferase (GNAT) family/Acetyltransferase (GNAT) domain containing protein, putative	1.33e-06	0.000126229
Lp_320007400.1	hypothetical protein, conserved	1.37e-06	0.000127886
Lp_230005800.1	pentamidine resistance protein 1	1.43e-06	0.000131057
Lp_000267400.1	surface antigen protein, putative	1.49e-06	0.000134743
Lp_000301300.1	heat shock protein 83-17	1.54e-06	0.000137156
Lp_160015400.1	hypothetical protein, conserved	1.82e-06	0.000155489
Lp_300017500.1	GTPase activator-like protein	1.85e-06	0.000155915
Lp_000397000.1	Alpha/beta hydrolase family, putative	1.89e-06	0.00015807
Lp_000378000.1	CRAL/TRIO, N-terminal domain/CRAL/TRIO domain containing protein, putative	1.97e-06	0.000162662
Lp_010005000.1	dehydrogenase/oxidoreductase-like protein	2.45e-06	0.000195997
Lp_160009500.1	hypothetical protein, conserved	2.59e-06	0.000205445
Lp_000453000.1	Amastin surface glycoprotein, putative	3.44e-06	0.000270347
Lp_000258300.1	tricarboxylate carrier, putative	3.77e-06	0.000289733
Lp_000128100.1	DnaJ protein, putative	3.89e-06	0.000296506
Lp_000364400.1	ubiquitin hydrolase, putative	4.02e-06	0.00030036
Lp_000032200.1	hypothetical protein, conserved	4.33e-06	0.000317893
Lp_360012100.1	clathrin heavy chain, putative	4.38e-06	0.0003184
Lp_000266100.1	hypothetical protein, conserved	4.99e-06	0.000359533
Lp_000200900.1	heat shock 70-related protein 1, mitochondrial precursor, putative	5.07e-06	0.000361642
Lp_000017200.1	kinesin, putative	5.17e-06	0.000365477
Lp_000266400.1	hypothetical protein, conserved	5.63e-06	0.00039474
Lp_000054800.1	pteridine transporter (truncated), putative	5.86e-06	0.00040684
Lp_000032500.1	acetyltransferase-like protein	5.91e-06	0.00040684
Lp_210013900.1	beta tubulin	6.21e-06	0.000423589
Lp_000024300.1	hypothetical protein	6.4e-06	0.000429347
Lp_280023800.1	Vacuolar proton pump subunit B, putative	6.36e-06	0.000429347
Lp_000147500.1	hypothetical protein	6.86e-06	0.000456504
Lp_350038500.1	membrane- trafficking protein, putative	9.34e-06	0.000595832
Lp_320023400.1	mitogen-activated protein kinase, putative	9.8e-06	0.000620449
Lp_000009200.1	hypothetical protein, conserved	1.02e-05	0.000624976
Lp_030010300.1	NLI interacting factor-like phosphatase, putative	1.04e-05	0.000625783
Lp_000158900.1	surface antigen protein, putative	1.23e-05	0.000729302
Lp_000382100.1	Metallo-beta-lactamase superfamily/Beta-lactamase superfamily domain containing protein, putative	1.34e-05	0.000785882
Lp_000136800.1	hypothetical protein, conserved	1.39e-05	0.000809392
Lp_130006300.1	carboxypeptidase, putative	1.54e-05	0.000883598
Lp_000506600.1	WW domain containing protein, putative	1.6e-05	0.000902097
Lp_140013300.1	ubiquitin/ribosomal protein S27a, putative	2.02e-05	0.00111182
Lp_000445100.1	pteridine transporter (truncated), putative	2.03e-05	0.00111182
Lp_000472700.1	DREV methyltransferase, putative	2.1e-05	0.00114461
Lp_000300900.1	hypothetical protein	2.12e-05	0.00114915
Lp_250018000.1	amino acid transporter 19, putative	2.77e-05	0.00141935
Lp_000451100.1	mitochondrial RNA binding protein, putative	2.93e-05	0.0014938
Lp_000318500.1	amino acid transporter 19, putative	3.11e-05	0.0015538
Lp_000149100.1	hypothetical protein, conserved	3.32e-05	0.00164875
Lp_000135600.1	hypothetical protein, conserved	3.57e-05	0.00176359
Lp_000015600.1	Protein of unknown function (DUF423), putative	3.63e-05	0.00178119
Lp_110005700.1	seryl-tRNA synthetase, putative	3.75e-05	0.00181504
Lp_360012200.1	poly-zinc finger protein 2, putative	3.8e-05	0.0018322
Lp_330008200.1	beta tubulin	4.03e-05	0.00191412
Lp_000156200.1	phosphatidylinositol-4-phosphate 5-kinase-like protein	4.36e-05	0.00203811
Lp_000140000.1	CobW/HypB/UreG, nucleotide-binding domain/Conserved hypothetical ATP binding protein, putative	4.8e-05	0.00220494
Lp_000525700.1	surface antigen protein, putative	4.95e-05	0.00224676
Lp_000126700.1	Mitochondrial carrier protein, putative	4.93e-05	0.00224676
Lp_000524200.1	hypothetical protein, conserved	5.43e-05	0.00237906
Lp_050016500.1	hypothetical protein, conserved	5.67e-05	0.00245795
Lp_000155700.1	ATP-dependent DEAD-box RNA helicase, putative	5.86e-05	0.00249352
Lp_000488800.1	hydrolase, alpha/beta fold family-like protein	6.01e-05	0.00252428
Lp_000501800.1	hypothetical protein, conserved	6.14e-05	0.00256475
Lp_330009700.1	hypothetical protein, conserved	6.35e-05	0.00263794
Lp_000430700.1	Reverse transcriptase (RNA-dependent DNA polymerase), putative	7.5e-05	0.00301868
Lp_000171800.1	hypothetical protein	7.49e-05	0.00301868
Lp_000407600.1	Plus-3 domain/Zinc finger, C3HC4 type (RING finger) containing protein, putative	7.44e-05	0.00301868
Lp_000454600.1	WD domain, G-beta repeat, putative	7.99e-05	0.00319966
Lp_000407300.1	hypothetical protein, conserved	8.74e-05	0.00346527
Lp_350025600.1	ubiquitin hydrolase, putative	8.98e-05	0.0035425
Lp_000074800.1	Qb-SNARE protein, putative	9.39e-05	0.00368518
Lp_250013200.1	hypothetical protein, conserved	9.45e-05	0.00369123
Lp_000276300.1	hypothetical protein, conserved	9.64e-05	0.00372866
Lp_100006400.1	GP63, leishmanolysin	9.8e-05	0.00376916
Lp_000486300.1	hypothetical protein, conserved	0.000100839	0.00384216
Lp_000337500.1	ADP-ribosylation factor-like protein	0.000108711	0.00412209
Lp_320019800.1	phosphatidate cytidylyltransferase-like protein	0.000111872	0.00416152
Lp_340014500.1	D-isomer specific 2-hydroxyacid dehydrogenase, NAD binding domain containing protein, putative	0.000124952	0.00454051
Lp_000024000.1	Nodulin-like/Major Facilitator Superfamily, putative	0.000129627	0.00462473
Lp_000409100.1	phosphoglycerate mutase family member 5, putative	0.000136868	0.00483907
Lp_000497800.1	Tumour suppressor, Mitostatin, putative	0.000140206	0.00489101
Lp_000316000.1	Arrestin (or S-antigen), N-terminal domain containing protein, putative	0.000140119	0.00489101
Lp_030007000.1	NADP-dependent alcohol dehydrogenase, putative	0.000142301	0.00489744
Lp_340011000.1	60S ribosomal protein L13a, putative	0.000143387	0.00489744
Lp_000347900.1	phenylalanine-4-hydroxylase	0.00014336	0.00489744
Lp_000094200.1	hypothetical protein, conserved	0.000148047	0.00503039
Lp_140009800.1	hypothetical protein, conserved	0.000151735	0.00511145
Lp_300015600.1	RNA-binding protein, putative	0.000158741	0.0053246
Lp_350033800.1	Chromosome passenger complex (CPC) protein INCENP N terminal, putative	0.000160157	0.00534026
Lp_000486100.1	surface antigen protein, putative	0.000165346	0.00541469
Lp_000124900.1	D-lactate dehydrogenase-like protein	0.000165566	0.00541469
Lp_120006000.1	Plus-3 domain/Zinc finger, C3HC4 type (RING finger) containing protein, putative	0.00016364	0.00541469
Lp_000500700.1	hypothetical protein, conserved	0.000180075	0.00576903
Lp_000220600.1	Tubulin C-terminal domain containing protein, putative	0.000181593	0.005794
Lp_000445000.1	hypothetical protein, conserved	0.000183715	0.00583797
Lp_000345700.1	Trypanosome basal body component protein	0.000202767	0.00631553
Lp_170010700.1	Tetratricopeptide repeat, putative	0.000206227	0.00639794
Lp_000390600.1	RNA recognition motif. (a.k.a. RRM, RBD, or RNP domain)/RNA recognition motif (a.k.a. RRM, RBD, or RNP domain), putative	0.000211618	0.00653934
Lp_350020700.1	hypothetical protein, conserved	0.000215947	0.00662097
Lp_270010900.1	hypothetical protein	0.000217548	0.00664409
Lp_130016800.1	hypothetical protein, conserved	0.000224694	0.00683575
Lp_000171100.1	Flagellar Member 3	0.000240181	0.00727471
Lp_000452900.1	ferrochelatase-like protein	0.000251899	0.00748921
Lp_000331400.1	hypothetical protein, conserved	0.000273687	0.00798577
Lp_000384800.1	hypothetical protein	0.00028435	0.00823565
Lp_280018800.1	DNA topoisomerase III, putative	0.000288014	0.00831111
Lp_000166500.1	Sucrase/ferredoxin-like, putative	0.000298588	0.00858469
Lp_000064500.1	small myristoylated protein-3, putative	0.000300032	0.00859472
Lp_000012000.1	JAB1/Mov34/MPN/PAD-1 ubiquitin protease, putative	0.000305435	0.0086861
Lp_000193700.1	hypothetical protein, conserved	0.000336163	0.00926174
Lp_300019900.1	kinesin, putative	0.00033437	0.00926174
Lp_360014900.1	hypothetical protein, conserved	0.000336297	0.00926174
Lp_070010500.1	centrin, putative	0.000356195	0.00977543

## Sheet: PI 20 vs PI 27 L passim up
L. passim genes up-regulated from day 20 to 27 PI
Gene ID	Annotation	P-Value	FDR
Lp_340022900.1	ruvb-like 1 DNA helicase, putative	1.71996e-19	1.35103e-15
Lp_300011500.1	AdoMet dependent proline di-methyltransferase/O-methyltransferase/Methyltransferase small domain/Methyltransferase domain containing protein, putative	7.48894e-16	2.94128e-12
Lp_320011500.1	protein kinase, putative	7.09921e-15	1.85881e-11
Lp_000435400.1	hypothetical protein, conserved	1.46963e-14	2.88599e-11
Lp_000017200.1	kinesin, putative	4.09573e-14	6.4344e-11
Lp_310010600.1	nucleosome assembly protein-like protein	6.41297e-14	8.39565e-11
Lp_000137900.1	hypothetical protein, conserved	1.81384e-12	2.03539e-09
Lp_000378000.1	CRAL/TRIO, N-terminal domain/CRAL/TRIO domain containing protein, putative	2.08555e-12	2.04775e-09
Lp_320022500.1	Leucine Rich repeat, putative	2.49302e-11	2.17585e-08
Lp_030010400.1	peter pan protein, putative	2.77801e-11	2.18212e-08
Lp_180012100.1	Acetyltransferase (GNAT) family, putative	4.36897e-11	3.06669e-08
Lp_000106100.1	haloacid dehalogenase-like hydrolase-like protein	4.68495e-11	3.06669e-08
Lp_250017400.1	hypothetical protein, conserved	6.19005e-11	3.42958e-08
Lp_320013400.1	Calpain family cysteine protease, putative	6.54916e-11	3.42958e-08
Lp_240011800.1	hypothetical protein, conserved	5.82319e-11	3.42958e-08
Lp_260010700.1	electon transport protein SCO1/SCO2, putative	7.49538e-11	3.46331e-08
Lp_080008800.1	hypothetical protein, conserved	9.15248e-11	3.59464e-08
Lp_350020600.1	hypothetical protein, conserved	9.11098e-11	3.59464e-08
Lp_350010300.1	hypothetical protein, conserved	1.27608e-10	4.77316e-08
Lp_000480700.1	hypothetical protein, conserved	1.55741e-10	5.56067e-08
Lp_320018700.1	L-Lysine transport protein, putative	1.72723e-10	5.89888e-08
Lp_000406400.1	kinesin, putative	2.04186e-10	6.41552e-08
Lp_000306600.1	flagellar attachment zone protein, putative	3.40425e-10	1.02848e-07
Lp_070007600.1	protein phosphatase 2A, regulatory subunit B, putative	5.58922e-10	1.55617e-07
Lp_000023700.1	hypothetical protein	5.74525e-10	1.55617e-07
Lp_350022700.1	60S ribosomal protein L32	5.5326e-10	1.55617e-07
Lp_000403000.1	hypothetical protein, conserved	6.1936e-10	1.62099e-07
Lp_160015400.1	hypothetical protein, conserved	9.20851e-10	2.1919e-07
Lp_110012900.1	ATP-binding cassette subfamily A, member 1, putative	1.11985e-09	2.58719e-07
Lp_000436200.1	hypothetical protein	1.41579e-09	3.17744e-07
Lp_180009400.1	hypothetical protein, conserved	1.7649e-09	3.85092e-07
Lp_290010900.1	hypothetical protein, conserved	1.90799e-09	4.05061e-07
Lp_280020500.1	CEP76 C2 domain containing protein, putative	2.18546e-09	4.51757e-07
Lp_000480200.1	kinesin-like protein	2.5003e-09	4.90996e-07
Lp_280019100.1	mitochondrial RNA binding complex 1 subunit, putative	2.4419e-09	4.90996e-07
Lp_000252500.1	hypothetical protein	2.57395e-09	4.93131e-07
Lp_000285100.1	hypothetical protein	2.87012e-09	5.3678e-07
Lp_240013800.1	hypothetical protein, conserved	3.01656e-09	5.51048e-07
Lp_000503700.1	hypothetical protein	3.46866e-09	6.19234e-07
Lp_350031700.1	hypothetical protein, conserved	5.16141e-09	9.00953e-07
Lp_110009800.1	pumillio protein 10, putative	6.05296e-09	1.03361e-06
Lp_350009600.1	Sperm-tail PG-rich repeat, putative	8.80445e-09	1.47147e-06
Lp_350005600.1	prohibitin, putative	9.02193e-09	1.4764e-06
Lp_000335000.1	hypothetical protein	1.02259e-08	1.63927e-06
Lp_000163600.1	RNA-binding protein-like protein	1.34865e-08	2.07718e-06
Lp_070008200.1	protein kinase, putative	1.4166e-08	2.09951e-06
Lp_000399800.1	KH domain containing protein, putative	1.40159e-08	2.09951e-06
Lp_350041100.1	hypothetical protein, conserved	1.47032e-08	2.13876e-06
Lp_360037900.1	hypothetical protein, conserved	1.73334e-08	2.47552e-06
Lp_130010300.1	elongation factor-2 kinase-like protein	1.86543e-08	2.6166e-06
Lp_310005900.1	Cupin superfamily protein/Cupin-like domain containing protein, putative	2.15019e-08	2.86266e-06
Lp_360017000.1	streptococcal hemagglutinin-like protein	2.30352e-08	3.0157e-06
Lp_000250400.1	hypothetical protein, conserved	2.78147e-08	3.55066e-06
Lp_200008300.1	PPPDE putative peptidase domain containing protein, putative	2.80255e-08	3.55066e-06
Lp_180009800.1	hypothetical protein, conserved	3.52454e-08	4.39448e-06
Lp_000525100.1	Snf7, putative	5.2766e-08	6.4762e-06
Lp_320019700.1	hypothetical protein, conserved	6.59322e-08	7.84693e-06
Lp_030009500.1	hypothetical protein, conserved	6.57704e-08	7.84693e-06
Lp_000385500.1	hypothetical protein	7.59439e-08	8.90357e-06
Lp_000184200.1	hypothetical protein	8.19476e-08	9.46615e-06
Lp_050011200.1	Vta1 like, putative	8.5405e-08	9.58366e-06
Lp_000400400.1	von Willebrand factor type A domain containing protein, putative	8.44971e-08	9.58366e-06
Lp_170009600.1	UDP-sugar pyrophosphorylase	9.48566e-08	1.04943e-05
Lp_090009400.1	hypothetical protein, conserved	9.90641e-08	1.05155e-05
Lp_000261400.1	hypothetical protein, conserved	9.7586e-08	1.05155e-05
Lp_000222500.1	hypothetical protein	9.84465e-08	1.05155e-05
Lp_160008500.1	histone H3, putative	1.02478e-07	1.05917e-05
Lp_240016600.1	Ubiquitin-conjugating enzyme, putative	1.02164e-07	1.05917e-05
Lp_000427200.1	methylenetetrahydrofolate reductase, putative	1.0383e-07	1.0592e-05
Lp_110010300.1	3-methylcrotonoyl-CoA carboxylase beta subunit, putative	1.2365e-07	1.24522e-05
Lp_260010300.1	Leucine Rich Repeat, putative	1.28371e-07	1.2764e-05
Lp_000362300.1	hypothetical protein, conserved	1.37374e-07	1.33219e-05
Lp_050006300.1	protein kinase, putative	1.35761e-07	1.33219e-05
Lp_120008900.1	cytochrome oxidase subunit IV, putative	1.41505e-07	1.35552e-05
Lp_190007400.1	intraflagellar transport protein 52, putative	1.70413e-07	1.59357e-05
Lp_350038000.1	lipoic acid containing carrier protein, putative	1.77076e-07	1.63639e-05
Lp_260008900.1	hypothetical protein, conserved	1.80218e-07	1.64606e-05
Lp_000078500.1	cardiolipin synthetase, putative	1.89078e-07	1.70714e-05
Lp_000353900.1	hypothetical protein, conserved	1.99679e-07	1.78236e-05
Lp_110012400.1	40S ribosomal protein S15A, putative	2.05374e-07	1.8126e-05
Lp_280015600.1	nucleobase transporter	2.29766e-07	2.00535e-05
Lp_140011500.1	kinesin K39, putative	2.49828e-07	2.11011e-05
Lp_350033000.1	nucleoside diphosphate kinase, putative	2.44851e-07	2.11011e-05
Lp_280014400.1	hypothetical protein, conserved	2.61277e-07	2.16035e-05
Lp_000359500.1	hypothetical protein, conserved	2.78411e-07	2.27804e-05
Lp_070011100.1	flavoprotein subunit-like protein	2.85139e-07	2.30904e-05
Lp_000496500.1	hypothetical protein, conserved	2.99784e-07	2.40286e-05
Lp_360036500.1	Sugar efflux transporter for intercellular exchange, putative	3.0546e-07	2.42363e-05
Lp_000224200.1	protein phosphatase 2C, putative	3.74769e-07	2.93994e-05
Lp_000108900.1	Cyclic nucleotide-binding domain/Protein tyrosine kinase/Protein kinase domain containing protein, putative	3.95243e-07	3.04376e-05
Lp_000151100.1	cysteine peptidase, Clan CA, family C2, putative	4.0805e-07	3.11187e-05
Lp_000024500.1	hypothetical protein, conserved	4.75919e-07	3.58526e-05
Lp_000445900.1	SNF1-related protein kinases, putative	4.98777e-07	3.69612e-05
Lp_000192300.1	hypothetical protein	5.44305e-07	3.92249e-05
Lp_000259300.1	cell cycle associated protein MOB1, putative	5.58515e-07	3.9883e-05
Lp_330012100.1	iron-sulfur cluster assembly protein, putative	5.64477e-07	3.99456e-05
Lp_220005100.1	hypothetical protein, conserved	5.89054e-07	4.13127e-05
Lp_320012900.1	vacuolar proton-ATPase-like protein, putative	6.02868e-07	4.19073e-05
Lp_000514500.1	calpain-like cysteine peptidase, putative	6.35461e-07	4.34957e-05
Lp_000500700.1	hypothetical protein, conserved	6.79043e-07	4.59817e-05
Lp_000061800.1	hypothetical protein, conserved	8.59718e-07	5.77187e-05
Lp_000471900.1	hypothetical protein, conserved	9.19389e-07	6.06874e-05
Lp_340020000.1	GPI transamidase subunit 16, putative	1.00658e-06	6.54435e-05
Lp_340007200.1	hypothetical protein, conserved	1.0081e-06	6.54435e-05
Lp_140009400.1	tc40 antigen-like	1.07424e-06	6.91651e-05
Lp_270010400.1	hypothetical protein, conserved	1.10438e-06	7.05276e-05
Lp_000480100.1	hypothetical protein, conserved	1.18491e-06	7.41163e-05
Lp_090009600.1	N-acetyltransferase, putative	1.18888e-06	7.41163e-05
Lp_000007000.1	Nucleotidyltransferase domain/Cid1 family poly A polymerase, putative	1.17973e-06	7.41163e-05
Lp_000241000.1	Catalase/Catalase-related immune-responsive, putative	1.24492e-06	7.69986e-05
Lp_050008500.1	hypothetical protein, conserved	1.26411e-06	7.75746e-05
Lp_000072100.1	hypothetical protein, conserved	1.29829e-06	7.87777e-05
Lp_000074700.1	RING-H2 zinc finger/Ring finger domain/Zinc finger, C3HC4 type (RING finger) containing protein, putative	1.30377e-06	7.87777e-05
Lp_350016900.1	OTU-like cysteine protease, putative	1.33517e-06	8.00595e-05
Lp_000194100.1	hypothetical protein, conserved	1.50953e-06	8.91528e-05
Lp_000470000.1	hypothetical protein, conserved	1.50311e-06	8.91528e-05
Lp_340023100.1	hypothetical protein	1.76317e-06	0.000103356
Lp_000040300.1	hypothetical protein, conserved	1.77888e-06	0.000103504
Lp_000005200.1	hypothetical protein, conserved	1.79326e-06	0.000103574
Lp_310011500.1	TerD domain containing protein, putative	1.8377e-06	0.000105366
Lp_000331000.1	hypothetical protein, conserved	1.87855e-06	0.000106928
Lp_000306300.1	hypothetical protein, conserved	1.99902e-06	0.000112966
Lp_000417900.1	ADF/Cofilin	2.12435e-06	0.000119191
Lp_330022300.1	hypothetical protein, conserved	2.16628e-06	0.000120682
Lp_320013000.1	hypothetical protein	2.1882e-06	0.000121045
Lp_000348300.1	Ring finger domain containing protein, putative	2.32829e-06	0.000127005
Lp_000295300.1	hypothetical protein	2.38302e-06	0.000129094
Lp_330007900.1	G1 cyclin CycE4, putative	2.4973e-06	0.000134358
Lp_290008700.1	PSP1 C-terminal conserved region containing protein, putative	2.64263e-06	0.000140256
Lp_120006300.1	Cell division protein kinase, putative	2.64033e-06	0.000140256
Lp_350025900.1	glycerol kinase, glycosomal, putative	2.68817e-06	0.000141715
Lp_340007800.1	hypothetical protein, conserved	2.76755e-06	0.000143968
Lp_000306100.1	MORN repeat/PH domain containing protein, putative	2.86773e-06	0.000148198
Lp_000484300.1	Glycosyl hydrolase family 65 central catalytic domain/Glycosyl hydrolase family 65, C-terminal domain/Haloacid dehalogenase-like hydrolase, putative	2.90192e-06	0.000148984
Lp_300017600.1	hypothetical protein, conserved	2.93933e-06	0.000149155
Lp_000442400.1	Kinesin motor domain containing protein, putative	2.94322e-06	0.000149155
Lp_360038400.1	hypothetical protein, conserved	3.62723e-06	0.000181477
Lp_000082600.1	hypothetical protein	3.84562e-06	0.000189983
Lp_320015300.1	hypothetical protein, conserved	3.83614e-06	0.000189983
Lp_000422100.1	hypothetical protein, conserved	3.8855e-06	0.000190754
Lp_140008400.1	Domain of unknown function (DUF1935), putative	4.24363e-06	0.000207042
Lp_350033400.1	PFPI/DJ-1-like protein, putative	4.76057e-06	0.000228014
Lp_000317300.1	hypothetical protein, conserved	4.74129e-06	0.000228014
Lp_000155100.1	hypothetical protein	4.85394e-06	0.000231077
Lp_000036800.1	chaperone protein DNAj, putative	5.02775e-06	0.00023791
Lp_000127300.1	hypothetical protein, conserved	5.19046e-06	0.000244138
Lp_280018800.1	DNA topoisomerase III, putative	5.77707e-06	0.000268514
Lp_140012600.1	phosphatidylserine synthase, putative	5.99188e-06	0.00027686
Lp_360008700.1	mitogen-activated protein kinase-like protein	6.24053e-06	0.000286663
Lp_000179600.1	hypothetical protein, conserved	6.67775e-06	0.000303201
Lp_350013000.1	aldose 1-epimerase, putative	6.86233e-06	0.000309791
Lp_010007200.1	long-chain-fatty-acid-CoA ligase, putative	7.08881e-06	0.000316378
Lp_000197600.1	3-hydroxyisobutyryl-coenzyme a hydrolase-like protein	7.3061e-06	0.000324234
Lp_160013200.1	coatomer delta subunit-like protein	7.53573e-06	0.000330688
Lp_000435500.1	hypothetical protein	7.64572e-06	0.000331807
Lp_000023200.1	carnitine/choline acetyltransferase, putative	8.16076e-06	0.000352213
Lp_000204600.1	protein kinase, putative	8.40096e-06	0.000360599
Lp_000012300.1	acyltransferase-like protein, copy 2	9.50088e-06	0.000401233
Lp_000514300.1	hypothetical protein, conserved	9.57082e-06	0.000402025
Lp_000079800.1	hypothetical protein	9.92997e-06	0.000412698
Lp_000205600.1	Sugar (and other) transporter/Major Facilitator Superfamily, putative	1.00466e-05	0.00041535
Lp_000094500.1	ATP-binding cassette protein subfamily G, member 1, putative	1.02396e-05	0.00042111
Lp_000402200.1	subtilisin-like serine peptidase	1.07094e-05	0.000438139
Lp_360038300.1	hypothetical protein, conserved	1.08523e-05	0.000441684
Lp_000348200.1	hypothetical protein	1.15848e-05	0.000469066
Lp_350022800.1	SH3 domain/Variant SH3 domain containing protein, putative	1.24536e-05	0.000501657
Lp_230008400.1	hypothetical protein, conserved	1.28439e-05	0.000514739
Lp_350033300.1	hypothetical protein, conserved	1.31441e-05	0.000523922
Lp_000353700.1	Myotubularin-related protein, putative	1.32064e-05	0.000523922
Lp_280014800.1	hypothetical protein, conserved	1.34168e-05	0.000529592
Lp_000140000.1	CobW/HypB/UreG, nucleotide-binding domain/Conserved hypothetical ATP binding protein, putative	1.42804e-05	0.000558074
Lp_000367700.1	G5-interacting protein, putative	1.5335e-05	0.000590003
Lp_340010700.1	hypothetical protein, conserved	1.52615e-05	0.000590003
Lp_000465700.1	6-phosphofructo-2-kinase/fructose-2,6-biphosphatase, putative	1.53979e-05	0.000590003
Lp_160015300.1	hypothetical protein, conserved	1.57658e-05	0.000601168
Lp_000491300.1	hypothetical protein, conserved	1.65465e-05	0.000627825
Lp_000475100.1	hypothetical protein	1.66248e-05	0.000627825
Lp_000070200.1	Amastin surface glycoprotein, putative	1.75419e-05	0.000659291
Lp_140007500.1	Pyridine nucleotide-disulphide oxidoreductase, putative	1.80657e-05	0.000666555
Lp_270008600.1	Periplasmic copper-binding protein (NosD)/Right handed beta helix region containing protein, putative	1.80222e-05	0.000666555
Lp_280005700.1	carbonic anhydrase-like protein	1.81465e-05	0.000666555
Lp_350019100.1	hypothetical protein, conserved	1.793e-05	0.000666555
Lp_050009400.1	GTPase, putative	1.85252e-05	0.000676815
Lp_000403800.1	surface antigen protein, putative	1.8953e-05	0.000686064
Lp_000172100.1	Mannitol dehydrogenase Rossmann domain/Mannitol dehydrogenase C-terminal domain containing protein, putative	1.92079e-05	0.0006921
Lp_350019300.1	Concanavalin A-like lectin/glucanases superfamily, putative	1.96004e-05	0.000699825
Lp_000083400.1	surface antigen-like protein	2.07445e-05	0.000730707
Lp_050010900.1	Leucine Rich repeat, putative	2.11482e-05	0.000741603
Lp_180011400.1	prolyl-tRNA synthetase, putative	2.16981e-05	0.00075083
Lp_250013200.1	hypothetical protein, conserved	2.16977e-05	0.00075083
Lp_250012700.1	Domain of unknown function (DUF1935), putative	2.22919e-05	0.000764643
Lp_240016100.1	Kelch motif/Galactose oxidase, central domain containing protein, putative	2.28019e-05	0.000769475
Lp_000041200.1	hypothetical protein, conserved	2.34642e-05	0.000787655
Lp_000262700.1	Sulfite exporter TauE/SafE, putative	2.38885e-05	0.000798487
Lp_280013600.1	endonuclease/exonuclease/phosphatase-like protein	2.412e-05	0.000802097
Lp_000211700.1	Cytochrome b5-like Heme/Steroid binding domain containing protein, putative	2.42008e-05	0.000802097
Lp_000080900.1	hypothetical protein, conserved	2.45087e-05	0.000808892
Lp_000207800.1	ATP-binding cassette protein subfamily B, member 2, putative	2.54194e-05	0.000835438
Lp_220005200.1	hypothetical protein, conserved	2.66521e-05	0.000872302
Lp_010007400.1	long-chain-fatty-acid-CoA ligase, putative	2.70142e-05	0.000880484
Lp_280005400.1	DIS3-like exonuclease, putative	2.75208e-05	0.000893288
Lp_350028100.1	Leucine Rich repeats (2 copies)/Leucine Rich repeat/Leucine Rich Repeat, putative	2.79893e-05	0.000901048
Lp_050015700.1	GIPL galf transferase, putative	2.87879e-05	0.000922974
Lp_350020000.1	Proteasome complex subunit Rpn13 ubiquitin receptor, putative	2.90134e-05	0.000926422
Lp_050016500.1	hypothetical protein, conserved	2.96226e-05	0.000938247
Lp_280007100.1	Mitogen-activated protein kinase 8, putative	2.95838e-05	0.000938247
Lp_110009900.1	hypothetical protein	3.04472e-05	0.000956652
Lp_000262200.1	hypothetical protein, conserved	3.03681e-05	0.000956652
Lp_310007100.1	amino acid transporter aATP11, putative	3.23323e-05	0.00101183
Lp_000081000.1	hypothetical protein, conserved	3.62265e-05	0.00110775
Lp_360038000.1	tubulin delta chain	3.63804e-05	0.00110775
Lp_090006200.1	hypothetical protein, conserved	3.74709e-05	0.00113643
Lp_040006000.1	hypothetical protein, conserved	3.93862e-05	0.00118083
Lp_000534000.1	hypothetical protein	4.0669e-05	0.00121466
Lp_000426500.1	GTPase activating protein, putative	4.08794e-05	0.00121532
Lp_160013700.1	hypothetical protein, conserved	4.11419e-05	0.00121532
Lp_320012600.1	Mannitol dehydrogenase Rossmann domain/Mannitol dehydrogenase C-terminal domain containing protein, putative	4.18239e-05	0.00123044
Lp_000092900.1	fatty acid elongase, putative	4.28737e-05	0.00125662
Lp_270013600.1	BRO1-like domain/ALIX V-shaped domain binding to HIV, putative	4.43047e-05	0.00129373
Lp_360048600.1	hypothetical protein, conserved	4.59631e-05	0.00133225
Lp_350020500.1	Eukaryotic rRNA processing protein EBP2, putative	4.58851e-05	0.00133225
Lp_330016000.1	vesicular protein trafficking mediator, putative	4.68565e-05	0.00134463
Lp_350022900.1	Domain of unknown function (DUF4205), putative	4.69038e-05	0.00134463
Lp_000077200.1	Catalase/Catalase-related immune-responsive, putative	4.83128e-05	0.00137002
Lp_150009800.1	glutamate dehydrogenase	4.99583e-05	0.00141159
Lp_000007800.1	RNA recognition motif. (a.k.a. RRM, RBD, or RNP domain), putative	5.06329e-05	0.00142553
Lp_000302400.1	deoxyribodipyrimidine photo-lyase, putative	5.2271e-05	0.00146639
Lp_290012100.1	UDP-GlcNAc:PI a1-6 GlcNAc-transferase, putative	5.27401e-05	0.00146911
Lp_000355000.1	Galactose oxidase, central domain/Kelch motif containing protein, putative	5.37588e-05	0.00148689
Lp_000326700.1	hypothetical protein, conserved	5.43002e-05	0.00149659
Lp_350016600.1	hypothetical protein, conserved	5.58111e-05	0.00153285
Lp_170006700.1	G-patch domain containing protein, putative	5.60084e-05	0.00153291
Lp_000067900.1	DNA primase large subunit, putative	5.69177e-05	0.00155239
Lp_340020100.1	hypothetical protein, conserved	5.91713e-05	0.00160273
Lp_000091600.1	Glycosyl hydrolase family 3 C-terminal domain/Fibronectin type III-like domain containing protein, putative	6.10504e-05	0.00164794
Lp_000492100.1	Kinesin motor domain containing protein, putative	6.38517e-05	0.00170019
Lp_000444100.1	WD domain, G-beta repeat, putative	6.42062e-05	0.00170385
Lp_000369500.1	hypothetical protein, conserved	6.62222e-05	0.00174556
Lp_000459500.1	START domain containing protein, putative	6.93758e-05	0.0017985
Lp_000110200.1	Zinc finger, C3HC4 type (RING finger) containing protein, putative	6.92262e-05	0.0017985
Lp_200008000.1	hypothetical protein	6.90374e-05	0.0017985
Lp_000449800.1	Phytanoyl-CoA dioxygenase (PhyH), putative	6.97136e-05	0.00180132
Lp_000484900.1	hypothetical protein	7.31244e-05	0.0018771
Lp_350034500.1	4E-interacting protein, putative	7.37234e-05	0.00188631
Lp_000285300.1	hypothetical protein, conserved	7.78416e-05	0.00196606
Lp_000037700.1	ubiquitin-activating enzyme E1, putative	7.8473e-05	0.00196935
Lp_000123200.1	hypothetical protein, conserved	7.92558e-05	0.00198266
Lp_000459900.1	Arrestin (or S-antigen), N-terminal domain containing protein, putative	7.96654e-05	0.00198658
Lp_000473700.1	cell division cycle protein 20, putative	8.11286e-05	0.00201433
Lp_260010400.1	Thioesterase-like superfamily, putative	8.12912e-05	0.00201433
Lp_000112900.1	hypothetical protein, conserved	8.26412e-05	0.00203494
Lp_000292600.1	isovaleryl-coA dehydrogenase, putative	8.26245e-05	0.00203494
Lp_000204700.1	kinetoplastid kinetochore protein 10, putative	8.60297e-05	0.00211176
Lp_000138800.1	DNAJ domain protein, putative	9.29879e-05	0.00227545
Lp_340022500.1	hypothetical protein, conserved	9.39144e-05	0.00229099
Lp_360010300.1	adenylate kinase, putative	9.51306e-05	0.00231347
Lp_120010000.1	Peptidase family M20/M25/M40/Peptidase dimerisation domain containing protein, putative	9.58009e-05	0.00232258
Lp_000408300.1	hypothetical protein	9.79951e-05	0.00236119
Lp_350028300.1	mitochondrial carrier protein, putative	9.81043e-05	0.00236119
Lp_000189200.1	histone H2B variant	9.92386e-05	0.00237658
Lp_000524100.1	hypothetical protein, conserved	0.000100335	0.00239553
Lp_000113200.1	hypothetical protein, conserved	0.00010194	0.00242649
Lp_000055700.1	hypothetical protein	0.000103236	0.0024499
Lp_000081700.1	hypothetical protein, conserved	0.000104003	0.00246068
Lp_000373900.1	Esterase PHB depolymerase/Phospholipase/Carboxylesterase/Alpha/beta hydrolase family, putative	0.000105635	0.00248433
Lp_000055100.1	hypothetical protein, conserved	0.000105511	0.00248433
Lp_240015900.1	transketolase	0.000106476	0.00249016
Lp_000520600.1	hypothetical protein, conserved	0.000107603	0.00250065
Lp_000299500.1	hypothetical protein	0.000108853	0.00251482
Lp_000527200.1	hypothetical protein, conserved	0.000109417	0.00252043
Lp_320011400.1	RIC1, putative	0.000111745	0.00256654
Lp_000100100.1	C-5 sterol desaturase, putative	0.000115909	0.00265441
Lp_000341400.1	hypothetical protein, conserved	0.000118177	0.0026829
Lp_000402100.1	Protein kinase domain/Protein tyrosine kinase/Kinase-like, putative	0.000119362	0.00270199
Lp_100005600.1	Amastin surface glycoprotein, putative	0.000120687	0.00271668
Lp_000134800.1	Glutathione S-transferase, N-terminal domain/Glutathione S-transferase, C-terminal domain containing protein, putative	0.000121134	0.00271859
Lp_000137800.1	alcohol dehydrogenase, zinc-containing-like protein	0.000122503	0.00274149
Lp_200006800.1	leucine-rich repeat-containing protein	0.000123593	0.00275802
Lp_290013500.1	vacuolar protein sorting-associated protein 4	0.000128538	0.00283278
Lp_000024700.1	trafficking protein particle complex subunit- like protein	0.000128746	0.00283278
Lp_000360000.1	proteasome regulatory ATPase subunit 5, putative	0.000129771	0.00284735
Lp_000497200.1	hypothetical protein, conserved	0.000132945	0.00290888
Lp_000078300.1	protein kinase, putative	0.000139804	0.00302523
Lp_000198900.1	hypothetical protein, conserved	0.000142405	0.00307306
Lp_000264800.1	pentamidine resistance protein 1	0.000142863	0.0030745
Lp_150006300.1	serine/threonine-protein kinase, putative	0.0001464	0.00313343
Lp_000162900.1	cdc2-related kinase 3, putative	0.000147817	0.00314662
Lp_000356500.1	Sel1 repeat, putative	0.000147625	0.00314662
Lp_080005900.1	dual-specificity protein phosphatase, putative	0.00015049	0.00319487
Lp_000052800.1	phosphatidic acid phosphatase, putative	0.0001518	0.00321399
Lp_350010100.1	Leucine Rich Repeat/Leucine rich repeat, putative	0.000153797	0.00323882
Lp_000120800.1	hypothetical protein, conserved	0.000159144	0.00333353
Lp_130016200.1	hypothetical protein, conserved	0.000162249	0.00338954
Lp_000488800.1	hydrolase, alpha/beta fold family-like protein	0.000163593	0.00340854
Lp_180012900.1	NADH-ubiquinone oxidoreductase complex I subunit, putative	0.000164309	0.0034144
Lp_000259500.1	Leucine Rich Repeat, putative	0.000167654	0.00345781
Lp_000105300.1	hypothetical protein, conserved	0.000167321	0.00345781
Lp_050005000.1	hypothetical protein, conserved	0.000180264	0.00367785
Lp_000472900.1	hypothetical protein, conserved	0.000188723	0.00383055
Lp_000251500.1	hypothetical protein, conserved	0.00019134	0.0038637
Lp_000484700.1	CorA-like Mg2+ transporter protein, putative	0.000193149	0.00389021
Lp_000451100.1	mitochondrial RNA binding protein, putative	0.000194138	0.00390014
Lp_360035300.1	PIG-P, putative	0.000196022	0.00392794
Lp_000385700.1	hypothetical protein, conserved	0.000201934	0.00402586
Lp_320023400.1	mitogen-activated protein kinase, putative	0.000205404	0.00407436
Lp_000063900.1	hypothetical protein, conserved	0.000205343	0.00407436
Lp_000510800.1	protein kinase, putative	0.000219178	0.00431489
Lp_340026700.1	hypothetical protein, conserved	0.000222227	0.00434783
Lp_060006500.1	5'-3' exoribonuclease A, putative	0.000224634	0.0043784
Lp_000488000.1	hypothetical protein, conserved	0.000226362	0.00440117
Lp_350039200.1	Archaic translocase outer mitochondrial membrane 40, putative	0.000229308	0.00443649
Lp_050017100.1	hypothetical protein, conserved	0.00022918	0.00443649
Lp_000318300.1	Kelch motif/Galactose oxidase, central domain containing protein, putative	0.00023411	0.00451826
Lp_330008000.1	NLI interacting factor-like phosphatase, putative	0.000236868	0.00454913
Lp_000032700.1	hypothetical protein, conserved	0.000238806	0.00457517
Lp_000146600.1	hypothetical protein, conserved	0.000241295	0.00460042
Lp_110008900.1	Domain of unknown function(DUF2779), putative	0.000246395	0.00468628
Lp_000331300.1	phophatase-like protein	0.000247737	0.00470042
Lp_000521700.1	Zinc finger C-x8-C-x5-C-x3-H type (and similar), putative	0.000250688	0.00474494
Lp_000427000.1	hypothetical protein	0.000253108	0.00477923
Lp_350038500.1	membrane- trafficking protein, putative	0.000257284	0.00484644
Lp_000508000.1	Cid1 family poly A polymerase, putative	0.000262184	0.00492692
Lp_160006000.1	hypothetical protein, conserved	0.000270858	0.0050758
Lp_250013700.1	Vacuolar protein sorting 55, putative	0.000272403	0.00508249
Lp_350031300.1	Galactokinase galactose-binding signature/GHMP kinases N terminal domain/GHMP kinases C terminal, putative	0.000281751	0.00523204
Lp_030010300.1	NLI interacting factor-like phosphatase, putative	0.000287014	0.0053172
Lp_350018200.1	hypothetical protein, conserved	0.000291681	0.00539094
Lp_000339000.1	Protein tyrosine kinase/Protein kinase domain containing protein, putative	0.000298864	0.0055054
Lp_170006600.1	RNA-binding protein, putative	0.000300357	0.00551239
Lp_000097200.1	hypothetical protein, conserved	0.000302759	0.00553063
Lp_000459400.1	Kinesin motor domain containing protein, putative	0.000314397	0.00570555
Lp_110007300.1	proteasome alpha 7 subunit, putative	0.000325484	0.00587741
Lp_000184100.1	hypothetical protein, conserved	0.000332963	0.00598496
Lp_000382200.1	hypothetical protein, conserved	0.000336477	0.00603431
Lp_000506100.1	flagellar glycoprotein-like protein	0.000339382	0.00604793
Lp_000184300.1	hypothetical protein, conserved	0.000349058	0.00620329
Lp_360048700.1	hypothetical protein	0.000365163	0.00638833
Lp_310013700.1	hypothetical protein, conserved	0.000385423	0.006698
Lp_000389300.1	hypothetical protein, conserved	0.000387812	0.00670983
Lp_000286300.1	protein kinase, putative	0.000394253	0.00679135
Lp_360028600.1	Bromodomain, putative	0.000395223	0.00679317
Lp_000487500.1	hypothetical protein	0.000419557	0.00711797
Lp_000120700.1	hypothetical protein, conserved	0.000419359	0.00711797
Lp_130017000.1	squalene monooxygenase-like protein	0.000421194	0.00713033
Lp_000054800.1	pteridine transporter (truncated), putative	0.000424946	0.00717792
Lp_280016900.1	hypothetical protein	0.000425832	0.00717792
Lp_000526500.1	hypothetical protein, conserved	0.000429162	0.00721857
Lp_000010200.1	c2 domain protein, putative	0.000435315	0.0073019
Lp_070010500.1	centrin, putative	0.000454731	0.0075676
Lp_360043000.1	aminopeptidase P1, putative	0.000460209	0.00761889
Lp_000447400.1	Regulator of Vps4 activity in the MVB pathway, putative	0.000460722	0.00761889
Lp_000201300.1	Amastin surface glycoprotein, putative	0.000468679	0.00771183
Lp_000310300.1	hypothetical protein, conserved	0.000469287	0.00771183
Lp_000045300.1	metallo-peptidase, Clan MC, Family M14	0.000473235	0.00772819
Lp_000441600.1	hypothetical protein, conserved	0.000474371	0.00773067
Lp_000529300.1	hypothetical protein	0.00047591	0.0077397
Lp_340022600.1	amidinotransferase, putative	0.000478494	0.00776565
Lp_330012300.1	hypothetical protein	0.00047963	0.00776804
Lp_310012300.1	hypothetical protein, conserved	0.000485093	0.00784034
Lp_000271500.1	hypothetical protein	0.000494521	0.0079763
Lp_000420700.1	leucine-rich repeat protein, putative	0.000499594	0.00804162
Lp_000329200.1	vacuolar-type Ca2+-ATPase, putative	0.000500757	0.00804386
Lp_110010100.1	hypothetical protein	0.000506771	0.00810731
Lp_340031600.1	hypothetical protein, conserved	0.000527344	0.00836825
Lp_000238800.1	NADH-ubiquinone oxidoreductase, mitochondrial, putative	0.000536589	0.00847039
Lp_160010200.1	transaldolase, putative	0.000537269	0.00847039
Lp_000261500.1	hypothetical protein	0.000538094	0.00847039
Lp_000101600.1	SKP1-like protein	0.000541406	0.00848852
Lp_190006700.1	C-terminal motor kinesin, putative	0.000545047	0.00852858
Lp_110008800.1	hypothetical protein, conserved	0.000547031	0.00854261
Lp_000328900.1	Redoxin/Thioredoxin-like, putative	0.000554157	0.00863671
Lp_000234400.1	membrane associated protein-like protein	0.000560299	0.00871514
Lp_000124900.1	D-lactate dehydrogenase-like protein	0.000569184	0.00883585
Lp_000407800.1	kinetoplastid kinetochore protein 10, putative	0.000598296	0.00920289
Lp_000458900.1	Carboxypeptidase Taq (M32) metallopeptidase, putative	0.000598686	0.00920289
Lp_000207700.1	ATP-binding cassette subfamily A, member 1, putative	0.000617542	0.00945574
Lp_000360300.1	hypothetical protein, conserved	0.000627633	0.00959156
Lp_240008300.1	hypothetical protein, conserved	0.000630407	0.00961524
Lp_000147600.1	ABC transporter, putative	0.000631783	0.00961754
Lp_000276500.1	hypothetical protein, conserved	0.000633948	0.00963185
Lp_000293100.1	hypothetical protein, conserved	0.000636448	0.00965115
Lp_120007400.1	hypothetical protein, conserved	0.000647423	0.00978762
Lp_000411300.1	RNA re-capping enzyme, cytoplasmic, putative	0.000653642	0.00983593
Lp_000347500.1	ubiquitin-conjugating enzyme E2, putative	0.000655219	0.00984082
Lp_000246400.1	cytochrome p450-like protein	0.00065958	0.0098874
Lp_000219200.1	hypothetical protein, conserved	0.000667933	0.00997455
Lp_000144400.1	calcineurin b subunit	0.000669407	0.00997759
Lp_000457900.1	ADP-ribosylation factor family/50S ribosome-binding GTPase/Miro-like protein/Ras family, putative	0.000671493	0.00998157
Lp_000267300.1	hypothetical protein, conserved	0.000673717	0.00998157
Lp_000438600.1	hypothetical protein, conserved	0.000673445	0.00998157

## Sheet: PI 20 vs PI 27 L passim down
L. passim genes down-regulated from day 20 to 27 PI
Gene ID	Annotation	PValue	FDR
Lp_000033700.1	Cytochrome b5-like Heme/Steroid binding domain containing protein, putative	7.24464e-11	3.46331e-08
Lp_280025100.1	cytosolic malate dehydrogenase	8.60453e-11	3.59464e-08
Lp_160011600.1	hypothetical protein, conserved	1.81439e-10	5.93835e-08
Lp_000034700.1	hypothetical protein, conserved	6.39728e-10	1.62099e-07
Lp_320016900.1	hypothetical protein, conserved	7.0738e-10	1.7364e-07
Lp_000484000.1	50S ribosome-binding GTPase/Dynamin family, putative	1.12085e-08	1.76085e-06
Lp_000212300.1	hypothetical protein, conserved	1.99876e-08	2.75443e-06
Lp_000400900.1	cytochrome c oxidase assembly factor, putative	2.1049e-08	2.85068e-06
Lp_350024500.1	hypothetical protein, conserved	1.63613e-07	1.54841e-05
Lp_180010800.1	Zinc finger, C3HC4 type (RING finger) containing protein, putative	2.49067e-07	2.11011e-05
Lp_340005500.1	hypothetical protein, conserved	2.58569e-07	2.16035e-05
Lp_130007200.1	MOZ/SAS family acetyltransferase, putative	3.78019e-07	2.93994e-05
Lp_300016300.1	Stabilization of polarity axis, putative	4.79252e-07	3.58526e-05
Lp_130008900.1	Alba, putative	5.29123e-07	3.86589e-05
Lp_310008900.1	amidohydrolase, putative	5.31529e-07	3.86589e-05
Lp_070007700.1	phosphatidylglycerolphosphate synthase, mitochondrial, putative	6.36792e-07	4.34957e-05
Lp_310009700.1	Pyrophosphate-energized vacuolar membrane proton pump 1, putative	9.15382e-07	6.06874e-05
Lp_300014300.1	mannosyltransferase, putative	2.2742e-06	0.000124922
Lp_320016800.1	hypothetical protein, conserved	2.71048e-06	0.000141939
Lp_000347400.1	hypothetical protein, conserved	3.54787e-06	0.000178644
Lp_000215400.1	hypothetical protein, conserved	4.6935e-06	0.000227577
Lp_360019300.1	tyrosine aminotransferase	5.22173e-06	0.000244147
Lp_130009800.1	hypothetical protein, conserved	6.29826e-06	0.000287633
Lp_340006300.1	adenylate kinase 2	7.02387e-06	0.000315271
Lp_000253100.1	Pyridoxal-dependent decarboxylase conserved domain/Beta-eliminating lyase, putative	7.38176e-06	0.000325751
Lp_000122200.1	Protein Associated with Differentiation, putative	7.62389e-06	0.000331807
Lp_340006800.1	Nucleolar protein 12 (25kDa), putative	8.59137e-06	0.000366767
Lp_000230800.1	hypothetical protein, conserved	8.85873e-06	0.000376137
Lp_250011500.1	cyclin	9.79419e-06	0.00040922
Lp_000329900.1	hypothetical protein, conserved	1.38426e-05	0.000543667
Lp_000131300.1	hypothetical protein, conserved	1.47258e-05	0.000572631
Lp_290008500.1	hypothetical protein, conserved	1.81595e-05	0.000666555
Lp_030011000.1	hypothetical protein	1.86523e-05	0.000678306
Lp_150005800.1	hypothetical protein, conserved	1.9315e-05	0.000692782
Lp_000053500.1	Peptidase family M20/M25/M40/Peptidase dimerisation domain containing protein, putative	2.04499e-05	0.000726851
Lp_080010400.1	hypothetical protein, conserved	2.05715e-05	0.000727878
Lp_000007500.1	biotin/lipoate protein ligase-like protein	2.13901e-05	0.000746752
Lp_000057000.1	hypothetical protein, conserved	2.20669e-05	0.000760245
Lp_000270300.1	SSU ribosomal protein, mitochondrial, putative	2.28246e-05	0.000769475
Lp_310007300.1	hypothetical protein, conserved	2.25746e-05	0.000769475
Lp_000497300.1	hypothetical protein, conserved	2.27486e-05	0.000769475
Lp_000473000.1	Flavinator of succinate dehydrogenase, putative	2.77223e-05	0.000896125
Lp_000220900.1	hypothetical protein, conserved	3.25894e-05	0.00101583
Lp_000407400.1	hypothetical protein, conserved	3.40218e-05	0.00105629
Lp_000378200.1	Hsp33 protein, putative	3.50487e-05	0.00108389
Lp_000026500.1	Phosphatidylethanolamine-binding protein, putative	3.547e-05	0.00109262
Lp_000531200.1	Eukaryotic protein of unknown function (DUF914)/Triose-phosphate Transporter family, putative	3.63844e-05	0.00110775
Lp_000513700.1	ATP synthase alpha/beta family, beta-barrel domain containing protein, putative	3.77487e-05	0.00114045
Lp_000246000.1	CAAX prenyl protease 1, putative	3.87716e-05	0.00116686
Lp_290007900.1	UBX domain-containing protein	4.11552e-05	0.00121532
Lp_000086800.1	Protein Associated with Differentiation, putative	4.66637e-05	0.00134463
Lp_320016100.1	Microtubule-binding protein MIP-T3, putative	4.75394e-05	0.0013579
Lp_000520700.1	Oligosaccharyl transferase STT3 subunit, putative	4.80574e-05	0.00136772
Lp_000323700.1	chaperonin HSP60, mitochondrial precursor	5.27419e-05	0.00146911
Lp_000239000.1	cystathionine beta-synthase	5.31363e-05	0.00147486
Lp_000415800.1	hypothetical protein, conserved	5.7511e-05	0.00156314
Lp_000350800.1	ATP synthase F1, alpha subunit, putative	6.1642e-05	0.00165821
Lp_000394400.1	Asparaginase, putative	6.19314e-05	0.00166031
Lp_080009000.1	hypothetical protein	6.37458e-05	0.00170019
Lp_160010000.1	hypothetical protein, conserved	6.56202e-05	0.00173551
Lp_000378700.1	CDP-DAG synthase, putative	6.6563e-05	0.00174867
Lp_180007300.1	DNA-directed RNA polymerase II/III subunit, putative	6.92494e-05	0.0017985
Lp_000169900.1	hypothetical protein, conserved	7.23056e-05	0.00186217
Lp_000073700.1	Peptidase family M20/M25/M40/Peptidase dimerisation domain containing protein, putative	7.55853e-05	0.00192767
Lp_000398900.1	Pentatricopeptide repeat domain/PPR repeat, putative	7.58943e-05	0.00192929
Lp_000200000.1	Radical SAM superfamily/Wyosine base formation, putative	7.7501e-05	0.00196377
Lp_320007200.1	hypothetical protein, conserved	7.8358e-05	0.00196935
Lp_000475300.1	Cell cycle checkpoint protein RAD1-like, putative	9.82954e-05	0.00236119
Lp_000445700.1	hypothetical protein	0.000106556	0.00249016
Lp_000405400.1	amidohydrolase, putative	0.000106834	0.00249016
Lp_000167600.1	heat shock 70-related protein 1, mitochondrial precursor, putative	0.000108824	0.00251482
Lp_000167300.1	Alpha/beta hydrolase family, putative	0.000116876	0.00266879
Lp_220005400.1	amino acid permease, putative	0.000117555	0.0026765
Lp_000396700.1	hypothetical protein	0.000120703	0.00271668
Lp_000117200.1	hypothetical protein, conserved	0.000124375	0.00276761
Lp_000050900.1	tubulin folding cofactor D, putative	0.000124954	0.00276884
Lp_000124400.1	ATPase subunit 9, putative	0.000125135	0.00276884
Lp_030008600.1	quinone oxidoreductase, putative	0.000135715	0.00296122
Lp_000535600.1	hypothetical protein, conserved	0.000137193	0.00298519
Lp_000024100.1	hypothetical protein	0.000138024	0.00299496
Lp_360042600.1	Macrocin-O-methyltransferase (TylF), putative	0.000146393	0.00313343
Lp_000337600.1	hypothetical protein, conserved	0.000153538	0.00323882
Lp_000035900.1	dynein light chain, putative	0.000158905	0.00333353
Lp_030009200.1	hypothetical protein, conserved	0.000167718	0.00345781
Lp_000113600.1	hypothetical protein, conserved	0.000169745	0.00349043
Lp_340028100.1	DnaJ domain containing protein, putative	0.000171851	0.00352451
Lp_000302300.1	hypothetical protein, conserved	0.000178838	0.00365826
Lp_050016300.1	hypothetical protein, conserved	0.000184908	0.00376284
Lp_000333900.1	Tob55, putative	0.000189317	0.00383269
Lp_000034200.1	hypothetical protein, conserved	0.000197549	0.00394846
Lp_000320800.1	delta-6 fatty acid desaturase	0.000213096	0.0042057
Lp_340021800.1	Rhodanese-like domain containing protein, putative	0.000213063	0.0042057
Lp_000449300.1	poly(A) polymerase, putative	0.000222512	0.00434783
Lp_360022900.1	VRR-NUC domain containing protein, putative	0.000221629	0.00434783
Lp_300017100.1	hypothetical protein, conserved	0.000235992	0.00454343
Lp_000300400.1	JmjC domain, hydroxylase, putative	0.000239945	0.00458581
Lp_330012000.1	hypothetical protein, conserved	0.000271398	0.0050758
Lp_000309900.1	hypothetical protein, conserved	0.000275272	0.00512384
Lp_130008600.1	long-chain-fatty-acid-CoA ligase, putative	0.000299275	0.0055054
Lp_150012800.1	mismatch repair protein MSH3, putative	0.000301948	0.00552867
Lp_000397400.1	hypothetical protein, conserved	0.000307641	0.00560678
Lp_340006700.1	mitochondrial malate dehydrogenase	0.000314513	0.00570555
Lp_000099000.1	Bacterial transferase hexapeptide (six repeats), putative	0.000325166	0.00587741
Lp_000515700.1	DNAJ-domain protein, putative	0.000328997	0.00592723
Lp_280025700.1	hypothetical protein, conserved	0.000338647	0.00604793
Lp_360019600.1	Aminotransferase class I and II, putative	0.000339546	0.00604793
Lp_130006900.1	hypothetical protein, conserved	0.000352931	0.00624385
Lp_000230400.1	cyclophilin 5, putative	0.000352304	0.00624385
Lp_000174000.1	hypothetical protein, conserved	0.000353937	0.00624759
Lp_000234300.1	hypothetical protein, conserved	0.000354957	0.00625154
Lp_000211400.1	Rhodanese-like domain containing protein, putative	0.000359431	0.00631618
Lp_070006100.1	hypothetical protein, conserved	0.000361201	0.00633311
Lp_320007000.1	hypothetical protein, conserved	0.000381006	0.00665067
Lp_000057900.1	hypothetical protein, conserved	0.000384859	0.006698
Lp_000307700.1	carboxypeptidase, putative	0.000386852	0.006708
Lp_210006700.1	dual specificity protein phosphatase, putative	0.000393519	0.00679135
Lp_150012600.1	hypothetical protein, conserved	0.000401598	0.00687267
Lp_000253200.1	heat shock 70-related protein 1, mitochondrial precursor, putative	0.000401477	0.00687267
Lp_300017200.1	hypothetical protein, conserved	0.00041	0.0070012
Lp_250005200.1	hypothetical protein	0.000412568	0.00702976
Lp_000463400.1	hypothetical protein, conserved	0.000435976	0.0073019
Lp_000024000.1	Nodulin-like/Major Facilitator Superfamily, putative	0.000441901	0.00738538
Lp_000006800.1	hypothetical protein, conserved	0.000444495	0.00741296
Lp_000278700.1	PACRGB	0.000457367	0.00759538
Lp_000524300.1	hypothetical protein, conserved	0.000468781	0.00771183
Lp_360018600.1	mitochondrial RNA binding complex 1 subunit	0.000472711	0.00772819
Lp_300023400.1	ribosomal P protein AGP2beta-1, putative	0.000471515	0.00772819
Lp_350020300.1	DTW domain containing protein, putative	0.000505124	0.00809744
Lp_000037000.1	hypothetical protein, conserved	0.000513122	0.0081756
Lp_280024800.1	hypothetical protein, conserved	0.00051219	0.0081756
Lp_280008100.1	protein phosphatase 2C, putative	0.000521015	0.00828456
Lp_000113500.1	surface antigen protein, putative	0.000530123	0.0083954
Lp_330020800.1	hypothetical protein, conserved	0.00054012	0.00848528
Lp_000396200.1	hypothetical protein, conserved	0.000572336	0.00886725
Lp_000240400.1	DnaJ domain containing protein, putative	0.000587986	0.00908805
Lp_000173300.1	Major Facilitator Superfamily, putative	0.000588901	0.00908805
Lp_360024900.1	hypothetical protein	0.000609825	0.00935582
Lp_010006000.1	Glycosyl transferase family 11, putative	0.000647939	0.00978762
Lp_000131500.1	hypothetical protein, conserved	0.000652416	0.00983593
Lp_290008400.1	heat shock protein 90, putative	0.00066603	0.00996508
Lp_180010600.1	Ras-related protein Rab5A, putative	0.000674756	0.00998157
