# Supplementary material for: Trypanosomatid parasite dynamically changes the transcriptome during infection and modifies honey bee physiology
Source: Commun Biol. 2020 Jan 31;3:51. doi: 10.1038/s42003-020-0775-x (PMC6994608; doi:10.1038/s42003-020-0775-x)
Supplement: Supplementary file 9 — Supplementary Data 8 [file 42003_2020_775_MOESM9_ESM.xlsx]

## Sheet: Apis PI 7 Up
A. mellifera genes up-regulated at day 7 PI
Gene ID	Annotation	P-value	FDR
XP_001121053.2	uncharacterized protein LOC107963970	7.75e-12	4.56e-08
XP_003249929.1	uncharacterized protein LOC100576935	7.77e-10	2.29e-06
XP_003251395.2	uncharacterized protein LOC100578532	3.4e-09	6.66e-06
XP_001122696.1	circadian clock-controlled protein	2.64e-07	0.000387919
XP_006561817.2	uncharacterized protein LOC410063	5.94e-07	0.000512068
XP_623829.4	uncharacterized protein LOC551433	1.49e-06	0.0008744
XP_006563394.1	glutathione S-transferase D1 isoform X1	4.48e-06	0.0023971
XP_016768625.1	uncharacterized protein LOC725175	5.58e-06	0.00259105
XP_026301200.1	actin-binding LIM protein 2 isoform X6	5.72e-06	0.00259105
XP_026296938.1	uncharacterized protein LOC408874 isoform X9	1.88e-05	0.00689741
XP_006562991.2	uncharacterized protein LOC408463 isoform X3	4.28e-05	0.013996
XP_026301517.1	G-protein coupled receptor Mth2-like	7.2e-05	0.0211787
XP_397170.4	probable cytochrome P450 301a1, mitochondrial	9.46e-05	0.0265145
XP_026297490.1	L-lactate dehydrogenase	0.000112955	0.0267134
XP_001120274.3	venom acid phosphatase Acph-1-like	0.000122827	0.0267134
XP_397545.2	uncharacterized protein LOC409096	0.000105977	0.0267134
XP_394115.2	aromatic-L-amino-acid decarboxylase	0.000223065	0.0397799
XP_395771.3	cilia- and flagella-associated protein 20-like	0.000220332	0.0397799
XP_392602.4	aminopeptidase N	0.000234283	0.0405517
XP_003251562.1	single Ig IL-1-related receptor	0.000250654	0.040975
XP_394662.6	L-lactate dehydrogenase isoform X1	0.000246331	0.040975

## Sheet: Apis PI 7 Down
A. mellifera genes down-regulated at day 7 PI
Gene ID	Annotation	P-value	FDR
XP_026294912.1	odorant receptor 30a	4.48e-07	0.000512068
XP_026297620.1	titin isoform X24	6.09e-07	0.000512068
XP_026300186.1	fatty-acid amide hydrolase 2-B	1.04e-06	0.000764899
XP_003251208.1	synaptotagmin-10	1.24e-06	0.000810765
NP_001011574.1	glucose oxidase	9.26e-06	0.00367691
XP_006563020.1	uncharacterized protein LOC102654839	9.37e-06	0.00367691
XP_026297485.1	titin homolog	3.59e-05	0.0124222
XP_026301567.1	kinesin-related protein 4	6.41e-05	0.0198487
XP_003249267.2	odorant receptor 13a	0.000126239	0.0267134
XP_026298043.1	titin-like	0.000127098	0.0267134
XP_006563421.1	chymotrypsin inhibitor-like	0.000119696	0.0267134
XP_026296629.1	probable Dol-P-Man:Man(7)GlcNAc(2)-PP-Dol alpha-1,6-mannosyltransferase	0.000112653	0.0267134
XP_026296992.1	UDP-glucuronosyltransferase 2B17-like	0.000163824	0.0321369
XP_016773545.1	high affinity cAMP-specific and IBMX-insensitive 3\',5\'-cyclic phosphodiesterase 8 isoform X1	0.000159438	0.0321369
NP_001011582.1	apisimin precursor	0.00017502	0.0332256

## Sheet: Apis PI 12 Up
A. mellifera genes up-regulated at day 12 PI
Gene ID	Annotation	P-value	FDR
NP_001035360.1	allergen Api m 6.03 / Api m 6.04 precursor	4.52454e-12	6.76758e-09
NP_001011611.2	mast cell degranulating peptide preproprotein	2.39648e-11	2.65107e-08
NP_001011614.1	phospholipase A2 precursor	2.6586e-11	2.65107e-08
NP_001011612.1	apamin preproprotein	5.97663e-11	4.46977e-08
XP_026298886.1	pancreatic triacylglycerol lipase-like	9.9628e-11	5.96074e-08
NP_001011607.1	melittin precursor	9.63128e-11	5.96074e-08
XP_003251208.1	synaptotagmin-10	1.72382e-10	9.376e-08
NP_001119716.1	venom carboxylesterase-6 precursor	4.6809e-10	2.00042e-07
NP_001139212.1	neurexin 1 precursor	5.44075e-10	2.17013e-07
NP_001019868.1	major royal jelly protein 9 precursor	9.41735e-10	3.31435e-07
XP_001120293.2	phospholipase A2-like	3.74536e-09	1.17939e-06
NP_008086.1	ATP synthase F0 subunit 6 (mitochondrion)	9.62566e-09	2.61774e-06
XP_001121210.2	GATA-binding factor A	5.85265e-08	1.25059e-05
XP_623853.1	leucine-rich repeat-containing protein 20 isoform X2	1.06293e-07	2.1332e-05
XP_003251713.4	uncharacterized protein LOC100578060	1.06963e-07	2.1332e-05
XP_006565232.1	CB1 cannabinoid receptor-interacting protein 1	1.17789e-07	2.27333e-05
XP_026299639.1	pancreatic triacylglycerol lipase isoform X2	1.83407e-07	3.42914e-05
XP_016773403.2	probable serine/threonine-protein kinase mps1	2.10878e-07	3.79536e-05
NP_001035326.1	alpha glucosidase 2 precursor	2.82985e-07	4.57594e-05
XP_016770842.2	uncharacterized protein LOC100576488 isoform X1	3.81829e-07	5.91475e-05
XP_393553.4	uncharacterized protein LOC410067	4.87503e-07	7.11398e-05
XP_006561821.2	uncharacterized protein LOC100578091	6.92734e-07	9.63866e-05
XP_006561748.1	prolactin-releasing peptide receptor	7.59756e-07	0.000103107
XP_006557955.1	uncharacterized protein LOC102655788	7.755e-07	0.000103107
NP_001011619.1	hyaluronidase precursor	7.98549e-07	0.000103863
XP_006558573.2	transmembrane protein 132E isoform X1	1.45136e-06	0.000161999
XP_026301049.1	short-chain dehydrogenase/reductase isoform X1	1.98166e-06	0.000197604
XP_003251779.1	peritrophin-1	2.84937e-06	0.000274964
XP_016768290.1	paramyosin, short form-like	4.75547e-06	0.000406457
XP_001119995.3	synaptic vesicle glycoprotein 2B	5.97251e-06	0.0004895
XP_001120814.2	protein hairy	5.82776e-06	0.0004895
XP_003251670.2	uncharacterized protein LOC100577020 isoform X1	6.86586e-06	0.000547713
XP_006566923.2	LOW QUALITY PROTEIN: uncharacterized protein LOC410379	9.96736e-06	0.000745434
XP_624704.1	uncharacterized protein LOC552326	9.85816e-06	0.000745434
XP_001121575.2	NF-kappa-B inhibitor cactus	1.09647e-05	0.000809899
XP_006562962.1	sperm mitochondrial-associated cysteine-rich protein-like	1.14113e-05	0.000832608
XP_003249400.1	uncharacterized protein LOC100577596	1.2153e-05	0.000876043
XP_026298013.1	disintegrin and metalloproteinase domain-containing protein 10 isoform X1	1.24529e-05	0.000876535
XP_026300512.1	uncharacterized protein LOC727444	1.34103e-05	0.000922229
XP_006559242.1	uncharacterized protein LOC727260	1.42906e-05	0.000956485
XP_026300253.1	uncharacterized protein LOC724679	1.51384e-05	0.000984488
XP_003250667.2	chitinase-3-like protein 1	1.58719e-05	0.00102109
NP_001011650.1	soluble guanylyl cyclase alpha 1 subunit	1.67587e-05	0.00106668
XP_016771976.2	kinesin-like protein KIF9	1.81903e-05	0.00113367
XP_006569276.1	TWiK family of potassium channels protein 18-like	1.94038e-05	0.00119684
XP_016766389.1	uncharacterized protein LOC408666	2.24495e-05	0.00135672
XP_026295663.1	uncharacterized protein LOC113218672	2.32321e-05	0.00137268
XP_003251792.1	uncharacterized protein LOC100577847 isoform X1	2.34018e-05	0.00137268
XP_026298449.1	uncharacterized protein LOC102654579	2.52446e-05	0.00142489
XP_623213.1	ras-related protein Rab-3 isoform X1	2.84954e-05	0.00157859
XP_006561811.1	uncharacterized protein LOC100578227	4.3772e-05	0.00225765
XP_393986.1	sodium-independent sulfate anion transporter isoform X1	4.50165e-05	0.00226331
XP_393141.2	failed axon connections isoform X1	4.76971e-05	0.00233911
XP_026299499.1	mutS protein homolog 4	5.40994e-05	0.00263152
XP_006562250.1	radial spoke head protein 6 homolog A isoform X1	5.62308e-05	0.00271314
XP_001120220.1	NPC intracellular cholesterol transporter 2	5.86672e-05	0.00280804
NP_001011652.1	troponin C type IIIb	6.14901e-05	0.00289681
NP_001012980.1	nitric oxide synthase	6.56862e-05	0.00307032
XP_006572147.1	lactosylceramide 4-alpha-galactosyltransferase isoform X1	7.90692e-05	0.00363901
XP_026295974.1	anaphase-promoting complex subunit 2	0.000102363	0.00461477
XP_003249689.1	protein lethal(2)essential for life	0.000102585	0.00461477
XP_006569369.2	calponin homology domain-containing protein DDB_G0272472	0.000123487	0.0054657
XP_026295424.1	dual specificity protein phosphatase CDC14A, partial	0.000126068	0.0054657
XP_003249463.1	carbonic anhydrase 2	0.00013009	0.0055995
XP_625051.2	proclotting enzyme	0.000136468	0.00579071
XP_026297324.1	uncharacterized protein LOC726722	0.000143556	0.00600628
XP_006568996.1	class E basic helix-loop-helix protein 22	0.00018335	0.00741206
XP_397526.2	uncharacterized protein LOC408807	0.00020323	0.00805248
NP_001011613.1	apidaecins type 14 precursor	0.000231424	0.00899098
XP_006566251.1	uncharacterized protein LOC100577788	0.000253623	0.00978987
XP_026296134.1	unconventional myosin-XVIIIa isoform X8	0.00027345	0.0100991
XP_392257.1	sodium/potassium-transporting ATPase subunit beta-2	0.000272249	0.0100991
XP_392691.2	translation elongation factor 2 isoform X2	0.000359819	0.0131268
XP_393772.4	dipeptidase 1	0.000381132	0.0138201
XP_016768304.1	uncharacterized protein LOC107964640	0.000436452	0.0152912
XP_026298997.1	uncharacterized protein LOC408277	0.000448824	0.0155221
XP_026299491.1	uncharacterized protein LOC413428	0.000454032	0.0156119
XP_625184.4	fidgetin-like protein 1	0.000457936	0.0156562
XP_392431.2	F-box/LRR-repeat protein 16	0.000471736	0.0160363
XP_624691.1	sterol O-acyltransferase 1	0.00054057	0.0181698
XP_026297169.1	uncharacterized protein PF11_0213	0.000580116	0.018888
NP_001011572.1	transferrin 1 precursor	0.000658611	0.0211853
XP_623770.2	uncharacterized protein LOC551372	0.000722525	0.0228723
XP_026294936.1	LOW QUALITY PROTEIN: sentrin-specific protease 6	0.000791815	0.0246741
XP_006565983.2	uncharacterized protein LOC100578084	0.000891589	0.0272162
XP_016766172.1	uncharacterized protein LOC100578571	0.000912463	0.027712
XP_393396.2	2-acylglycerol O-acyltransferase 1	0.00105247	0.0304201
XP_006562787.2	uncharacterized protein LOC102655228	0.00106518	0.0306394
XP_026302052.1	uncharacterized protein LOC413056	0.00114859	0.0325689
XP_026301235.1	uncharacterized protein LOC102655126 isoform X3	0.00116524	0.0327436
XP_006557484.1	collectin-11	0.00118496	0.0329748
XP_016770008.1	G-protein coupled receptor moody	0.00128616	0.0351373
XP_393827.2	protein big brother	0.00133748	0.0359897
XP_026294992.1	uncharacterized protein LOC726230 isoform X2	0.0013833	0.0367835
XP_016768428.1	trypsin-7	0.00139652	0.0369707
XP_016770158.1	orcokinin peptides isoform X1	0.00142435	0.0375413
XP_392296.4	uncharacterized protein MAL13P1.304	0.00145504	0.038079
XP_026295824.1	snRNA-activating protein complex subunit 4 homolog	0.00145748	0.038079
XP_396925.4	probable chitinase 10	0.00149757	0.0387877
XP_026295457.1	U4/U6 small nuclear ribonucleoprotein Prp31	0.00156035	0.0400433
XP_006565544.2	aminopeptidase N	0.00156612	0.0400433
XP_001122210.1	inhibin beta C chain	0.0016136	0.0409074
XP_016772795.1	phospholipase B1, membrane-associated isoform X2	0.0016351	0.0412776
XP_394018.2	protein 5NUC	0.00168387	0.0418032
XP_003250993.1	leucine-rich repeat-containing protein 26	0.00169626	0.0419368
XP_003251638.1	homeobox protein Nkx-2.5-like	0.00176027	0.0426384
XP_394733.2	ras-related protein Rab-27A	0.00178	0.04277
XP_003251287.2	uncharacterized protein LOC100578412	0.00177371	0.04277
XP_392893.3	uncharacterized protein LOC409378	0.00182717	0.0437279
XP_016767673.2	protein obstructor-E	0.00191054	0.0451809
XP_001120351.1	keratin-associated protein 19-2	0.00204905	0.0482656
XP_001122110.2	glycerate kinase-like	0.00206784	0.0483075

## Sheet: Apis PI 12 Down
A. mellifera genes down-regulated at day 12 PI					GO terms enriched with A. mellifera genes down-regulated at day 12 PI
Gene ID	Annotation	P-value	FDR		GO ID	GO Name	GO Category	P-value	FDR
NP_001107670.1	apolipophorin-III-like protein precursor	2.25e-14	1.35e-10		GO:0032993	protein-DNA complex	CELLULAR_COMPONENT	1.96354e-07	0.00035023
XP_001121053.2	uncharacterized protein LOC107963970	6.4e-14	1.91e-10		GO:0044815	DNA packaging complex	CELLULAR_COMPONENT	1.68479e-07	0.00035023
XP_397545.2	uncharacterized protein LOC409096	4.26e-12	6.77e-09		GO:0000786	nucleosome	CELLULAR_COMPONENT	1.0362e-07	0.00035023
XP_026301517.1	G-protein coupled receptor Mth2-like	3.13e-11	2.68e-08
XP_001120006.2	protein lethal(2)essential for life	2.78e-10	1.39e-07
XP_016768625.1	uncharacterized protein LOC725175	4.23e-10	1.95e-07
XP_026302049.1	cilia- and flagella-associated protein 251	7e-10	2.62e-07
XP_001120132.1	histone H3	3.49e-09	1.16e-06
XP_026297578.1	CCR4-NOT transcription complex subunit 6-like isoform X7	6.57e-09	1.97e-06
XP_001122272.2	sialin-like	9.17e-09	2.61e-06
XP_016767697.1	actin, clone 205	1.42e-08	3.7e-06
XP_026300530.1	probable cytochrome P450 6a14	2.5e-08	6.24e-06
XP_026296851.1	golgin subfamily A member 6-like protein 22	5.02e-08	1.2e-05
XP_003250271.1	astakine	5.68e-08	1.25e-05
XP_006558909.1	myosin light chain alkali isoform X1	5.67e-08	1.25e-05
XP_003251464.1	actin, clone 205	2.16e-07	3.8e-05
XP_006558384.1	myosin regulatory light chain 2	2.34e-07	4e-05
XP_001122418.1	uncharacterized protein LOC726696	2.63e-07	4.37e-05
XP_026294937.1	uncharacterized protein LOC410087	3.86e-07	5.91e-05
XP_001119884.1	protein lethal(2)essential for life	4.24e-07	6.35e-05
XP_623829.4	uncharacterized protein LOC551433	6.86e-07	9.64e-05
XP_016766410.2	uncharacterized protein LOC100576249	8.21e-07	0.000104451
XP_016770981.1	calcium-transporting ATPase sarcoplasmic/endoplasmic reticulum type isoform X3	8.92e-07	0.000111234
XP_006564938.1	NAD kinase isoform X1	9.28e-07	0.00011337
XP_026296853.1	uncharacterized protein LOC113218812 isoform X1	9.7e-07	0.000116091
XP_003249914.1	chitooligosaccharidolytic beta-N-acetylglucosaminidase	1.23e-06	0.000144106
XP_624151.1	alpha-tocopherol transfer protein-like	1.36e-06	0.000157051
XP_623220.1	tubulin alpha-1 chain	1.49e-06	0.000161999
XP_003251562.1	single Ig IL-1-related receptor	1.47e-06	0.000161999
NP_001035295.1	odorant binding protein 16 precursor	1.52e-06	0.000162565
XP_001120889.1	histone H2B	1.7e-06	0.000178849
NP_001352129.1	cytochrome P450 6a13-like	1.77e-06	0.000182608
XP_026297478.1	RNA-binding protein 25	1.83e-06	0.000185192
XP_393297.4	uncharacterized protein LOC409805 isoform X2	2.22e-06	0.000217647
XP_026297575.1	CCR4-NOT transcription complex subunit 6-like isoform X4	3.19e-06	0.000302744
XP_006558731.2	cubilin	3.48e-06	0.000325224
NP_001035296.1	odorant binding protein 21 precursor	3.58e-06	0.000329217
XP_003251395.2	uncharacterized protein LOC100578532	3.71e-06	0.000334403
XP_391843.1	3-ketoacyl-CoA thiolase, mitochondrial	3.74e-06	0.000334403
XP_026301654.1	uncharacterized protein LOC113219320	4.23e-06	0.000372595
XP_001122556.2	probable malate dehydrogenase, mitochondrial	4.36e-06	0.000378273
XP_003250150.2	putative uncharacterized protein DDB_G0271606	5.96e-06	0.0004895
XP_026296530.1	actin, muscle	6.28e-06	0.000507455
XP_394469.1	tubulin beta chain	7.59e-06	0.000597124
XP_026301440.1	pollen-specific leucine-rich repeat extensin-like protein 2	8.68e-06	0.000674473
XP_026300438.1	probable nuclear hormone receptor HR38	8.88e-06	0.00068149
XP_001120194.1	protein lethal(2)essential for life	1.24e-05	0.000876535
NP_001011601.1	major royal jelly protein 3 precursor	1.34e-05	0.000922229
XP_001122287.2	putative inorganic phosphate cotransporter	1.41e-05	0.000956485
XP_006561980.2	Meckel syndrome type 1 protein	1.44e-05	0.000956485
XP_006569517.1	uncharacterized protein LOC102655858	1.51e-05	0.000984488
XP_006557857.1	uncharacterized protein LOC100576134 isoform X1	1.82e-05	0.00113367
NP_001071288.1	chemosensory protein 1 precursor	2.06e-05	0.00125835
XP_006569859.1	myosin heavy chain, muscle isoform X6	2.31e-05	0.00137268
XP_392698.3	esterase FE4	2.48e-05	0.00141646
NP_001257747.1	cuticular protein 2 precursor	2.49e-05	0.00141646
XP_006566082.1	four and a half LIM domains protein 2 isoform X12	2.45e-05	0.00141646
XP_026297025.1	transmembrane protein 234 homolog	2.69e-05	0.00150222
XP_001121241.3	uncharacterized protein DDB_G0283357	2.96e-05	0.00162329
XP_006569049.1	tryptophan 2,3-dioxygenase isoform X1	3.05e-05	0.00165903
XP_003251627.1	histone H1	3.11e-05	0.001676
XP_026298621.1	inner centromere protein A	3.22e-05	0.00172044
XP_001123131.1	uncharacterized protein LOC727423	3.45e-05	0.00182624
XP_026301979.1	alkyldihydroxyacetonephosphate synthase	4.19e-05	0.00219926
XP_026299446.1	uncharacterized protein LOC409307	4.27e-05	0.00222015
XP_016772606.2	putative uncharacterized protein DDB_G0282133	4.5e-05	0.00226331
XP_003251624.1	histone H4	4.49e-05	0.00226331
XP_026299200.1	uncharacterized protein LOC113219054	4.73e-05	0.00233911
XP_001119879.1	uncharacterized protein LOC724580	4.75e-05	0.00233911
XP_001120425.1	uncharacterized protein LOC724536	5.92e-05	0.00281198
XP_006560787.1	lachesin isoform X4	6.74e-05	0.00312646
XP_393999.3	uncharacterized protein LOC410520	8.3e-05	0.00378985
XP_026301633.1	uncharacterized protein LOC102655422	0.000112895	0.00504067
XP_006568972.2	uncharacterized protein LOC100576949	0.00012479	0.0054657
XP_026295425.1	uncharacterized protein LOC100578821	0.000125577	0.0054657
XP_393673.3	tyrosine-protein kinase Dnt	0.000131156	0.00560505
XP_003251613.1	histone H2A	0.000143383	0.00600628
NP_001136109.1	glycine-rich cuticle protein	0.000149521	0.00621238
NP_001153536.1	heat shock protein 90	0.000153874	0.00634916
XP_393850.2	actin-binding Rho-activating protein isoform X1	0.000157886	0.00647008
XP_003250135.2	protein amnionless	0.000165751	0.00674618
XP_026299163.1	uncharacterized protein LOC410211 isoform X1	0.000187801	0.00754103
XP_026297227.1	hemocyte protein-glutamine gamma-glutamyltransferase	0.000200047	0.00797923
XP_016772086.1	uncharacterized protein C12orf73 homolog	0.000214491	0.00844278
XP_006564597.1	putative acyl-CoA-binding protein	0.000216101	0.00845053
XP_001121022.1	copper transport protein ATOX1	0.000259195	0.00994081
XP_006560760.1	uncharacterized protein LOC100576262	0.000262779	0.010014
XP_016770216.2	uncharacterized protein LOC100577364 isoform X1	0.000272534	0.0100991
XP_016770628.2	flocculation protein FLO11	0.00026841	0.0100991
XP_006569309.1	uncharacterized protein LOC414002	0.000268981	0.0100991
NP_001035297.1	odorant binding protein 17 precursor	0.000287775	0.0105629
XP_395996.1	long-chain-fatty-acid--CoA ligase 1 isoform X1	0.000396631	0.0142955
XP_026298753.1	dynein heavy chain 10, axonemal	0.000399051	0.0142965
XP_003250826.2	odorant receptor Or1, partial	0.000407617	0.0145165
XP_006560146.1	tropomyosin-1	0.000427014	0.0151173
XP_016772518.1	uncharacterized protein LOC107965687 isoform X1	0.000437037	0.0152912
NP_001011640.1	take-out-like carrier protein precursor	0.00044676	0.0155221
NP_001091694.1	nicotinic acetylcholine receptor alpha9 subunit precursor	0.000537384	0.0181648
XP_016767355.2	synaptic vesicle glycoprotein 2C-like	0.000550594	0.0184034
XP_006562848.2	proteoglycan 4	0.000556591	0.0185005
XP_006566117.2	isovaleryl-CoA dehydrogenase, mitochondrial	0.000564903	0.0185704
XP_026295435.1	uncharacterized protein LOC408732	0.000563979	0.0185704
XP_001120347.3	uncharacterized protein LOC725273 isoform X1	0.000580879	0.018888
XP_624337.2	N-acetylglucosamine-6-phosphate deacetylase	0.000643536	0.0208123
XP_624910.1	10 kDa heat shock protein, mitochondrial	0.000688899	0.0220411
XP_016770119.1	uncharacterized protein LOC102655156	0.000705735	0.0224596
XP_392521.3	putative glycerol kinase 5	0.000755899	0.0238029
XP_394758.3	muscle LIM protein Mlp84B isoform X2	0.000778897	0.0243986
XP_392313.1	tubulin beta-1 chain	0.000799673	0.0247899
XP_003249082.2	protein CUSTOS	0.00081541	0.0250184
XP_397283.1	ATP-binding cassette sub-family G member 5	0.000813811	0.0250184
XP_392773.3	beta-ureidopropionase	0.000919781	0.0277932
XP_026300578.1	uncharacterized protein LOC100578751	0.00094145	0.028305
XP_391962.1	biogenesis of lysosome-related organelles complex 1 subunit 1	0.000948887	0.0283859
XP_006562396.1	facilitated trehalose transporter Tret1-like	0.000964252	0.0287021
XP_006570899.1	histone H3	0.00100406	0.0297389
XP_006564959.1	uncharacterized protein LOC725978	0.00100993	0.0297657
XP_016773364.2	46 kDa FK506-binding nuclear protein	0.00101855	0.0298725
XP_006561183.1	rho guanine nucleotide exchange factor 11 isoform X3	0.00102606	0.0299458
XP_001121147.2	zinc finger protein 271	0.0010511	0.0304201
XP_003251106.1	uncharacterized protein LOC100577717 isoform X1	0.0011118	0.0318272
XP_006572650.1	uncharacterized protein LOC725305	0.00113639	0.0323762
XP_016770623.2	epidermal retinol dehydrogenase 2	0.0011657	0.0327436
NP_001011582.1	apisimin precursor	0.00117282	0.0327897
XP_394115.2	aromatic-L-amino-acid decarboxylase	0.00125264	0.0346971
XP_392683.1	G-protein coupled receptor moody isoform X1	0.00126816	0.0349649
XP_396220.3	protein takeout	0.00128027	0.0351368
XP_623950.2	facilitated trehalose transporter Tret1	0.00132166	0.0359432
XP_016769530.1	gustatory and pheromone receptor 32a-like	0.00132807	0.035954
XP_026294631.1	uncharacterized protein LOC100577827	0.00134142	0.0359897
XP_006560558.2	dual oxidase maturation factor 1	0.00136947	0.0365783
XP_006571336.1	calcium and integrin-binding family member 3	0.00146734	0.0381699
XP_026296838.1	transcription factor kayak isoform X2	0.0015601	0.0400433
XP_003249719.1	uncharacterized protein LOC100578592	0.00159186	0.040528
XP_392899.2	heat shock protein 60A	0.00164908	0.0413903
XP_006565990.1	ataxin-7-like protein 1 isoform X3	0.0016534	0.0413903
NP_001091693.1	yellow-y precursor	0.00168286	0.0418032
XP_026298413.1	potassium voltage-gated channel protein Shal isoform X3	0.00171077	0.042048
XP_026299686.1	myeloperoxidase, partial	0.00171481	0.042048
XP_016770982.1	calcium-transporting ATPase sarcoplasmic/endoplasmic reticulum type isoform X4	0.00173256	0.0423098
XP_026299283.1	solute carrier organic anion transporter family member 4A1-like isoform X3	0.00175625	0.0426384
XP_001121740.1	copper homeostasis protein cutC homolog	0.00187469	0.0446863
XP_391869.3	uncharacterized protein LOC408317	0.00189938	0.0450953
XP_006557549.1	troponin T, skeletal muscle isoform X2	0.00207505	0.0483075
XP_006569552.2	mucin-5AC	0.00206638	0.0483075
XP_026301237.1	26S proteasome non-ATPase regulatory subunit 2	0.00211583	0.0490661

## Sheet: Apis PI 20 Up
A. mellifera genes up-regulated at day 20 PI
Gene ID	Annotation	P-value	FDR
NP_001011640.1	take-out-like carrier protein precursor	3.75e-22	2.26e-18
XP_623221.2	elongation of very long chain fatty acids protein AAEL008004	2.34e-14	7.05e-11
XP_026299200.1	uncharacterized protein LOC113219054	1.04e-10	7.82e-08
XP_003249929.1	uncharacterized protein LOC100576935	3.56e-10	2.15e-07
NP_001014994.1	glycerol-3-phosphate dehydrogenase	7.88e-10	4.32e-07
XP_006568873.1	endoplasmic reticulum resident protein 29	3.55e-09	1.56e-06
NP_001011583.1	chemosensory protein 3 precursor	8.93e-09	3.36e-06
XP_026297476.1	glutamyl-tRNA(Gln) amidotransferase subunit C, mitochondrial	1.71e-08	6.06e-06
NP_008090.1	NADH dehydrogenase subunit 4 (mitochondrion)	7.92e-08	2.39e-05
XP_394861.4	O-acyltransferase like protein isoform X1	1.04e-07	2.98e-05
XP_026301454.1	cytochrome c oxidase assembly protein COX15 homolog isoform X2	1.34e-07	3.51e-05
XP_623950.2	facilitated trehalose transporter Tret1	6.08e-07	0.000125398
XP_016769728.1	transmembrane protein 223	6.03e-07	0.000125398
XP_016770518.1	uncharacterized protein LOC100577651 isoform X1	7.74e-07	0.000145712
XP_001120006.2	protein lethal(2)essential for life	9.51e-07	0.000166473
XP_026301517.1	G-protein coupled receptor Mth2-like	9.67e-07	0.000166473
XP_001119879.1	uncharacterized protein LOC724580	1.57e-06	0.000254957
XP_396220.3	protein takeout	2.4e-06	0.000352662
XP_396202.3	ATP-binding cassette sub-family B member 7, mitochondrial isoform X1	3.13e-06	0.000449472
XP_393510.1	persulfide dioxygenase ETHE1, mitochondrial isoform X1	7.73e-06	0.00093177
XP_006564597.1	putative acyl-CoA-binding protein	8.24e-06	0.000954751
XP_003250185.1	uncharacterized protein LOC100578341	2.15e-05	0.00202209
XP_395671.3	probable cytochrome P450 6a17	2.7e-05	0.00232289
XP_006564938.1	NAD kinase isoform X1	2.92e-05	0.00247428
XP_001122696.1	circadian clock-controlled protein	2.98e-05	0.00249043
XP_006564430.1	cytochrome P450 4C1	3.16e-05	0.00253849
XP_001120666.1	protein C10	3.8e-05	0.00293635
XP_016771864.1	IQ domain-containing protein K	3.8e-05	0.00293635
XP_003249351.3	leucine-rich repeat protein SHOC-2 isoform X1	4.67e-05	0.0034715
XP_391869.3	uncharacterized protein LOC408317	5.54e-05	0.00388532
XP_001120220.1	NPC intracellular cholesterol transporter 2	6.78e-05	0.00449301
XP_393161.3	lysozyme	7.1e-05	0.0046013
XP_393105.4	circadian clock-controlled protein	7.89e-05	0.00505572
XP_393850.2	actin-binding Rho-activating protein isoform X1	8.72e-05	0.00553398
XP_016772013.2	uncharacterized protein LOC107965571	9.47e-05	0.00588479
NP_001011650.1	soluble guanylyl cyclase alpha 1 subunit	0.000102226	0.006199
XP_026297578.1	CCR4-NOT transcription complex subunit 6-like isoform X7	0.000104091	0.006199
XP_395330.3	dehydrogenase/reductase SDR family member 7	0.000134307	0.00749384
XP_026296578.1	uncharacterized protein LOC100576155 isoform X2	0.000137272	0.00751998
XP_391907.1	endoribonuclease LACTB2 isoform X1	0.000149361	0.0080387
XP_006562863.1	zinc finger C4H2 domain-containing protein isoform X3	0.00023101	0.0113048
XP_003251071.2	mitochondrial ribonuclease P catalytic subunit isoform X1	0.000232625	0.0113048
XP_003249914.1	chitooligosaccharidolytic beta-N-acetylglucosaminidase	0.000245474	0.0118338
XP_006572304.1	GPI mannosyltransferase 2	0.000318941	0.0148988
XP_392181.4	uncharacterized protein LOC408641	0.000380543	0.0172417
XP_394662.6	L-lactate dehydrogenase isoform X1	0.000403534	0.0180126
XP_003250662.1	zinc finger protein 182	0.000460811	0.0198681
XP_397283.1	ATP-binding cassette sub-family G member 5	0.000472394	0.0200116
XP_001121718.2	retinol dehydrogenase 12	0.000510252	0.0210601
XP_016769738.1	four and a half LIM domains protein 2 isoform X14	0.000531934	0.0217292
XP_026294937.1	uncharacterized protein LOC410087	0.000594258	0.0240335
NP_001257744.1	cuticular protein 21 precursor	0.000745288	0.0281929
XP_006560787.1	lachesin isoform X4	0.000735654	0.0281929
XP_001120450.1	E3 ubiquitin-protein ligase DCST1 isoform X1	0.000754194	0.0282284
XP_394922.3	juvenile hormone epoxide hydrolase 1	0.000800772	0.0292452
XP_003250467.2	very-long-chain (3R)-3-hydroxyacyl-CoA dehydratase hpo-8	0.000822908	0.0298726
XP_026297685.1	uncharacterized protein LOC102655814 isoform X4	0.000863807	0.0309839
XP_026295497.1	origin recognition complex subunit 5	0.000951592	0.0339307
XP_623084.1	aldehyde dehydrogenase, mitochondrial	0.00112201	0.0377724
XP_026297227.1	hemocyte protein-glutamine gamma-glutamyltransferase	0.00114553	0.0383497
XP_006566648.1	putative Dol-P-Glc:Glc(2)Man(9)GlcNAc(2)-PP-Dol alpha-1,2-glucosyltransferase	0.0012311	0.0405397
XP_026298733.1	uncharacterized protein LOC409465	0.00125869	0.0411173
XP_003251933.1	TP53-regulated inhibitor of apoptosis 1 isoform X2	0.00129915	0.0414215
XP_026295425.1	uncharacterized protein LOC100578821	0.00132388	0.0415772
XP_393673.3	tyrosine-protein kinase Dnt	0.00140636	0.0436841
XP_624838.1	uncharacterized protein LOC552461	0.00143015	0.0441953
XP_006570640.1	facilitated trehalose transporter Tret1 isoform X2	0.00152531	0.046104
XP_006566414.1	Krueppel-like factor 10	0.00151839	0.046104
XP_003250603.1	actin-binding Rho-activating protein isoform X2	0.00150778	0.046104
XP_393524.3	cysteine desulfurase, mitochondrial isoform X1	0.00165015	0.0487441

## Sheet: Apis PI 20 Down
A. mellifera genes down-regulated at day 20 PI
Gene ID	Annotation	P-value	FDR
NP_001011607.1	melittin precursor	3.99e-14	8.01e-11
NP_001011614.1	phospholipase A2 precursor	7.47e-14	1.13e-10
NP_001011611.2	mast cell degranulating peptide preproprotein	1.53e-12	1.72e-09
NP_001011612.1	apamin preproprotein	1.72e-12	1.72e-09
XP_001120293.2	phospholipase A2-like	2.68e-12	2.31e-09
NP_001019868.1	major royal jelly protein 9 precursor	2.01e-10	1.35e-07
NP_001035360.1	allergen Api m 6.03 / Api m 6.04 precursor	1.45e-09	7.27e-07
NP_001139212.1	neurexin 1 precursor	3.62e-09	1.56e-06
NP_001119716.1	venom carboxylesterase-6 precursor	4.51e-09	1.81e-06
XP_006557955.1	uncharacterized protein LOC102655788	2.38e-08	7.96e-06
XP_026296013.1	uncharacterized protein LOC100577054 isoform X1	6.63e-08	2.1e-05
XP_016773403.2	probable serine/threonine-protein kinase mps1	1.2e-07	3.29e-05
NP_008088.1	NADH dehydrogenase subunit 3 (mitochondrion)	1.61e-07	4e-05
XP_026295663.1	uncharacterized protein LOC113218672	1.66e-07	4e-05
XP_026295193.1	homogentisate 1,2-dioxygenase	2.9e-07	6.72e-05
XP_026298033.1	uncharacterized protein LOC725020	6.23e-07	0.000125398
XP_001121210.2	GATA-binding factor A	6.45e-07	0.000125398
XP_026295652.1	vitellogenin receptor	6.4e-07	0.000125398
XP_026296992.1	UDP-glucuronosyltransferase 2B17-like	8.68e-07	0.000158522
XP_016770369.1	uncharacterized protein DDB_G0283357	1.35e-06	0.000225643
XP_006562787.2	uncharacterized protein LOC102655228	1.76e-06	0.000278897
XP_001120991.3	UDP-glucuronosyltransferase 1-8	2.05e-06	0.000316943
XP_016767784.1	protein distal antenna	2.27e-06	0.000342278
XP_026300572.1	prominin-1-A	3.65e-06	0.000511329
XP_006571771.1	uncharacterized protein LOC102654257	4.3e-06	0.000589238
XP_003249400.1	uncharacterized protein LOC100577596	5.39e-06	0.000712707
XP_006562368.1	cytochrome P450 9e2 isoform X3	5.44e-06	0.000712707
XP_026301632.1	P protein	6.01e-06	0.000770289
XP_001120814.2	protein hairy	6.35e-06	0.000796976
XP_006561304.2	uncharacterized protein LOC550870	7.57e-06	0.000930948
XP_624988.3	protein ABHD4 isoform X1	7.98e-06	0.000943028
XP_003251670.2	uncharacterized protein LOC100577020 isoform X1	9.54e-06	0.00106674
XP_026297767.1	acetyl-coenzyme A synthetase	9.56e-06	0.00106674
XP_624193.2	phospholipase B1, membrane-associated	1.24e-05	0.00135627
XP_006570863.1	histone H4	1.3e-05	0.00139939
XP_016766389.1	uncharacterized protein LOC408666	1.54e-05	0.00162502
XP_001122379.3	uncharacterized protein LOC726658	1.56e-05	0.00162502
XP_026295462.1	gamma-aminobutyric acid type B receptor subunit 1	1.62e-05	0.00164343
XP_001119995.3	synaptic vesicle glycoprotein 2B	1.66e-05	0.00164343
XP_001119981.4	cytochrome P450 9e2	1.66e-05	0.00164343
XP_016770842.2	uncharacterized protein LOC100576488 isoform X1	1.79e-05	0.00171008
XP_003251162.2	bromodomain-containing protein DDB_G0270170	1.77e-05	0.00171008
XP_026296664.1	protein artichoke	2.22e-05	0.00205511
XP_026298285.1	apolipophorins	2.35e-05	0.00214161
XP_026298449.1	uncharacterized protein LOC102654579	2.54e-05	0.00225311
XP_006563549.2	odorant receptor 63 isoform X1	2.51e-05	0.00225311
XP_016773139.1	protein cortex isoform X2	2.63e-05	0.00229985
XP_026295255.1	PH domain leucine-rich repeat-containing protein phosphatase 2	3.04e-05	0.00250741
XP_001120032.3	kynurenine/alpha-aminoadipate aminotransferase, mitochondrial	3.09e-05	0.00251758
XP_001121473.2	uncharacterized protein LOC725651	3.29e-05	0.00260554
XP_003250259.1	uncharacterized protein LOC100576273	3.94e-05	0.00300275
XP_624251.3	putative inorganic phosphate cotransporter	4.17e-05	0.00314334
XP_026297073.1	cytoplasmic dynein 2 heavy chain 1-like	4.85e-05	0.0035665
XP_003251584.1	zwei Ig domain protein zig-8	5.13e-05	0.00372646
XP_001121836.2	facilitated trehalose transporter Tret1	5.39e-05	0.00386511
XP_003249946.2	uncharacterized protein LOC100578699	5.54e-05	0.00388532
XP_026299536.1	DNA ligase 1	6.34e-05	0.00439097
XP_006572650.1	uncharacterized protein LOC725305	6.45e-05	0.00441956
XP_016769027.1	pleckstrin homology domain-containing family G member 5	6.67e-05	0.00449301
XP_026300308.1	cGMP-dependent protein kinase foraging isoform X2	6.77e-05	0.00449301
XP_026295090.1	uncharacterized protein LOC724555	6.97e-05	0.0045625
NP_001011619.1	hyaluronidase precursor	9.04e-05	0.00567617
XP_394578.4	homeobox protein Nkx-2.4	9.93e-05	0.00610881
XP_026300486.1	uncharacterized protein LOC113219195	0.000103926	0.006199
XP_001119963.2	kinesin-like protein KIF18A	0.000104928	0.006199
XP_003251679.1	oocyte zinc finger protein XlCOF6	0.000108169	0.00632843
XP_001121032.2	serine protease snake isoform X1	0.000113423	0.00657201
XP_026296768.1	uncharacterized protein LOC100576683 isoform X3	0.000116164	0.00666669
XP_026299175.1	probable hydroxyacid-oxoacid transhydrogenase, mitochondrial	0.000119789	0.00678267
XP_026296404.1	LOW QUALITY PROTEIN: uncharacterized protein LOC726879	0.000120436	0.00678267
XP_026297713.1	SET and MYND domain-containing protein 4	0.000136825	0.00751998
XP_026301633.1	uncharacterized protein LOC102655422	0.000149408	0.0080387
NP_001229928.1	uncharacterized protein LOC100642173 precursor	0.000162051	0.00864176
NP_001239359.1	homeotic protein caudal	0.000166893	0.00882189
XP_001121575.2	NF-kappa-B inhibitor cactus	0.000188081	0.00985545
XP_001122218.1	histone H2B	0.000192655	0.0100081
XP_006572097.2	farnesyl pyrophosphate synthase	0.000201802	0.0103056
XP_026300808.1	probable serine/threonine-protein kinase DDB_G0283337	0.000200904	0.0103056
XP_026299157.1	LOW QUALITY PROTEIN: adenylate cyclase type 10	0.000203664	0.0103133
XP_003250338.1	targeting protein for Xklp2 homolog	0.000210404	0.0105658
XP_006563923.1	probable tubulin polyglutamylase TTLL1	0.000213792	0.0106472
XP_026299454.1	interaptin-like	0.000216289	0.0106832
XP_026299731.1	laminin subunit alpha	0.000252717	0.0120863
XP_026295994.1	uncharacterized protein LOC100576498	0.000266996	0.0126687
XP_003251619.1	histone H3	0.000287555	0.0135376
XP_003249476.1	uncharacterized protein LOC100578442	0.000335194	0.0155375
XP_026294976.1	kinesin-like protein KIF20B	0.000355208	0.0163396
XP_393262.1	uncharacterized protein LOC409769	0.000365379	0.0166801
XP_026300848.1	neurofilament heavy polypeptide	0.000390512	0.0175614
XP_026298151.1	uncharacterized protein LOC102653727	0.000410084	0.0181703
XP_003251325.2	helix-loop-helix protein delilah	0.000416582	0.0183235
XP_006561981.1	uncharacterized protein LOC102653920	0.000437377	0.0190988
XP_026294790.1	proton channel OtopLc isoform X1	0.000461589	0.0198681
XP_001120043.2	serine protease snake	0.000474271	0.0200116
XP_001119928.2	probable cytochrome P450 304a1	0.000474886	0.0200116
XP_625051.2	proclotting enzyme	0.000481735	0.0200623
XP_026300973.1	cilia- and flagella-associated protein 100	0.000482747	0.0200623
XP_026299719.1	uncharacterized protein LOC100578547	0.000533675	0.0217292
XP_392085.2	sideroflexin-3	0.000604445	0.0242826
XP_006562962.1	sperm mitochondrial-associated cysteine-rich protein-like	0.000610707	0.0243717
XP_026301567.1	kinesin-related protein 4	0.000619825	0.0245728
XP_006566554.2	micronuclear linker histone polyprotein	0.0006309	0.0247732
XP_392145.3	glucose dehydrogenase	0.000633103	0.0247732
XP_624691.1	sterol O-acyltransferase 1	0.000661869	0.0257317
XP_624573.2	proton-coupled amino acid transporter-like protein CG1139	0.000692911	0.0267659
XP_026298013.1	disintegrin and metalloproteinase domain-containing protein 10 isoform X1	0.000748567	0.0281929
XP_006557363.2	uncharacterized protein LOC102655859	0.000742109	0.0281929
XP_624704.1	uncharacterized protein LOC552326	0.000762264	0.0283543
XP_395732.3	serine/threonine-protein kinase Aurora-2	0.00078305	0.0289488
XP_003251792.1	uncharacterized protein LOC100577847 isoform X1	0.000799581	0.0292452
XP_026300405.1	farnesyl pyrophosphate synthase	0.000844518	0.0304734
XP_026301282.1	synaptotagmin-like protein 4	0.000976134	0.0346011
XP_006558573.2	transmembrane protein 132E isoform X1	0.000983514	0.0346588
XP_003251714.2	protein Star	0.000992351	0.0347669
XP_392190.2	inositol oxygenase	0.00102046	0.0355451
XP_393293.2	esterase E4	0.00103976	0.0360091
XP_016767258.1	uncharacterized protein LOC102654965	0.00104944	0.0361367
XP_026297181.1	glutamine-rich protein 2	0.00106778	0.0363527
XP_026294936.1	LOW QUALITY PROTEIN: sentrin-specific protease 6	0.00106561	0.0363527
XP_026295424.1	dual specificity protein phosphatase CDC14A, partial	0.00109453	0.037054
XP_001121332.3	homeobox protein GBX-2	0.00118757	0.0395374
XP_026299639.1	pancreatic triacylglycerol lipase isoform X2	0.00123113	0.0405397
XP_006561513.1	DEAD-box ATP-dependent RNA helicase 20	0.00126231	0.0411173
XP_006569990.1	cytochrome b5	0.00127507	0.0413095
XP_001122142.3	forkhead box protein I1-ema	0.0012837	0.0413668
XP_016769674.2	G1/S-specific cyclin-E1	0.001298	0.0414215
XP_003251613.1	histone H2A	0.00132473	0.0415772
XP_016767782.1	estradiol 17-beta-dehydrogenase 2	0.00131938	0.0415772
XP_394201.3	protein prickle isoform X1	0.00137946	0.0430707
XP_006571878.1	uncharacterized protein LOC102656479	0.00144587	0.0444532
XP_003250141.2	probable chitinase 10	0.00153782	0.046104
XP_006569696.1	uncharacterized protein LOC725848	0.00153717	0.046104
XP_006563628.2	uncharacterized protein LOC408510	0.00154945	0.0462226
XP_016767691.1	cytochrome P450 4c3	0.0015824	0.0469732

## Sheet: Apis PI 27 Up
A. mellifera genes up-regulated at day 27 PI
Gene ID	Annotation	P-value	FDR
XP_006557857.1	uncharacterized protein LOC100576134 isoform X1	9.25e-14	2.77e-10
XP_623221.2	elongation of very long chain fatty acids protein AAEL008004	2.47e-11	4.93e-08
XP_016770119.1	uncharacterized protein LOC102655156	4.69e-09	7.01e-06
NP_001035298.1	odorant binding protein 15 precursor	7.26e-09	8.69e-06
NP_001011640.1	take-out-like carrier protein precursor	1.62e-08	1.62e-05
XP_026298733.1	uncharacterized protein LOC409465	2.12e-08	1.81e-05
XP_026301700.1	SET and MYND domain-containing protein 4 isoform X1	2.93e-08	2.19e-05
XP_006561142.2	uncharacterized protein LOC100578420 isoform X2	3.57e-08	2.37e-05
XP_026298445.1	tropomodulin isoform X4	6.59e-08	3.94e-05
XP_392190.2	inositol oxygenase	1.15e-07	6.27e-05
XP_001120006.2	protein lethal(2)essential for life	1.74e-07	8.12e-05
NP_001071288.1	chemosensory protein 1 precursor	2.25e-07	9.6e-05
XP_001122824.1	major royal jelly protein 1	2.96e-07	0.000117872
XP_001121634.3	beta-1,3-glucan-binding protein 1	3.65e-07	0.000136412
XP_394662.6	L-lactate dehydrogenase isoform X1	4.1e-07	0.00014415
NP_001035295.1	odorant binding protein 16 precursor	4.47e-07	0.000148529
XP_016772054.1	uncharacterized protein LOC409667 isoform X2	5.02e-07	0.000158009
XP_016772684.2	LOW QUALITY PROTEIN: hybrid signal transduction histidine kinase L-like	9.19e-07	0.000225892
XP_006571870.1	crustacean hyperglycemic hormones isoform X2	9.11e-07	0.000225892
XP_397368.4	egl nine homolog 1 isoform X1	1.35e-06	0.000311498
XP_395927.4	MAP kinase-interacting serine/threonine-protein kinase 1 isoform X1	1.48e-06	0.000327642
XP_624656.2	RNA pseudouridylate synthase domain-containing protein 2 isoform X2	1.66e-06	0.000340643
XP_623950.2	facilitated trehalose transporter Tret1	1.71e-06	0.000340643
XP_393944.1	escargot/snail protein homolog	1.93e-06	0.000372282
XP_003250660.1	uncharacterized protein LOC100578816	3.5e-06	0.000633976
XP_016772427.1	leucine-rich repeat-containing protein 70	3.98e-06	0.000699711
NP_001091694.1	nicotinic acetylcholine receptor alpha9 subunit precursor	6.61e-06	0.00109802
XP_397283.1	ATP-binding cassette sub-family G member 5	6.89e-06	0.00111294
XP_393712.2	toll-like receptor 6	8.09e-06	0.00126466
XP_001121241.3	uncharacterized protein DDB_G0283357	8.46e-06	0.00126466
NP_001035313.1	odorant binding protein 14 precursor	8.35e-06	0.00126466
XP_006557753.2	growth factor receptor-bound protein 14 isoform X1	9.2e-06	0.00134234
XP_006559876.1	protein orai-2	1.08e-05	0.00150699
XP_006562323.1	cadherin-23	1.08e-05	0.00150699
NP_001035296.1	odorant binding protein 21 precursor	1.24e-05	0.00168641
XP_006562666.1	uncharacterized protein LOC100576878 isoform X1	1.36e-05	0.00180472
NP_001229907.1	odorant receptor 53	1.75e-05	0.0022793
XP_026296837.1	transcription factor kayak isoform X1	2.52e-05	0.00313382
XP_001120611.1	immunoglobulin domain-containing protein oig-4	2.79e-05	0.00341103
XP_026297169.1	uncharacterized protein PF11_0213	2.87e-05	0.00342991
XP_026297621.1	uncharacterized protein LOC113218902	2.96e-05	0.00347194
XP_397488.4	uncharacterized protein LOC408280	4.02e-05	0.00437473
XP_003251106.1	uncharacterized protein LOC100577717 isoform X1	4.74e-05	0.00497547
XP_016771230.1	serine/threonine-protein kinase 26 isoform X3	4.84e-05	0.00499417
XP_001120999.2	chymotrypsin inhibitor	5.21e-05	0.00511062
XP_006564924.1	protein lozenge	5.06e-05	0.00511062
XP_026300493.1	cysteine dioxygenase type 1	5.21e-05	0.00511062
XP_026296476.1	ETS-related transcription factor Elf-5	5.58e-05	0.00513438
XP_003250135.2	protein amnionless	5.51e-05	0.00513438
XP_394861.4	O-acyltransferase like protein isoform X1	5.73e-05	0.00519299
XP_624822.4	collagen alpha-1(I) chain	6e-05	0.00532801
XP_006557647.1	hexokinase type 2 isoform X3	6.16e-05	0.0053373
XP_026297485.1	titin homolog	6.44e-05	0.00550186
XP_026299731.1	laminin subunit alpha	7.23e-05	0.00609288
XP_016771976.2	kinesin-like protein KIF9	7.52e-05	0.0062499
XP_003251671.1	innexin inx2	7.82e-05	0.00637257
XP_006565344.1	solute carrier family 22 member 8 isoform X1	7.89e-05	0.00637257
XP_026297620.1	titin isoform X24	8.52e-05	0.006787
XP_394217.1	proton-coupled amino acid transporter-like protein pathetic isoform X1	8.63e-05	0.006787
XP_001121709.2	mitochondrial basic amino acids transporter	8.76e-05	0.00680435
XP_016772428.2	insulin-like growth factor-binding protein complex acid labile subunit	8.92e-05	0.00683518
XP_026295419.1	leucine-rich repeat-containing protein 40-like	9.35e-05	0.00707824
XP_026298246.1	uncharacterized protein LOC113218956	9.74e-05	0.00710551
XP_026295531.1	uncharacterized protein LOC113218659	9.7e-05	0.00710551
XP_016768628.1	A-kinase anchor protein 14	9.74e-05	0.00710551
NP_001011578.1	vitellogenin precursor	9.86e-05	0.00710639
XP_026299499.1	mutS protein homolog 4	0.000103891	0.00730901
XP_001119962.3	titin	0.000103698	0.00730901
XP_006558731.2	cubilin	0.000105303	0.00732224
XP_006564384.1	ecdysone-induced protein 75 isoform X4	0.000118392	0.00813777
NP_001104234.1	hexamerin 70a precursor	0.00012062	0.00819671
XP_006561981.1	uncharacterized protein LOC102653920	0.000122549	0.00823416
XP_006563422.1	chymotrypsin inhibitor	0.000132069	0.00877523
XP_396376.2	uncharacterized protein LOC412925	0.000138718	0.00911573
XP_395092.2	uncharacterized protein LOC411622	0.000145505	0.00945781
XP_016766410.2	uncharacterized protein LOC100576249	0.000159483	0.0102549
XP_001121079.2	tyrosine aminotransferase	0.000172049	0.0109453
XP_026295929.1	laccase-1	0.000176552	0.0111135
NP_001229909.1	odorant receptor 56	0.000185615	0.0115622
XP_001120735.1	uncharacterized protein LOC726629	0.000195745	0.0120676
XP_392711.4	MD-2-related lipid-recognition protein	0.000205917	0.0124382
XP_397545.2	uncharacterized protein LOC409096	0.000231989	0.0138729
XP_026300118.1	collagen alpha-2(IV) chain-like	0.0002555	0.0151276
XP_006562949.1	protein Smaug homolog 1	0.00027233	0.0158132
XP_001120450.1	E3 ubiquitin-protein ligase DCST1 isoform X1	0.000272367	0.0158132
XP_394614.1	putative aldehyde dehydrogenase family 7 member A1 homolog	0.000289094	0.0166229
XP_026300580.1	uncharacterized protein LOC725619	0.000294904	0.0167955
XP_006560864.1	plectin	0.000302792	0.0170821
XP_003251395.2	uncharacterized protein LOC100578532	0.000322014	0.0179791
XP_393146.1	uncharacterized protein LOC409648	0.000324707	0.0179791
XP_026295816.1	titin	0.000338768	0.0185856
XP_395671.3	probable cytochrome P450 6a17	0.000349953	0.0188533
XP_394210.5	glucose dehydrogenase	0.000349271	0.0188533
NP_001011581.1	cGMP-dependent protein kinase foraging	0.000383011	0.02045
XP_026295212.1	protein tramtrack, beta isoform isoform X3	0.000390962	0.0206899
XP_001122450.1	helix-loop-helix protein 11	0.00044639	0.0234159
XP_001121132.2	uncharacterized protein LOC725260	0.000480517	0.0249869
XP_026300792.1	uncharacterized protein LOC550958	0.000486138	0.0249996
XP_624481.3	homeotic protein empty spiracles	0.000508557	0.0255561
XP_016773392.1	organic cation transporter protein isoform X2	0.000504439	0.0255561
XP_016766286.1	uncharacterized protein LOC410865	0.000520597	0.0259431
XP_001120437.3	integrin alpha-PS2 isoform X1	0.000552197	0.0270667
XP_016766721.1	serine/threonine-protein kinase NLK isoform X4	0.000552046	0.0270667
XP_016766188.2	battenin	0.000577669	0.0279338
XP_026296838.1	transcription factor kayak isoform X2	0.000582649	0.0279338
NP_001091699.1	nicotinic acetylcholine receptor beta2 subunit	0.000583901	0.0279338
XP_391986.4	MATH and LRR domain-containing protein PFE0570w	0.000627796	0.0284993
XP_016772164.2	uncharacterized protein LOC409713 isoform X1	0.000603176	0.0284993
XP_016772465.2	sialin isoform X5	0.000618809	0.0284993
XP_026300534.1	probable cytochrome P450 6a14	0.000629081	0.0284993
XP_006557849.1	elongation of very long chain fatty acids protein AAEL008004	0.000610757	0.0284993
NP_001107670.1	apolipophorin-III-like protein precursor	0.000615121	0.0284993
XP_026297481.1	microtubule-associated protein futsch	0.000626629	0.0284993
NP_001157187.1	peptidoglycan-recognition protein SA precursor	0.000642056	0.0286529
XP_624464.3	pre-mRNA-splicing factor CWC25 homolog	0.000637683	0.0286529
XP_026301257.1	trypsin-1-like	0.000688746	0.0302846
XP_624408.3	uncharacterized protein LOC552024	0.000702485	0.030441
XP_026300526.1	lysozyme	0.000699461	0.030441
XP_026296060.1	sialin	0.000718273	0.0309013
XP_006571000.1	LON peptidase N-terminal domain and RING finger protein 3 isoform X1	0.000745336	0.0317542
XP_393297.4	uncharacterized protein LOC409805 isoform X2	0.00075567	0.0318233
XP_026299562.1	uncharacterized protein LOC412222	0.000761044	0.0318255
XP_393165.3	BCL2/adenovirus E1B 19 kDa protein-interacting protein 3 isoform X1	0.000792324	0.0326925
XP_016772170.1	protein FAM160B1 isoform X3	0.000835751	0.0335422
NP_001106756.1	SIFamide receptor	0.000826594	0.0335422
XP_016771214.2	uronyl 2-sulfotransferase	0.000820425	0.0335422
XP_006565519.1	phospholipase B1, membrane-associated-like	0.000833642	0.0335422
XP_026302118.1	uncharacterized protein LOC113219417	0.000869199	0.0346521
XP_016767211.1	EF-hand calcium-binding domain-containing protein 11	0.000983199	0.0384533
XP_001120035.3	protein neuralized isoform X1	0.000983839	0.0384533
XP_026298621.1	inner centromere protein A	0.000990324	0.0384554
XP_624977.1	GILT-like protein 1	0.00112882	0.0435505
XP_026300486.1	uncharacterized protein LOC113219195	0.00116422	0.0443442
XP_006561980.2	Meckel syndrome type 1 protein	0.0011771	0.0444902
XP_001119879.1	uncharacterized protein LOC724580	0.00121158	0.0452828
XP_026302042.1	myb-like protein X	0.001267	0.0467693
XP_026295809.1	protein 4.1 homolog isoform X2	0.00133157	0.0488515

## Sheet: Apis PI 27 Down
A. mellifera genes down-regulated at day 27 PI
Gene ID	Annotation	P-value	FDR
XP_026301522.1	uncharacterized protein LOC552490	3.47e-15	2.08e-11
NP_001011638.1	defensin-2 precursor	1.76e-07	8.12e-05
XP_003250667.2	chitinase-3-like protein 1	6.02e-07	0.000179898
NP_001035326.1	alpha glucosidase 2 precursor	8.33e-07	0.000225892
XP_396025.4	RYamide receptor isoform X1	8.55e-07	0.000225892
XP_006560649.2	alanine--glyoxylate aminotransferase 2-like	9.44e-07	0.000225892
XP_016771779.1	NAD kinase isoform X6	1.56e-06	0.000332121
XP_624283.3	mucolipin-3	2.47e-06	0.000460976
XP_003251779.1	peritrophin-1	4.47e-06	0.000763282
XP_624151.1	alpha-tocopherol transfer protein-like	1.87e-05	0.00238264
NP_001165849.1	cuticular protein analogous to peritrophins 3-B precursor	3.25e-05	0.00373633
NP_008094.1	NADH dehydrogenase subunit 1 (mitochondrion)	3.9e-05	0.00437473
NP_001011579.1	major royal jelly protein 1 precursor	3.96e-05	0.00437473
XP_026297083.1	putative fatty acyl-CoA reductase CG5065	4.15e-05	0.00443054
XP_016768428.1	trypsin-7	5.58e-05	0.00513438
XP_003250139.1	uncharacterized protein LOC100577527	5.47e-05	0.00513438
XP_026295193.1	homogentisate 1,2-dioxygenase	6.06e-05	0.00532801
XP_006564499.3	cytochrome P450 6k1	0.000198173	0.0120926
XP_006565268.1	uncharacterized protein LOC102654936	0.000489122	0.0249996
XP_006569621.1	ATP-binding cassette sub-family G member 4 isoform X1	0.000686467	0.0302846
NP_001011598.1	alpha-amylase precursor	0.00074872	0.0317542
XP_001122953.3	uncharacterized protein LOC727243	0.000792711	0.0326925
XP_026297025.1	transmembrane protein 234 homolog	0.000952698	0.0377294
XP_026301200.1	actin-binding LIM protein 2 isoform X6	0.00116227	0.0443442
XP_624823.1	clavesin-2	0.00118293	0.0444902
XP_016767691.1	cytochrome P450 4c3	0.00123578	0.0459005
