# Supplementary material for: Trypanosomatid parasite dynamically changes the transcriptome during infection and modifies honey bee physiology
Source: Commun Biol. 2020 Jan 31;3:51. doi: 10.1038/s42003-020-0775-x (PMC6994608; doi:10.1038/s42003-020-0775-x)
Supplement: Supplementary file 10 — Supplementary Data 9 [file 42003_2020_775_MOESM10_ESM.docx]

## Sheet: Figure 1a
Sample	Relative abundance of L. passim
PI 1 A	1
PI 1 B	0.0900723
PI 1 C	0.108759
PI 1 D	0.141152
PI 1 E	0.316458
PI 1 F	0.359524
PI 1 G	0.146815
PI 1 H	0.115992
PI 1 I	0.00700096
PI 1 J	0.00638362
PI 3 A	2.40472
PI 3 B	0.0026943
PI 3 C	6.65722
PI 3 D	0.166564
PI 3 E	0.58613
PI 3 F	1.96929
PI 3 G	1.06791
PI 3 H	5.3812
PI 3 I	0.531941
PI 3 J	4.86925
PI 8 A	0.780122
PI 8 B	0.604731
PI 8 C	1.27926
PI 8 D	0.836785
PI 8 E	1.70222
PI 8 F	2.36513
PI 8 G	1.56426
PI 8 H	2.64649
PI 8 I	3.41023
PI 8 J	1.47093
PI 15 A	1.75137
PI 15 B	17.453
PI 15 C	8.00874
PI 15 D	55.5379
PI 15 E	62.5192
PI 15 F	12.7033
PI 15 G	5.18158
PI 15 H	11.7768
PI 15 I	5.54266
PI 15 J	6.21793
PI 22 A	16.6428
PI 22 B	11.9844
PI 22 C	30.3693
PI 22 D	6.71343
PI 22 E	12.5217
PI 22 F	2.9982
PI 22 G	8.87706
PI 22 H	9.89148
PI 22 I	1.50344
PI 22 J	3.99303

## Sheet: Figure 1b
Experiment 1				Experiment 2				Experiment 3				Combined results of the three experiments
Days after the infection	The number of dead bees (Infected)	The number of dead bees (Control)		Days after the infection	The number of dead bees (Infected)	The number of dead bees (Control)		Days after the infection	The number of dead bees (Infected)	The number of dead bees (Control)		Days after the infection	The number of dead bees (Infected)	The number of dead bees (Control)		Days after the infection	Percentage of survival (Infected)	Percentage of survival (Control)
1	3	0		1	2	0		1	1	0		1	6	0		0	100	100
2	9	12		2	0	0		2	0	1		2	9	13		1	98.0645	100
3	23	5		3	0	0		3	3	0		3	26	5		2	95.1613	95.7377
4	1	2		4	0	0		4	0	0		4	1	2		3	86.7742	94.0984
5	1	3		5	0	0		5	0	0		5	1	3		4	86.4516	93.4426
6	4	3		6	0	0		6	0	0		6	4	3		5	86.129	92.459
7	0	4		7	0	0		7	0	0		7	0	4		6	84.8387	91.4754
8	2	4		8	0	0		8	0	0		8	2	4		7	84.8387	90.1639
9	0	1		9	0	0		9	0	0		9	0	1		8	84.1935	88.8525
10	1	2		10	0	0		10	0	0		10	1	2		9	84.1935	88.5246
11	0	4		11	0	0		11	0	0		11	0	4		10	83.871	87.8689
12	0	0		12	0	0		12	0	0		12	0	0		11	83.871	86.5574
13	2	2		13	2	0		13	0	0		13	4	2		13	82.5806	85.9016
14	1	2		14	2	0		14	0	1		14	3	3		14	81.6129	84.918
15	3	0		15	1	1		15	0	0		15	4	1		15	80.3226	84.5902
16	3	3		16	4	0		16	0	0		16	7	3		16	78.0645	83.6066
17	4	3		17	17	3		17	0	0		17	21	6		17	71.2903	81.6393
18	6	2		18	10	1		18	1	0		18	17	3		18	65.8065	80.6557
19	2	1		19	9	4		19	4	4		19	15	9		19	60.9677	77.7049
20	3	4		20	5	8		20	4	3		20	12	15		20	57.0968	72.7869
21	9	7		21	11	13		21	5	4		21	25	24		21	49.0323	64.918
22	12	2		22	13	16		22	5	4		22	30	22		22	39.3548	57.7049
23	2	1		23	13	32		23	8	0		23	23	33		23	31.9355	46.8852
24	3	2		24	4	8		24	5	15		24	12	25		24	28.0645	38.6885
25	1	8		25	4	1		25	8	6		25	13	15		25	23.871	33.7705
26	1	9		26	1	3		26	6	5		26	8	17		26	21.2903	28.1967
27		9		27	3	2		27	11	4		27	14	15		27	16.7742	23.2787
28		4		28	3	0		28	5	3		28	8	7		28	14.1935	20.9836
29		1		29		3		29	6	3		29	6	7		29	12.2581	18.6885
30		4		30		2		30	7	3		30	7	9		30	10	15.7377
31		0		31		2		31	3	1		31	3	3		31	9.03226	14.7541
32		1		32		1		32	13	6		32	13	8		32	4.83871	12.1311
				33		0		33	0	8		33	0	8		33	4.83871	9.5082
				34		2		34	0	4		34	0	6		34	4.83871	8.19672
								35	1	0		35	1	0		35	4.51613	8.19672
								36	1	3		36	1	3		36	4.19355	7.21311
								37	0	2		37	0	2		37	4.19355	6.55738
								38	0	3		38	0	3		38	4.19355	5.57377
								39	2	1		39	2	1		39	3.54839	5.2459
								40	0	2		40	0	2		40	3.54839	4.59016
								41	5	2		41	5	2		41	1.93548	3.93443
								42	6	10		42	6	10		42	0	0.655738
								43		0		43	0	0		48		0.327869
								44		0		44	0	0		50		0
								45		0		45	0	0
								46		0		46	0	0
								47		0		47	0	0
								48		1		48	0	1
								49		0		49	0	0
								50		1		50	0	1

## Sheet: Figure 1c
PI 7		PI 15
Relative abundance of Firmicutes (Infected)	Relative abundance of Firmicutes (Control)	Relative abundance of Firmicutes (Infected)	Relative abundance of Firmicutes (Control)
6.21469	3.57554	6.58171	5.74548
6.71655	6.64417	4.76052	6.6607
6.02481	5.69867	8.65924	7.41297
7.33971	7.27543	7.22658	7.37227
5.48001	5.74471	8.36111	8.85805
8.39108	4.08286	6.60625	6.66854
6.64604	8.39193	7.88628	7.39211
6.37723	5.9857	8.1622	6.1585

## Sheet: Figure 1d
PI 7		PI 15
Relative abundance of universal bacteria (Infected)	Relative abundance of universal bacteria (Control)	Relative abundance of universal bacteria (Infected)	Relative abundance of universal bacteria (Control)
3.84355	4.85895	8.42088	7.19706
6.04553	5.23384	7.153	5.52005
5.78316	4.2175	10.0709	8.4305
6.7047	5.52926	9.04368	7.78911
4.36038	3.81371	9.4258	10.0861
7.37071	3.77777	9.17064	8.38216
4.95042	8.12544	9.22002	9.62475
5.52516	4.79512	10.598	7.9486

## Sheet: Figure 4
Relative abundance of Vg mRNA (Infected)	Relative abundance of Vg mRNA (Control)
-7.56708	-7.17445
-10.9276	-6.61245
-6.36916	-7.51497
-7.34032	-7.53467
-10.072	-6.2187
-8.75686	-7.31442
-8.01544	-7.49575
-7.4448	-6.82139
-7.02712	-5.45306
-5.51031	-6.46882
-6.12788	-5.64889
-7.61236	-6.01641
-5.78892	-5.96532
	-6.18946
